# Supplementary material for: PDE7A inhibition suppresses triple-negative breast cancer by attenuating de novo pyrimidine biosynthesis
Source: Cell Rep Med. 2025 Sep 16;6(9):102356. doi: 10.1016/j.xcrm.2025.102356 (PMC12490241; doi:10.1016/j.xcrm.2025.102356)
Supplement: Table S1. PDE7A protein expression in the TNBC samples and normal control breast tissue in the US Biomax BC081120f tissue array, related to Figure 1 [file mmc2.xlsx]

## Sheet: TNBC
Table S1. PDE7A protein expression in the TNBC samples and normal control breast tissue in the US Biomax BC081120f tissue array. Related to Figure 1.
Name	BC081120f
Description	Data for PDE7A staining in 21 TNBC and 10 adjacent normal breast tissue, single core per case of US BioMax tissue array BC081120f
Position	No.	Age	Sex	Organ/Anatomic Site	Pathology diagnosis	TNM	Grade	Stage	Type	Tissue ID.	ER	PR	HER2		% Positivity	Staining intensity
A8	8	53	F	Breast	Invasive carcinoma of no special type	T2N0M0	2	IIA	Malignant	Fmg020031	-	-	0		70	1
B1	11	43	F	Breast	Invasive carcinoma of no special type	T1N1M0	3	IB	Malignant	Fmg080098	-	-	0		70	1
C10	30	32	F	Breast	Invasive carcinoma of no special type	T2N0M0	2	IIA	Malignant	Fmg010613	-	-	0		50	2
D4	34	47	F	Breast	Invasive carcinoma of no special type	T3N2M0	2	IIIA	Malignant	Fmg040661	-	-	0		60	2
D7	37	53	F	Breast	Invasive carcinoma of no special type	T2N0M0	2	IIA	Malignant	Fmg010310	-	-	0		60	3
E5	45	52	F	Breast	Invasive carcinoma of no special type	T2N1M0	2	IIB	Malignant	Fmg060191	-	-	0		60	3
E6	46	37	F	Breast	Invasive carcinoma of no special type	T2N1M0	3	IIB	Malignant	Fmg010612	-	-	0		80	2
F2	52	51	F	Breast	Invasive carcinoma of no special type	T2N2M0	2	IIIA	Malignant	Fmg010643	-	-	0		70	1
F8	58	50	F	Breast	Invasive carcinoma of no special type	T4N1M0	3	IIIB	Malignant	Fmg040675	-	-	0		100	2
G2	62	49	F	Breast	Invasive carcinoma of no special type	T2N0M0	2	IIA	Malignant	Fmg010492	-	-	0		60	3
G5	65	59	F	Breast	Invasive carcinoma of no special type	T2N0M0	3	IIA	Malignant	Fmg040132	-	-	0		100	3
G7	67	56	F	Breast	Invasive carcinoma of no special type	T2N1M0	2	IIB	Malignant	Fmg020026	-	-	0		50	1
H3	73	45	F	Breast	Invasive carcinoma of no special type	T1N0M0	2	IA	Malignant	Fmg010547	-	-	0		90	2
H7	77	53	F	Breast	Invasive carcinoma of no special type	T2N0M0	3	IIA	Malignant	Fmg020765	-	-	0		100	3
H8	78	46	F	Breast	Invasive carcinoma of no special type (breast tissue)	T2N0M0	*	IIA	Malignant	Fmg030512	-	-	0		70	3
I2	82	70	F	Breast	Invasive carcinoma of no special type	T2N0M0	2--3	IIA	Malignant	Fmg030520	-	-	0		80	2
I3	83	42	F	Breast	Invasive carcinoma of no special type	T2N1M0	3	IIB	Malignant	Fmg130067	-	-	0		60	1
I6	86	34	F	Breast	Invasive carcinoma of no special type	T2N0M0	3	IIA	Malignant	Fmg110075	-	-	0		80	2
I10	90	45	F	Breast	Invasive carcinoma of no special type	T2N0M0	3	IIA	Malignant	Fmg110115	-	-	0		90	3
J2	92	38	F	Breast	Invasive carcinoma of no special type	T2N0M0	3	IIA	Malignant	Fmg030644	-	-	0		90	1
J9	99	46	F	Breast	Invasive carcinoma of no special type	T4N0M0	3	IIIB	Malignant	Fmg021845	-	-	0		90	3
K1	101	43	F	Breast	Adjacent normal breast tissue (fibrofatty tissue)	-	*	-	NAT	Fmg010001	+	+	0		20	1
K2	102	48	F	Breast	Adjacent normal breast tissue	-	-	-	NAT	Fmg110129	+	+	0		0	0
K3	103	40	F	Breast	Adjacent normal breast tissue	-	-	-	NAT	Fmg021239	+	+	0		45	1
K4	104	41	F	Breast	Adjacent normal breast tissue (adenosis)	-	-	-	NAT	Fmg140091	+	+	0		0	0
K5	105	38	F	Breast	Adjacent normal breast tissue (fibrofatty tissue)	-	*	-	NAT	Fmg021401	+	+	0		0	0
K6	106	29	F	Breast	Adjacent normal breast tissue (adenosis)	-	-	-	NAT	Fmg140093	+	+	0		0	0
K7	107	41	F	Breast	Adjacent normal breast tissue (fibrofatty tissue)	-	*	-	NAT	Fmg021705	*	*	*		0	0
K8	108	42	F	Breast	Adjacent normal breast tissue (adenosis)	-	*	-	NAT	Fmg020849	+	+	0		0	0
K9	109	35	F	Breast	Adjacent normal breast tissue (adenosis)	-	-	-	NAT	Fmg060379	*	*	*		0	0
K10	110	43	F	Breast	Adjacent normal breast tissue (adenosis)	-	-	-	NAT	Fmg100278	*	*	*		0	0
