# Supplementary material for: PDE7A inhibition suppresses triple-negative breast cancer by attenuating de novo pyrimidine biosynthesis
Source: Cell Rep Med. 2025 Sep 16;6(9):102356. doi: 10.1016/j.xcrm.2025.102356 (PMC12490241; doi:10.1016/j.xcrm.2025.102356)
Supplement: Table S2. mRNA expression for the genes that are significantly (p < 0.05) altered (upregulated or downregulated) in BRL-50481-treated MDA-MB-231 cells compared to DMSO-treated cells, related to Figures 4 and 5 [file mmc3.xlsx]

## Sheet: Ctrl_Trt_diffexpr-results_padj_
Table S2. mRNA expression for the genes that are significantly (p<0.05) altered (upregulated or downregulated) in BRL-50481 treated MDA-MB-231 cells compared to DMSO treated cells. Related to Figures 4 and 5.
	Gene	baseMean	log2FoldChange	lfcSE	stat	pvalue	padj	Ctrl_1	Ctrl_2	Ctrl_3	Trt_1	Trt_2	Trt_3
3	A2M	12.7568	2.29624	0.624001	3.67987	0.000233349	0.000676073	1.98443	6.85705	4.08586	28.1878	14.1016	21.3241
5	AAAS	808.658	0.282261	0.0944747	2.98769	0.00281092	0.00657114	642.955	815.01	731.368	866.774	893.44	902.398
6	AACS	1386.19	-0.169805	0.072533	-2.34108	0.0192282	0.0368123	1418.87	1547.73	1436.18	1327.85	1297.35	1289.14
8	AADACP1	98.9105	-1.80584	0.241	-7.49313	6.72517e-14	6.33307e-13	180.583	115.59	165.477	47.3152	30.2178	54.2796
10	AAED1	738.054	-0.304777	0.0859883	-3.54441	0.0003935	0.00109468	818.577	806.193	822.279	698.654	649.683	632.939
11	AAGAB	2303.6	-0.400597	0.0644571	-6.21494	5.13458e-10	3.23646e-09	2549	2590.01	2725.27	2034.55	1956.1	1966.67
12	AAK1	1967.8	0.326598	0.0768992	4.24709	2.16566e-05	7.51047e-05	1917.95	1621.2	1698.7	2264.08	2217.99	2086.86
13	AAMDC	368.812	0.276769	0.115312	2.40017	0.0163874	0.0319123	318.501	343.832	338.105	438.924	411.969	361.541
14	AAMP	4698.39	-0.789769	0.0648951	-12.1699	4.49512e-34	2.05711e-32	5573.27	6380	5906.11	3486.22	3461.95	3382.78
15	AAR2	2052.05	-0.493801	0.0715384	-6.9026	5.10591e-12	3.99563e-11	2334.68	2569.44	2295.23	1628.85	1761.7	1722.41
17	AARS	17009.1	-0.125128	0.0535504	-2.33664	0.0194578	0.0372155	18033.5	18050.7	17154.5	15800.3	16587.6	16428.3
21	AASS	1168.91	0.840435	0.0975515	8.6153	6.97615e-18	9.84524e-17	981.301	750.357	781.42	1600.66	1480.67	1419.02
23	AATF	6743.77	-0.267685	0.057572	-4.64956	3.32643e-06	1.30123e-05	7160.82	7520.23	7421.96	6280.84	5851.17	6227.61
27	ABCA1	3531.36	0.670377	0.100013	6.70289	2.04343e-11	1.52004e-10	3340.79	2302.01	2533.23	4346.96	4391.65	4273.55
29	ABCA11P	225.848	0.895536	0.138489	6.46647	1.00316e-10	6.85011e-10	174.63	145.957	153.22	284.898	290.091	306.292
31	ABCA13	19.7641	2.78998	0.525954	5.30462	1.12907e-07	5.35972e-07	6.94551	2.93874	5.10732	41.275	33.2396	29.0783
37	ABCA7	569.108	0.656148	0.0992987	6.60781	3.90034e-11	2.79247e-10	410.777	433.953	481.11	661.406	736.307	691.095
41	ABCB6	374.143	0.798887	0.124288	6.42771	1.29543e-10	8.70535e-10	279.805	312.486	226.765	445.971	485.499	494.332
42	ABCB7	1140.92	0.287114	0.0753906	3.80835	0.000139899	0.000423842	1064.65	1023.66	994.906	1286.57	1213.75	1262
46	ABCC10	773.311	0.545895	0.0859136	6.354	2.09793e-10	1.37845e-09	615.173	667.093	603.685	895.969	946.824	911.121
48	ABCC3	2736.84	0.361048	0.0663954	5.43784	5.39295e-08	2.66514e-07	2481.53	2341.19	2365.71	2917.44	3247.41	3067.76
50	ABCC5	696.634	-0.325112	0.0896919	-3.62476	0.000289227	0.000826038	782.858	739.582	801.85	633.218	643.639	578.659
51	ABCC6	37.4431	0.894688	0.342179	2.61468	0.00893111	0.0185533	33.7353	28.4078	16.3434	61.4091	37.2686	47.4946
55	ABCD3	2795	-0.668597	0.0720414	-9.28074	1.68307e-20	2.94981e-19	3707.91	3136.61	3449.49	2206.7	2123.3	2145.98
56	ABCD4	1834.11	0.510546	0.0657174	7.76881	7.92278e-15	8.17938e-14	1530	1518.35	1490.32	2114.08	2206.91	2145.01
57	ABCE1	7094.37	-0.613619	0.0621854	-9.86757	5.75434e-23	1.21376e-21	8950.77	8136.38	8654.87	5886.21	5569.14	5368.83
58	ABCF1	6156.61	-0.365398	0.0549448	-6.65027	2.92546e-11	2.13556e-10	7009.01	7040.23	6746.77	5448.29	5406.97	5288.38
59	ABCF2	5168.48	-0.785788	0.0557184	-14.1028	3.64771e-45	3.03672e-43	6425.58	6621.95	6579.25	3708.71	3846.73	3828.65
62	ABCG2	244.996	-0.639791	0.129397	-4.94439	7.63824e-07	3.26005e-06	303.618	305.629	286.01	191.274	195.408	188.04
63	ABCG4	50.7665	-1.16248	0.314706	-3.69386	0.000220874	0.000641592	88.3071	51.9177	70.481	21.1408	27.196	45.5561
65	ABHD10	1631.16	-0.30902	0.0708801	-4.35976	1.30206e-05	4.6798e-05	1752.25	1779.89	1883.58	1519.12	1401.1	1451.01
66	ABHD11	629.372	-0.310725	0.103468	-3.00311	0.00267235	0.00628002	628.072	663.175	799.807	554.695	547.949	582.536
71	ABHD14B	1561.44	0.300486	0.0744657	4.03523	5.45491e-05	0.000176467	1295.83	1471.33	1431.07	1670.13	1778.82	1721.44
73	ABHD16A	1331.48	0.292696	0.0735891	3.97743	6.9663e-05	0.000222056	1165.85	1171.58	1253.34	1440.6	1523.98	1433.56
75	ABHD17B	757.405	-0.388493	0.0861756	-4.50816	6.5393e-06	2.45612e-05	863.227	862.029	850.88	701.674	636.588	630.031
76	ABHD17C	1733.09	-0.292506	0.069098	-4.23321	2.30377e-05	7.96297e-05	1859.41	1858.26	2007.18	1580.53	1521.97	1571.2
77	ABHD2	4571.94	0.377894	0.0814744	4.6382	3.51463e-06	1.36766e-05	4586.02	3601.91	3741.62	5132.19	5310.27	5059.63
78	ABHD3	656.686	-0.517017	0.091843	-5.62935	1.80887e-08	9.40863e-08	792.78	808.153	718.089	555.702	543.92	521.472
80	ABHD5	2093.9	-0.496241	0.0648002	-7.65802	1.88821e-14	1.87515e-13	2534.12	2408.78	2408.61	1766.77	1705.29	1739.85
81	ABHD6	551.038	-0.458781	0.0995463	-4.60872	4.05159e-06	1.55994e-05	644.94	640.645	628.201	416.776	503.63	472.038
82	ABHD8	830.55	-0.270569	0.09367	-2.88854	0.00387038	0.00878029	815.601	901.213	1008.19	717.782	754.438	786.084
83	ABI1	2963.25	0.162177	0.0622943	2.60339	0.00923056	0.019112	2851.63	2710.49	2828.43	3246.63	3110.42	3031.9
84	ABI2	2976.45	0.553765	0.0694995	7.9679	1.61392e-15	1.81985e-14	2625.4	2316.7	2294.21	3550.65	3440.8	3630.92
86	ABL1	4321.63	0.152656	0.0607999	2.51079	0.0120461	0.0241864	4294.31	4082.88	3901.99	4608.7	4587.06	4454.8
87	ABL2	9373.84	-0.192834	0.0829667	-2.32423	0.0201131	0.0383517	11700.2	9070.9	9226.89	8732.17	8815.54	8697.33
88	ABLIM1	4444.28	0.228529	0.0747407	3.05762	0.00223101	0.00532363	4587.01	3738.07	3954.09	4806.02	4682.75	4897.76
89	ABLIM2	38.367	-1.14505	0.329349	-3.47672	0.000507591	0.00138162	67.4706	46.0402	44.9444	29.1945	23.167	19.3856
90	ABLIM3	2440.96	0.778281	0.0700242	11.1145	1.06704e-28	3.38061e-27	1917.95	1715.24	1761	2948.64	3231.29	3071.64
92	ABRACL	1284.45	-0.559402	0.0807226	-6.92993	4.21052e-12	3.32151e-11	1419.86	1563.41	1607.78	1108.38	1025.39	981.879
93	ABT1	1153.8	-0.702866	0.0818735	-8.58479	9.10054e-18	1.26945e-16	1357.35	1528.14	1402.47	855.7	938.766	840.364
94	ABTB1	899.91	0.294628	0.0819387	3.59571	0.000323504	0.000914753	783.85	850.274	790.613	989.592	1029.42	955.708
95	ABTB2	2155.53	-0.47904	0.0693305	-6.90951	4.86314e-12	3.81137e-11	2481.53	2542.01	2506.67	1715.43	1937.97	1749.55
96	ACAA1	851.94	0.193595	0.080908	2.39278	0.0167211	0.0324934	774.92	817.948	791.635	892.949	933.73	900.459
97	ACAA2	859.022	0.290266	0.081186	3.57532	0.000349801	0.000981487	766.982	760.153	791.635	980.532	915.599	939.23
98	ACACA	3883.89	-0.205109	0.0798008	-2.57026	0.0101622	0.0208071	4766.6	3826.23	3885.65	3594.95	3600.95	3628.98
99	ACACB	115.079	0.762235	0.193012	3.94916	7.84253e-05	0.000247966	104.183	80.3255	71.5025	155.033	135.98	143.453
103	ACAD9	970.061	0.560286	0.0826025	6.78292	1.1777e-11	8.97377e-11	754.083	779.745	818.193	1183.89	1204.68	1079.78
105	ACADM	2147.07	-0.327468	0.0641865	-5.10183	3.36392e-07	1.5129e-06	2359.49	2398.99	2410.66	1968.11	1848.32	1896.88
106	ACADS	261.461	0.758393	0.154115	4.92097	8.61182e-07	3.65168e-06	155.778	181.222	246.173	295.972	346.497	343.124
107	ACADSB	437.637	0.407414	0.120821	3.37205	0.00074611	0.00196721	441.536	343.832	343.212	551.675	476.434	469.131
112	ACAT1	5339.93	-0.332409	0.0621285	-5.35034	8.77885e-08	4.23544e-07	5577.24	6235.02	6045.03	4793.94	4599.15	4789.2
114	ACBD3	3408.37	-0.233098	0.0625779	-3.72492	0.000195376	0.000575212	3901.39	3567.63	3580.23	3164.08	3125.53	3111.38
115	ACBD4	415.283	0.357254	0.107299	3.32951	0.000869988	0.00226145	338.345	379.097	374.877	457.045	493.557	448.776
118	ACBD7	517.62	-0.37821	0.0961917	-3.93184	8.42984e-05	0.000265143	607.236	574.033	574.063	445.971	439.165	465.253
119	ACCS	93.0553	0.809081	0.211655	3.82265	0.000132026	0.000401385	71.4395	53.8768	77.6313	122.818	126.915	105.651
120	ACD	918.149	-0.615085	0.0962977	-6.38733	1.68804e-10	1.11947e-09	962.449	1231.33	1138.93	719.795	759.474	696.911
124	ACHE	105.257	-2.6947	0.232412	-11.5945	4.39411e-31	1.64527e-29	164.708	208.65	173.649	32.2146	25.1815	27.1398
125	ACIN1	2511.21	0.372413	0.0638747	5.83036	5.53068e-09	3.08484e-08	2249.35	2141.36	2175.72	2865.09	2914	2721.73
128	ACO1	7148.13	0.426725	0.0539286	7.91278	2.51698e-15	2.77417e-14	6237.06	6085.14	5973.52	8072.78	8299.82	8220.45
129	ACO2	3483.38	-0.313805	0.0627747	-4.9989	5.76585e-07	2.50392e-06	3671.2	4067.21	3843.77	3058.37	3114.45	3145.31
132	ACOT13	963.575	-0.237421	0.0870234	-2.72825	0.00636722	0.0137018	958.48	1105.94	1063.34	929.19	903.512	820.978
133	ACOT2	228.039	0.718882	0.14148	5.08116	3.75131e-07	1.67604e-06	160.739	163.59	193.057	264.764	273.975	312.108
137	ACOT9	1705.19	0.510303	0.0672383	7.58947	3.21223e-14	3.12653e-13	1457.56	1372.39	1390.21	1997.31	2001.43	2012.22
139	ACOX2	75.2476	1.58514	0.249478	6.35382	2.10035e-10	1.37946e-09	29.7665	36.2444	46.9874	91.6103	120.871	126.006
141	ACOXL	207.313	0.40421	0.154632	2.61401	0.0089487	0.0185849	167.684	162.61	205.314	198.321	259.873	250.074
143	ACP2	878.202	0.555373	0.0898557	6.18072	6.38085e-10	3.9851e-09	683.636	732.725	717.068	1027.85	1150.29	957.647
149	ACSF2	1571.44	-0.181201	0.0719754	-2.51754	0.0118178	0.0237708	1670.89	1749.53	1589.4	1414.42	1506.86	1497.53
151	ACSL1	3114.4	-0.436365	0.0621506	-7.0211	2.20129e-12	1.78417e-11	3714.85	3435.38	3595.55	2649.65	2587.65	2703.32
153	ACSL4	7878.48	0.180495	0.0771848	2.33848	0.0193624	0.0370512	8333.61	6524.97	7300.41	8507.68	8264.57	8339.67
154	ACSL5	5424.26	0.288045	0.0584166	4.93087	8.18654e-07	3.48267e-06	4987.86	4910.63	4754.92	5773.46	6215.8	5902.9
158	ACSS2	1323.96	0.420201	0.0778231	5.39944	6.68495e-08	3.27059e-07	1043.81	1192.15	1161.4	1540.26	1553.19	1452.95
159	ACSS3	808.407	0.633922	0.0948347	6.6845	2.31717e-11	1.71228e-10	714.395	559.34	627.179	970.465	997.187	981.879
162	ACTB	69275.7	0.268373	0.0548432	4.89346	9.908e-07	4.16631e-06	60150.1	65167.5	63234.8	73981.8	78279.2	74840.9
163	ACTBL2	27.1995	1.30893	0.381149	3.43417	0.000594366	0.00159808	16.8677	12.7345	17.3649	44.2951	31.2251	40.7097
165	ACTG1	65767.1	0.288582	0.0568608	5.07523	3.87032e-07	1.72675e-06	56330	62192.5	59111.1	70213.7	74641	72114.3
169	ACTL6A	3686.93	-0.194737	0.0576753	-3.37643	0.000734326	0.00193843	3872.62	3916.36	4017.42	3454.01	3384.39	3476.8
170	ACTN1	17375.9	0.232963	0.0522195	4.46122	8.14953e-06	3.01747e-05	16128.5	16240.4	15558.9	18405.6	19227.6	18694.5
172	ACTN4	19116	0.551763	0.0579497	9.52141	1.7085e-21	3.23725e-20	15232.5	16023	15257.6	21469	23735.1	22978.7
175	ACTR1B	2441.72	0.307188	0.0719407	4.27001	1.95461e-05	6.83001e-05	2040.99	2382.34	2124.65	2630.52	2756.87	2714.95
176	ACTR2	11427.4	0.209828	0.0638021	3.28873	0.0010064	0.00258132	11338	9819.3	10636.5	12594.9	11851.4	12324.4
177	ACTR3	9869.17	0.242092	0.0558455	4.33502	1.45745e-05	5.19485e-05	9243.48	8769.19	9116.57	11110	10400	10575.8
178	ACTR3B	300.169	-0.552046	0.124341	-4.43979	9.00464e-06	3.30825e-05	382.003	324.241	364.663	226.509	245.771	257.828
180	ACTR5	580.049	-0.871036	0.102931	-8.46235	2.6204e-17	3.51731e-16	745.153	801.295	703.789	369.461	407.94	452.653
185	ACVR1B	1153.47	-0.286031	0.076805	-3.72411	0.000196003	0.000576732	1304.76	1187.25	1310.54	1048.99	1025.39	1043.91
192	ACYP1	584.482	-0.73688	0.0936858	-7.86544	3.67808e-15	3.97828e-14	705.465	737.623	748.733	457.045	417.006	441.021
195	ADAL	308.091	0.588895	0.120443	4.88941	1.01137e-06	4.25053e-06	244.085	247.833	246.173	367.448	399.882	343.124
196	ADAM10	7629.88	0.461641	0.0709992	6.50207	7.92227e-11	5.4815e-10	7162.8	5915.68	6179.86	8952.64	8820.58	8747.73
197	ADAM11	75.3534	-0.583738	0.229615	-2.54225	0.0110141	0.0223466	73.4239	105.795	91.9318	62.4158	59.4283	59.126
198	ADAM12	90.3675	1.00105	0.208618	4.79848	1.59877e-06	6.52645e-06	60.5251	54.8564	65.3737	118.791	111.806	130.853
199	ADAM15	7942.85	-0.4151	0.0647984	-6.40602	1.49372e-10	9.94814e-10	8590.6	9757.58	8884.7	6529.5	7097.15	6797.55
200	ADAM17	3481.92	0.362815	0.0807316	4.49409	6.98681e-06	2.61417e-05	3467.79	2716.37	2955.1	3976.49	3809.46	3966.29
201	ADAM19	1737.75	0.596566	0.0807086	7.39161	1.45066e-13	1.32387e-12	1546.86	1318.51	1285	1999.32	2143.45	2133.38
204	ADAM22	173.192	0.779854	0.157478	4.95213	7.34067e-07	3.14419e-06	134.941	139.1	108.275	206.375	224.619	225.842
205	ADAM23	16.3803	1.49235	0.530744	2.81181	0.00492641	0.0109119	9.92215	13.7141	2.04293	29.1945	20.1452	23.2627
206	ADAM28	250.468	1.18289	0.144575	8.18182	2.7958e-16	3.40787e-15	130.972	145.957	182.842	376.508	325.345	341.186
208	ADAM8	11425.6	0.398426	0.0685841	5.8093	6.27336e-09	3.46452e-08	8999.39	10350.2	10223.8	12376.4	13819.6	12783.8
209	ADAM9	15084.1	0.284616	0.0645303	4.41058	1.03092e-05	3.7567e-05	14862.4	12723.7	13216.7	16830.1	16406.3	16465.1
210	ADAMTS1	4302.98	-2.06638	0.0587481	-35.1736	5.05996e-271	2.63978e-267	6968.33	6904.07	6969.45	1698.31	1609.6	1668.13
211	ADAMTS12	1266.45	1.12114	0.197398	5.67958	1.35029e-08	7.14931e-08	1016.03	665.134	711.961	1726.5	1730.47	1748.58
212	ADAMTS13	13.5921	1.93298	0.569531	3.39398	0.000688839	0.00182853	8.92994	4.89789	3.06439	25.1677	19.1379	20.3548
213	ADAMTS14	502.262	1.59258	0.10328	15.42	1.20111e-53	1.40288e-51	243.093	243.915	263.538	730.869	789.692	742.467
214	ADAMTS15	2185.59	0.431951	0.0649573	6.64976	2.93566e-11	2.142e-10	1928.87	1791.65	1862.13	2526.83	2459.73	2544.35
215	ADAMTS16	732.04	0.208825	0.0866046	2.41125	0.0158981	0.0310522	700.504	701.378	635.351	778.184	791.706	785.115
216	ADAMTS17	57.3904	-0.671835	0.28293	-2.37456	0.01757	0.0339994	66.4784	67.5909	77.6313	26.1744	47.3412	59.126
217	ADAMTS20	2.4772	3.69457	1.56244	2.36462	0.0180486	0.034788	0.992215	0	0	5.03353	3.02178	5.81567
218	ADAMTS3	51.055	1.31984	0.28536	4.62518	3.74264e-06	1.44883e-05	36.712	30.3669	20.4293	74.4963	74.5372	69.788
223	ADAMTSL1	946.175	0.328383	0.0969077	3.38862	0.000702456	0.00185929	933.674	871.825	710.939	1094.29	1023.38	1042.94
226	ADAMTSL4	833.693	0.868145	0.0948129	9.1564	5.3658e-20	9.03012e-19	566.555	663.175	540.355	1016.77	1144.25	1071.05
227	ADAMTSL4-AS1	6.65727	3.63025	1.06435	3.41078	0.000647779	0.00172892	0.992215	1.95916	0	19.1274	11.0799	6.78495
229	ADAP1	145.673	0.973903	0.181663	5.36105	8.27378e-08	4.01031e-07	91.2838	84.2438	119.511	222.482	175.263	181.255
231	ADAR	7559.14	0.247018	0.0684608	3.60816	0.000308374	0.000875134	7604.34	6343.75	6792.74	8144.25	8271.62	8198.15
232	ADARB1	801.327	-0.345191	0.0876466	-3.93844	8.20127e-05	0.000258318	975.347	867.907	846.794	711.741	713.14	693.034
233	ADAT1	634.056	0.310697	0.102246	3.03872	0.00237584	0.00564254	645.932	499.585	552.612	709.728	713.14	683.341
234	ADAT2	322.675	-0.718397	0.115743	-6.20684	5.40605e-10	3.39663e-09	408.793	390.852	404.5	240.603	253.83	237.473
235	ADAT3	36.6059	-1.14003	0.340606	-3.34706	0.000816743	0.00213666	41.673	43.1015	66.3952	17.114	25.1815	26.1705
237	ADCK2	795.084	0.511602	0.0863864	5.92225	3.17568e-09	1.82663e-08	636.01	701.378	629.222	910.063	921.643	972.186
238	ADCK3	1786.38	-0.472719	0.0703618	-6.71841	1.83723e-11	1.37057e-10	2000.31	2148.22	2080.72	1434.56	1575.35	1479.12
239	ADCK4	253.998	0.801218	0.12772	6.27322	3.53649e-10	2.25549e-09	183.56	183.181	188.971	331.206	315.272	321.8
243	ADCY3	1554.15	-0.369755	0.0680877	-5.43057	5.61744e-08	2.76996e-07	1760.19	1715.24	1781.43	1332.88	1357.79	1377.34
245	ADCY6	1408.78	-0.302944	0.0716884	-4.22585	2.38041e-05	8.20961e-05	1594.49	1596.71	1477.04	1268.45	1253.03	1262.97
248	ADD1	6029.92	0.28511	0.0550238	5.18158	2.20018e-07	1.01101e-06	5566.33	5399.44	5342.26	6489.23	6720.44	6661.85
250	ADD3	2831.92	0.335651	0.0632868	5.30365	1.13507e-07	5.38495e-07	2636.32	2435.23	2440.28	3111.73	3208.12	3159.85
253	ADGRA3	1944.31	-0.165728	0.0669395	-2.47579	0.0132942	0.0264111	2055.87	1994.42	2117.5	1766.77	1890.63	1840.66
254	ADGRB2	213.205	-0.853223	0.145549	-5.86212	4.57005e-09	2.57195e-08	246.069	284.078	293.16	158.053	162.169	135.699
259	ADGRE5	9998.99	0.339856	0.0594443	5.71722	1.0828e-08	5.81167e-08	8492.37	9257.02	8730.46	10694.2	11596.6	11223.3
260	ADGRF1	2039.36	1.06627	0.0689326	15.4683	5.67895e-54	6.6828e-52	1362.31	1286.19	1306.45	2624.48	2776.01	2880.69
262	ADGRF4	20.9251	1.43057	0.447102	3.19965	0.00137592	0.00344113	14.8832	6.85705	12.2576	25.1677	38.2759	28.1091
263	ADGRF5	13525.2	1.29192	0.07492	17.244	1.24088e-66	2.28482e-64	8920.01	7122.52	7489.38	19318.7	19286	19014.3
264	ADGRG1	1531.34	0.781357	0.0712056	10.9733	5.13903e-28	1.52911e-26	1165.85	1121.62	1091.95	1859.39	1989.34	1959.88
267	ADGRG6	2870.46	0.529799	0.0853041	6.21071	5.27474e-10	3.32079e-09	2723.63	2098.26	2225.77	3357.37	3491.16	3326.56
268	ADGRL1	1175.96	-1.48865	0.0791801	-18.8009	7.43006e-79	2.37322e-76	1704.63	1801.45	1695.63	606.037	656.734	591.26
269	ADGRL2	826.327	-0.309616	0.0836416	-3.7017	0.000214158	0.000624401	964.433	908.07	871.309	755.03	729.256	729.866
270	ADGRL3	25.7689	1.94697	0.430891	4.51848	6.22851e-06	2.34615e-05	7.93772	14.6937	9.19318	41.275	28.2033	53.3103
272	ADH1C	16.7284	1.24162	0.483659	2.56715	0.0102539	0.0209728	10.9144	12.7345	6.12879	20.1341	27.196	23.2627
273	ADH5	3808.4	0.168104	0.0585244	2.87237	0.00407403	0.00920228	3517.4	3714.56	3528.14	4078.17	3985.73	4026.38
275	ADI1	1711.06	0.163082	0.069452	2.34813	0.0188679	0.0361934	1532.97	1646.67	1663.97	1773.82	1788.89	1860.04
276	ADIPOR1	4212.06	-0.239855	0.0615643	-3.89601	9.77888e-05	0.00030385	4435.2	4787.2	4461.76	3720.79	3901.12	3966.29
277	ADIPOR2	3998.35	-0.223431	0.056439	-3.9588	7.53262e-05	0.000238843	4326.06	4242.56	4353.48	3732.87	3666.43	3668.72
278	ADIRF	410.174	-0.308551	0.118941	-2.59416	0.00948227	0.0195633	380.018	475.096	506.646	364.428	363.621	371.233
280	ADM	1492.03	-0.815249	0.0815785	-9.99343	1.62852e-23	3.58985e-22	1712.56	2033.61	1962.23	1073.15	1039.49	1131.15
283	ADNP	5450.48	0.195161	0.0631576	3.09006	0.00200117	0.00481721	5465.12	4866.55	4915.29	5909.37	5849.16	5697.42
285	ADNP2	1186.57	0.421395	0.0752228	5.60196	2.11943e-08	1.09296e-07	1040.83	1013.86	988.778	1295.63	1400.09	1380.25
286	ADO	2541.33	-0.427523	0.0629426	-6.79226	1.10388e-11	8.4318e-11	2951.84	2940.7	2852.95	2203.68	2084.02	2214.8
288	ADORA2B	5063.64	-0.635052	0.0604577	-10.5041	8.27269e-26	2.17241e-24	5830.26	6366.28	6285.07	3928.17	3900.11	4071.94
291	ADPRHL1	257.485	0.813537	0.139226	5.84329	5.11785e-09	2.86684e-08	179.591	171.426	209.4	294.965	369.664	319.862
294	ADRA1B	61.0846	0.704357	0.26433	2.66469	0.00770592	0.0162651	47.6263	55.836	35.7513	80.5365	87.6316	59.126
297	ADRB2	1753.61	0.279019	0.0669349	4.16851	3.06594e-05	0.000103909	1530.99	1624.14	1598.59	1934.89	1889.62	1943.4
300	ADRM1	7121.22	-0.492542	0.0797888	-6.17308	6.69736e-10	4.17611e-09	7182.64	9171.8	8621.16	5678.83	5978.09	6094.82
304	ADTRP	166.525	0.458055	0.156345	2.92977	0.00339216	0.00780172	130.972	144.978	145.048	173.153	201.452	203.548
306	AEN	2051.36	-1.1451	0.0662728	-17.2785	6.82626e-67	1.3029e-64	2799.04	2873.1	2803.92	1259.39	1240.94	1331.79
308	AFAP1	8189.89	0.562846	0.0742464	7.58079	3.43465e-14	3.33265e-13	7453.52	5995.02	6388.24	9710.69	9943.67	9648.19
311	AFAP1L2	1689.54	0.390099	0.0701185	5.56342	2.64532e-08	1.34904e-07	1453.6	1479.16	1454.57	2031.53	1857.39	1861.01
312	AFF1	2529.29	0.323284	0.0919929	3.51423	0.00044103	0.00121545	2653.18	1982.67	2105.24	2927.5	2819.32	2687.81
314	AFF3	1043.38	0.541119	0.0982002	5.51037	3.58081e-08	1.79856e-07	991.223	792.479	766.098	1149.66	1284.26	1276.54
315	AFF4	9627.83	0.399757	0.167547	2.38594	0.0170353	0.0330507	10161.3	6949.13	7796.84	11164.4	10745.4	10949.9
316	AFG3L1P	312.385	0.427073	0.119347	3.57843	0.000345667	0.000970411	254.999	290.935	253.323	360.401	367.65	347.002
317	AFG3L2	4000.48	-0.180032	0.056211	-3.20279	0.00136105	0.0034072	4228.82	4215.13	4305.47	3717.77	3766.15	3769.52
318	AFMID	957.388	-0.831754	0.0859467	-9.67756	3.75575e-22	7.50717e-21	1151.96	1313.62	1212.48	692.614	647.668	725.989
326	AGAP3	4094.45	-0.424481	0.0686336	-6.18473	6.2208e-10	3.8898e-09	4330.03	5078.14	4669.11	3425.82	3584.84	3478.74
332	AGBL2	28.2085	1.09851	0.371771	2.9548	0.00312872	0.00724803	17.8599	17.6324	18.3864	48.3219	30.2178	36.8326
334	AGBL5	764.138	0.262696	0.088931	2.95393	0.00313755	0.0072674	690.582	734.684	658.845	779.191	876.316	845.21
335	AGER	37.1537	1.1029	0.334854	3.29367	0.000988879	0.00254012	13.891	30.3669	26.5581	53.3554	48.3485	50.4025
336	AGFG1	3677.22	-0.277773	0.0599792	-4.63115	3.63639e-06	1.41189e-05	4166.31	3899.7	4024.57	3236.56	3359.21	3376.96
337	AGFG2	988.84	-0.370278	0.0809368	-4.57491	4.76434e-06	1.8187e-05	1064.65	1154.92	1125.65	812.412	891.425	883.982
338	AGGF1	1345.75	0.494945	0.0787455	6.28537	3.27069e-10	2.09794e-09	1187.68	1017.78	1146.08	1593.62	1606.58	1522.74
340	AGL	1053.59	0.841199	0.117269	7.17325	7.32387e-13	6.20605e-12	936.651	595.584	732.39	1414.42	1317.5	1325
341	AGMAT	207.934	-0.62945	0.150313	-4.18759	2.81933e-05	9.61755e-05	229.202	254.69	273.752	187.247	162.169	140.545
346	AGO4	882.236	0.296053	0.0955715	3.09771	0.00195021	0.00471031	864.219	718.031	793.678	1040.93	1003.23	873.319
348	AGPAT2	2468.86	-0.531136	0.0861452	-6.16559	7.02207e-10	4.36294e-09	2498.4	3277.67	2978.59	2011.4	2039.7	2007.37
349	AGPAT3	3695.01	0.156303	0.060765	2.57225	0.0101041	0.0207124	3449.93	3419.71	3615.98	3763.07	3893.06	4028.32
350	AGPAT4	483.307	0.44777	0.104303	4.29299	1.76284e-05	6.20423e-05	456.419	381.056	389.178	552.682	566.08	554.427
352	AGPAT5	1976.35	-0.579238	0.0692749	-8.36144	6.19571e-17	8.04055e-16	2465.65	2250.09	2388.18	1561.4	1541.11	1651.65
354	AGR2	538.119	-0.357301	0.100206	-3.56566	0.000362946	0.00101531	566.555	627.91	619.007	435.904	472.405	506.932
355	AGRN	17403.5	0.489012	0.0622444	7.85632	3.95587e-15	4.25228e-14	13574.5	14984.6	14886.8	19158.6	21050.7	20765.8
358	AGTRAP	1344.5	-0.182428	0.0781177	-2.3353	0.0195278	0.0373402	1318.65	1523.25	1446.39	1225.16	1245.98	1307.56
362	AHCYL1	6179.23	0.444521	0.0589708	7.53798	4.77314e-14	4.55793e-13	5521.68	5055.61	5126.73	7132.51	7253.28	6985.59
363	AHCYL2	825.004	-0.311031	0.0865523	-3.59356	0.000326189	0.00092168	899.939	880.641	960.177	789.258	720.191	699.819
365	AHI1	793.617	0.22733	0.0918928	2.47386	0.0133661	0.0265473	793.772	651.42	748.733	832.546	854.156	881.074
367	AHNAK2	6909.65	0.205193	0.0898139	2.28464	0.0223337	0.0421493	7660.89	5742.29	5854.01	7165.74	7621.94	7413.04
368	AHR	11781.2	0.341325	0.0695609	4.90686	9.25472e-07	3.90209e-06	11507.7	9604.77	10069.6	13640.9	12989.6	12874.9
369	AHRR	175.471	0.547951	0.164426	3.33251	0.000860655	0.00223942	165.7	131.264	130.747	205.368	181.307	238.442
370	AHSA1	5967.31	-1.00176	0.0613258	-16.335	5.56199e-60	8.13557e-58	7462.45	8271.56	8145.16	3898.97	3961.55	4064.18
371	AHSA2	225.718	0.702723	0.140171	5.01333	5.34963e-07	2.33614e-06	178.599	171.426	165.477	252.683	274.982	311.138
372	AIDA	1422.06	0.249313	0.075157	3.31724	0.000909126	0.00234914	1347.43	1226.43	1324.84	1606.7	1462.54	1564.41
373	AIF1L	407.549	-2.29625	0.120919	-18.99	2.06251e-80	7.01747e-78	726.301	673.95	631.265	141.946	140.009	131.822
374	AIFM1	1626.84	-0.259288	0.0689162	-3.76237	0.000168311	0.000501665	1716.53	1827.89	1773.26	1504.02	1503.84	1435.5
377	AIG1	1597.23	0.710936	0.077265	9.20127	3.53745e-20	6.0574e-19	1320.64	1119.66	1194.09	2054.69	1946.03	1948.25
378	AIM1	1659.71	0.610055	0.0802521	7.60172	2.9221e-14	2.84946e-13	1457.56	1189.21	1295.22	1993.28	1966.17	2056.81
381	AIMP1	2562.03	-0.360214	0.0653582	-5.51137	3.56041e-08	1.78889e-07	2783.16	3050.41	2806.98	2239.92	2211.94	2279.74
382	AIMP2	2047.59	-0.570635	0.0735232	-7.7613	8.40637e-15	8.63875e-14	2231.49	2597.84	2512.8	1627.84	1636.8	1678.79
383	AIP	2402.46	-0.306551	0.0918575	-3.33724	0.000846149	0.00220534	2249.35	3041.59	2679.3	2035.56	2176.69	2232.25
384	AJUBA	7420.82	0.218985	0.0529099	4.13883	3.49087e-05	0.000117269	6796.67	6910.93	6868.33	7988.21	8113.48	7847.27
385	AK1	1933.41	-0.482746	0.0754213	-6.40065	1.54715e-10	1.02953e-09	2052.89	2441.11	2267.65	1616.77	1598.52	1623.54
387	AK3	1799.8	-0.578088	0.0718716	-8.04334	8.74222e-16	1.01653e-14	2175.93	2114.91	2175.72	1533.21	1458.51	1340.51
388	AK4	1760.56	0.258893	0.0700321	3.69677	0.000218357	0.000635579	1653.03	1633.94	1521.98	1930.86	1844.29	1979.27
390	AK6	1346.62	-0.412776	0.0764055	-5.40244	6.57398e-08	3.2173e-07	1465.5	1551.65	1596.55	1159.73	1218.78	1087.53
393	AK9	279.801	0.545528	0.130419	4.18288	2.87844e-05	9.79144e-05	258.968	196.895	226.765	336.24	330.381	329.555
394	AKAP1	3624.87	-0.805123	0.0663629	-12.1321	7.13815e-34	3.20807e-32	4811.25	4374.8	4646.64	2506.7	2784.07	2625.77
395	AKAP10	1930.59	0.154296	0.0670443	2.3014	0.0213688	0.0404699	1916.96	1754.43	1811.06	2032.54	2018.55	2050.02
396	AKAP11	2455.84	0.520859	0.19375	2.6883	0.00718162	0.0152758	2524.2	1612.39	1915.25	2920.46	2992.57	2770.2
397	AKAP12	2985.26	1.91547	0.0734365	26.0833	5.64351e-150	1.26181e-146	1376.2	1142.19	1234.95	4832.19	4592.1	4733.95
399	AKAP17A	1181.91	-0.270538	0.0794266	-3.40614	0.000658894	0.0017541	1189.67	1357.7	1329.95	1036.91	1085.83	1091.41
401	AKAP3	2.31988	3.59266	1.57856	2.27591	0.0228512	0.0430068	0	0.979579	0	5.03353	4.02904	3.87711
403	AKAP6	164.682	1.11099	0.182697	6.08107	1.19385e-09	7.23945e-09	130.972	100.897	80.6957	190.268	247.786	237.473
405	AKAP8	846.127	-0.377765	0.0814006	-4.64082	3.47037e-06	1.35179e-05	948.558	961.946	958.134	757.043	747.387	703.696
406	AKAP8L	2304.19	-0.725031	0.0645069	-11.2396	2.60595e-29	8.56842e-28	2792.09	2909.35	2912.19	1777.84	1760.69	1672.97
409	AKIRIN1	2445.46	-0.317301	0.0614787	-5.16115	2.45432e-07	1.12318e-06	2698.82	2751.64	2689.52	2181.53	2138.41	2212.86
410	AKIRIN2	1628.63	-0.16706	0.0717108	-2.32963	0.0198256	0.0378495	1633.19	1786.75	1748.75	1518.11	1484.7	1600.28
414	AKR1B1	11600.1	-0.492346	0.0595958	-8.26143	1.43943e-16	1.81243e-15	12884.9	14401.8	13394.5	9452.97	9906.4	9559.99
419	AKR1E2	68.2575	1.03257	0.244795	4.2181	2.46374e-05	8.47101e-05	55.564	43.1015	35.7513	84.5633	92.6679	97.8971
420	AKR7A2	1410.78	0.255863	0.0765505	3.34241	0.000830547	0.00216829	1251.18	1364.55	1242.1	1442.61	1606.58	1557.63
423	AKT1	4566.2	0.358514	0.0651023	5.50693	3.65149e-08	1.83348e-07	3752.56	4221.98	4030.7	4891.59	5274.01	5226.35
426	AKT3	2489.95	0.453736	0.0711401	6.37806	1.79342e-10	1.18734e-09	2294.99	1998.34	2011.26	2939.58	2880.76	2814.78
428	ALAD	700.527	0.284805	0.087947	3.23837	0.00120214	0.00303953	608.228	628.89	657.823	736.909	799.764	771.545
429	ALAS1	3387.03	-0.257662	0.0610515	-4.22041	2.43863e-05	8.39203e-05	3565.03	3863.46	3637.43	3056.36	3094.3	3105.57
431	ALDH16A1	795.73	0.380358	0.101281	3.75547	0.000173016	0.000514317	588.384	715.093	771.206	857.714	883.367	958.616
432	ALDH18A1	5542.49	-0.721674	0.0574567	-12.5603	3.48947e-36	1.8084e-34	7125.1	6931.5	6644.63	4240.25	4214.38	4099.08
434	ALDH1A3	1407.3	0.289511	0.0747135	3.87495	0.000106648	0.000328962	1305.75	1173.54	1320.75	1561.4	1517.94	1564.41
435	ALDH1B1	2005.91	-0.756743	0.0691385	-10.9453	6.9971e-28	2.06626e-26	2436.88	2669.35	2454.58	1481.87	1456.5	1536.31
436	ALDH1L1	101.434	0.558247	0.193568	2.88399	0.00392676	0.00889532	82.3538	87.1825	76.6098	117.785	113.82	130.853
437	ALDH1L2	27.8611	2.08007	0.428796	4.85096	1.22864e-06	5.10471e-06	16.8677	3.91832	11.2361	36.2414	52.3775	46.5253
438	ALDH2	2085.14	0.750216	0.0654065	11.4701	1.86543e-30	6.66571e-29	1514.12	1622.18	1528.11	2637.57	2620.89	2587.97
439	ALDH3A1	11.5887	2.57574	0.664495	3.87624	0.000106084	0.000327351	0.992215	3.91832	5.10732	18.1207	18.1307	23.2627
440	ALDH3A2	1679.88	-0.219557	0.0766548	-2.86423	0.00418027	0.00940641	1820.71	1873.93	1727.3	1694.29	1489.74	1473.3
441	ALDH3B1	989.515	1.11108	0.0835631	13.2963	2.43076e-40	1.57858e-38	586.399	665.134	627.179	1287.58	1404.12	1366.68
443	ALDH5A1	231.932	0.775444	0.144742	5.35743	8.44125e-08	4.08516e-07	193.482	142.039	177.735	315.099	285.055	278.183
444	ALDH6A1	941.274	0.865843	0.0824369	10.5031	8.35833e-26	2.18756e-24	673.714	655.338	672.124	1248.32	1135.18	1262.97
445	ALDH7A1	2642.98	0.38709	0.0618111	6.26247	3.78921e-10	2.41273e-09	2264.23	2353.93	2253.35	2924.48	3007.68	3054.19
446	ALDH8A1	13.3265	-1.59594	0.557652	-2.86189	0.00421124	0.00946577	16.8677	15.6733	27.5795	5.03353	7.05082	7.75422
447	ALDH9A1	4103.16	0.172773	0.0562829	3.06973	0.00214252	0.0051273	3843.84	3816.44	3913.23	4347.96	4296.97	4400.52
449	ALDOC	223.234	1.10413	0.145539	7.58648	3.28722e-14	3.19555e-13	129.98	137.141	158.327	270.804	322.323	320.831
450	ALG1	551.693	-0.24224	0.102825	-2.35584	0.0184809	0.0355424	531.827	660.236	601.643	490.266	506.652	519.533
452	ALG10B	238.99	0.369055	0.136849	2.69681	0.00700069	0.0149194	229.202	183.181	213.486	282.884	252.822	272.367
455	ALG13	967.827	0.271828	0.0797587	3.40813	0.000654093	0.0017425	859.258	928.641	842.708	1042.95	1054.6	1078.81
459	ALG2	2280.93	-0.494143	0.0624656	-7.91065	2.56054e-15	2.81822e-14	2663.11	2675.23	2665	1936.9	1852.35	1893
460	ALG3	1290.57	-0.660305	0.0822499	-8.02803	9.90484e-16	1.14322e-14	1457.56	1693.69	1591.44	932.21	1030.43	1038.1
461	ALG5	618.948	-0.232653	0.096217	-2.418	0.015606	0.0305427	610.212	670.032	726.261	569.796	550.971	586.413
463	ALG8	2487.77	-0.548742	0.064021	-8.57128	1.02341e-17	1.41131e-16	2827.81	2981.84	3056.22	2057.71	2003.44	1999.62
464	ALG9	1454.22	0.231832	0.0707694	3.27587	0.00105336	0.00269104	1354.37	1291.08	1367.74	1528.18	1564.27	1619.66
465	ALKBH1	553.173	-0.583796	0.0951383	-6.13628	8.44737e-10	5.20511e-09	672.722	655.338	662.93	435.904	422.042	470.1
466	ALKBH2	598.008	-0.796594	0.103132	-7.72404	1.12703e-14	1.14096e-13	689.589	838.519	748.733	471.139	429.093	410.974
467	ALKBH3	825.406	0.254581	0.0850366	2.99378	0.00275543	0.00645683	716.379	775.826	766.098	946.304	854.156	893.674
472	ALKBH8	824.642	0.345866	0.0915834	3.77652	0.000159036	0.000475921	783.85	652.399	742.605	976.505	907.541	884.951
474	ALMS1-IT1	94.0288	-1.01685	0.213524	-4.7622	1.91492e-06	7.73431e-06	132.957	130.284	114.404	47.3152	67.4864	71.7266
477	ALOX15B	7.61359	2.02775	0.788302	2.5723	0.0101026	0.0207121	0	3.91832	5.10732	9.06036	12.0871	15.5084
478	ALOX5	181.132	0.578618	0.166442	3.4764	0.000508191	0.00138301	153.793	166.528	115.425	193.288	212.532	245.227
481	ALPK1	301.919	0.608296	0.123285	4.93407	8.05347e-07	3.42979e-06	237.139	225.303	255.366	375.501	333.403	384.803
482	ALPK2	525.841	-0.576675	0.101801	-5.66473	1.47258e-08	7.76268e-08	647.916	608.318	632.286	469.125	402.904	394.496
486	ALS2CL	449.149	0.491968	0.104773	4.69556	2.65871e-06	1.05426e-05	359.182	364.403	396.328	533.554	550.971	490.455
487	ALS2CR11	77.2835	0.954479	0.235592	4.05142	5.09086e-05	0.000165339	43.6575	52.8973	61.2879	119.798	101.733	84.3272
492	AMD1	5400.67	-0.573291	0.0593677	-9.65661	4.60843e-22	9.12995e-21	6766.91	6176.24	6436.25	4429.51	4306.04	4289.06
495	AMER1	599.79	-0.781625	0.106073	-7.36875	1.72232e-13	1.55815e-12	871.165	702.358	701.746	422.817	442.187	458.468
496	AMFR	3481.83	-0.212809	0.0598095	-3.55812	0.000373517	0.00104298	3717.83	3827.21	3669.1	3207.37	3330	3139.49
503	AMN	104.32	-0.888106	0.209049	-4.24831	2.15387e-05	7.47786e-05	107.159	143.019	156.284	61.4091	78.5663	79.4808
507	AMOTL2	3604.47	0.20085	0.0597359	3.3623	0.00077297	0.00203051	3403.3	3310	3348.36	3898.97	3962.56	3703.61
508	AMPD2	1618.62	-0.162653	0.0729045	-2.23104	0.0256785	0.0477706	1648.07	1823	1657.84	1526.17	1581.4	1475.24
509	AMPD3	1168.49	0.582087	0.0821325	7.08717	1.36879e-12	1.13229e-11	966.417	865.948	975.498	1354.02	1499.81	1349.23
514	AMZ2	2622.06	0.286263	0.0665315	4.30268	1.68747e-05	5.9564e-05	2244.39	2378.42	2465.81	2962.74	2752.84	2928.19
516	ANAPC1	1626.37	0.22488	0.0821145	2.73861	0.00616993	0.013312	1682.8	1373.37	1443.33	1805.02	1751.63	1702.05
517	ANAPC10	673.703	-0.267942	0.092562	-2.89473	0.0037948	0.0086301	673.714	758.194	776.313	614.091	631.552	588.352
520	ANAPC15	370.594	0.96914	0.112584	8.60814	7.42574e-18	1.04703e-16	236.147	268.405	247.194	471.139	498.594	502.086
521	ANAPC16	4021.87	-0.400441	0.066838	-5.99122	2.08272e-09	1.2213e-08	4248.66	4733.32	4747.77	3509.38	3303.81	3588.27
523	ANAPC4	711.444	0.523305	0.0882974	5.92661	3.09247e-09	1.78073e-08	602.275	576.972	572.02	888.922	824.946	803.531
524	ANAPC5	3955.36	-0.471183	0.057914	-8.13591	4.08851e-16	4.91092e-15	4545.34	4727.45	4513.85	3259.72	3360.22	3325.59
525	ANAPC7	1426.87	0.202797	0.0731015	2.77419	0.00553396	0.0121102	1246.22	1397.86	1336.08	1523.15	1538.09	1519.83
528	ANGEL2	984.579	0.244947	0.0811143	3.01977	0.00252964	0.00597607	955.503	852.234	895.824	1110.4	1050.57	1042.94
529	ANGPT1	66.5779	1.25572	0.252339	4.97634	6.47979e-07	2.79612e-06	44.6497	28.4078	44.9444	102.684	88.6389	90.1429
530	ANGPTL2	2453.55	-0.277869	0.0627489	-4.42827	9.49928e-06	3.47774e-05	2595.63	2753.6	2718.12	2238.91	2183.74	2231.28
533	ANK1	180.478	0.894692	0.165849	5.39461	6.86725e-08	3.35663e-07	136.926	132.243	109.297	244.63	265.917	193.856
534	ANK2	1047.88	0.801155	0.0890109	9.00064	2.24414e-19	3.58765e-18	844.375	669.052	779.377	1323.82	1318.5	1352.14
535	ANK3	99.8908	0.883121	0.213351	4.13928	3.48397e-05	0.000117087	87.3149	49.9585	73.5454	129.865	124.9	133.76
536	ANKAR	59.6497	0.934824	0.261834	3.57029	0.000356582	0.000998366	33.7353	39.1832	50.0518	91.6103	73.53	69.788
538	ANKEF1	397.374	0.980601	0.114605	8.55639	1.1646e-17	1.59888e-16	281.789	258.609	261.495	573.823	475.427	533.103
542	ANKHD1	232.864	-0.611486	0.149059	-4.10232	4.09034e-05	0.000135373	226.225	302.69	315.632	191.274	175.263	186.101
544	ANKIB1	3932.3	0.380101	0.0843905	4.50408	6.66623e-06	2.50079e-05	3974.81	3108.2	3168.58	4602.66	4409.78	4329.76
545	ANKK1	7.26533	-1.95957	0.805734	-2.43204	0.0150142	0.0294656	17.8599	12.7345	4.08586	3.02012	2.01452	3.87711
548	ANKMY1	239.969	0.577227	0.130466	4.42434	9.67356e-06	3.53658e-05	196.459	182.202	199.186	285.905	291.098	284.968
549	ANKMY2	1013.04	0.307193	0.0788042	3.89818	9.69165e-05	0.000301419	951.534	908.07	857.009	1130.53	1099.93	1131.15
550	ANKRA2	435.776	0.331162	0.103686	3.19389	0.00140371	0.00350166	371.088	400.648	386.114	470.132	512.695	473.977
551	ANKRD1	14704.2	-0.184302	0.0514527	-3.58197	0.000341012	0.000958718	15285.1	15825.1	15816.4	13813	13537.6	13947.9
552	ANKRD10	676.682	-0.242996	0.095334	-2.54889	0.0108066	0.0219684	667.761	801.295	731.368	650.332	608.385	600.952
554	ANKRD12	4947.93	-0.343599	0.0632028	-5.43645	5.43521e-08	2.68518e-07	5181.35	5690.37	5731.44	4521.12	4233.51	4329.76
556	ANKRD13B	617.151	-0.613069	0.0945578	-6.48354	8.95964e-11	6.16655e-10	720.348	715.093	803.892	469.125	487.514	506.932
557	ANKRD13C	2115.75	0.209903	0.0720565	2.91304	0.00357928	0.00819476	2107.46	1851.4	1927.5	2358.71	2170.65	2278.77
563	ANKRD2	2.66226	-3.80777	1.53256	-2.48458	0.0129705	0.0258568	4.96108	4.89789	5.10732	0	1.00726	0
565	ANKRD20A5P	58.243	1.03134	0.316009	3.26366	0.00109985	0.00279852	62.5095	18.612	33.7083	84.5633	72.5227	77.5422
569	ANKRD26	776.985	0.525366	0.0950707	5.52605	3.27513e-08	1.65352e-07	700.504	587.747	623.093	939.257	841.062	970.247
571	ANKRD28	6516.64	0.616348	0.0620872	9.92714	3.17239e-23	6.81086e-22	5410.55	4770.55	5255.43	7946.94	7904.98	7811.41
572	ANKRD29	984.447	-0.316997	0.0836037	-3.79166	0.000149644	0.000450399	1039.84	1163.74	1072.54	904.022	906.534	820.009
574	ANKRD33B	1892.11	-0.521167	0.0823061	-6.33206	2.41906e-10	1.57753e-09	2517.25	2040.46	2132.82	1531.2	1598.52	1532.43
575	ANKRD34A	116.251	-0.534845	0.193695	-2.76127	0.00575763	0.0125383	127.996	155.753	128.705	106.711	102.741	75.6037
576	ANKRD36	86.2899	0.581697	0.209978	2.77028	0.00560089	0.0122327	64.494	76.4071	66.3952	112.751	101.733	95.9585
577	ANKRD36B	33.6525	0.861506	0.352311	2.4453	0.0144731	0.0285008	32.7431	22.5303	16.3434	35.2347	53.3848	41.679
580	ANKRD39	254.847	-0.488479	0.147875	-3.30333	0.000955454	0.0024583	255.991	293.874	343.212	211.408	181.307	243.289
582	ANKRD42	844.718	-0.319579	0.0864567	-3.69641	0.000218673	0.000636299	1011.07	890.437	912.168	782.211	722.205	750.221
583	ANKRD44	242.97	0.625298	0.151349	4.1315	3.60398e-05	0.00012068	241.108	160.651	171.606	285.905	296.134	302.415
585	ANKRD46	738.852	-0.578896	0.0895309	-6.46588	1.00714e-10	6.87429e-10	933.674	853.213	868.245	623.151	602.341	552.488
587	ANKRD50	2378.85	0.487868	0.0986504	4.94542	7.59802e-07	3.24466e-06	2387.27	1664.3	1889.71	2796.63	2792.12	2743.06
590	ANKRD54	289.782	-0.5091	0.132152	-3.8524	0.000116967	0.000358599	306.594	395.75	318.697	247.65	228.648	241.35
591	ANKRD6	371.585	0.346657	0.108977	3.18102	0.00146757	0.00364876	317.509	332.077	331.976	416.776	398.875	432.298
593	ANKRD65	34.2967	0.894227	0.358706	2.49292	0.0126696	0.025302	17.8599	24.4895	29.6225	45.3018	59.4283	29.0783
595	ANKRD9	404.813	-0.654854	0.120904	-5.41629	6.0847e-08	2.9891e-07	413.754	519.177	552.612	316.106	311.243	315.985
596	ANKS1A	2078.48	-0.171188	0.065419	-2.61679	0.008876	0.0184585	2267.21	2180.54	2157.33	1896.63	1953.08	2016.1
599	ANKS6	1730.48	-0.481169	0.0667741	-7.20593	5.76511e-13	4.95223e-12	2073.73	2008.14	1967.34	1435.56	1438.37	1459.73
601	ANLN	9387.2	0.280642	0.0705079	3.98029	6.88314e-05	0.000219584	9408.18	7709.29	8313.7	10406.3	10255.9	10229.8
602	ANO1	1.64042	4.1628	1.86773	2.2288	0.0258275	0.0480136	0	0	0	4.02683	0	5.81567
609	ANO8	371.155	0.523751	0.112225	4.66697	3.05673e-06	1.20082e-05	312.548	299.751	301.332	400.669	451.252	461.376
612	ANP32A	5321.5	-0.680109	0.0576748	-11.7921	4.28603e-32	1.72444e-30	6390.86	6641.54	6627.26	4071.12	3960.55	4237.68
613	ANP32A-IT1	9.58907	1.94152	0.705436	2.75223	0.00591903	0.0128433	4.96108	6.85705	0	18.1207	12.0871	15.5084
618	ANTXR1	2633.71	0.498489	0.0739567	6.74028	1.5808e-11	1.18833e-10	2383.3	1984.63	2181.85	3113.74	2989.55	3149.18
619	ANTXR2	10808.2	0.693175	0.0564143	12.2872	1.06095e-34	5.09355e-33	8643.19	7875.81	8262.63	13181.8	13408.6	13476.8
620	ANXA1	18983.5	0.59057	0.0557181	10.5993	3.00371e-26	8.04983e-25	14347.4	15744.8	15361.8	23150.2	22625.1	22671.4
622	ANXA11	6205.13	0.167255	0.0578898	2.8892	0.00386225	0.0087644	5657.61	6115.51	5764.12	6469.1	6724.47	6499.98
628	ANXA3	5980.79	0.163	0.060456	2.69617	0.00701418	0.014944	5299.42	5878.45	5751.87	6425.81	6331.64	6197.56
630	ANXA5	33817.3	-0.376649	0.0518917	-7.25837	3.91779e-13	3.4313e-12	36943.1	39082.3	38595	29722	28798.6	29762.7
631	ANXA6	8145.14	0.399003	0.0551219	7.23857	4.53447e-13	3.94492e-12	6761.95	7262.6	7053.21	9233.51	9197.29	9362.26
632	ANXA7	6013.36	0.320059	0.0542824	5.89619	3.71999e-09	2.11715e-08	5449.24	5321.07	5276.88	6595.94	6654.97	6782.04
633	ANXA8	91.4926	0.833053	0.21391	3.89441	9.84385e-05	0.000305687	66.4784	68.5705	62.3093	132.885	93.6752	125.037
634	ANXA8L1	68.519	1.16731	0.240592	4.8518	1.22345e-06	5.08586e-06	35.7197	47.9994	42.9015	92.617	101.733	90.1429
637	AOC2	305.325	-1.45316	0.131518	-11.0491	2.21303e-28	6.80473e-27	486.185	464.32	391.221	157.046	173.249	159.931
638	AOC3	91.0948	-0.906958	0.218569	-4.14953	3.33152e-05	0.000112326	126.011	133.223	97.0391	72.4829	65.4719	52.341
639	AOX1	2611.07	0.671918	0.0661933	10.1508	3.28495e-24	7.71964e-23	2113.42	2024.79	1902.99	3122.8	3201.07	3301.36
640	AP1AR	1933.56	-0.264157	0.0704137	-3.75149	0.000175785	0.000522251	2230.5	1995.4	2104.22	1797.98	1782.85	1690.42
645	AP1M2	217.02	0.437377	0.138987	3.14689	0.00165017	0.00406337	184.552	169.467	199.186	243.623	264.909	240.381
646	AP1S1	3755.34	-0.248911	0.0733782	-3.39217	0.000693416	0.00183791	3641.43	4411.04	4182.9	3404.68	3506.27	3385.69
648	AP1S3	643.054	-0.516427	0.0960686	-5.37561	7.63227e-08	3.71548e-07	755.076	751.337	764.055	546.642	571.116	470.1
649	AP2A1	4561.65	0.263301	0.0665561	3.95608	7.61911e-05	0.000241341	3859.72	4359.13	4220.69	4775.81	5228.69	4925.87
651	AP2B1	17023.7	0.554275	0.0641391	8.64175	5.53575e-18	7.91957e-17	15029.1	13100.9	13249.4	19626.7	20743.5	20392.6
652	AP2M1	7235.43	0.452745	0.0594406	7.61675	2.60135e-14	2.55099e-13	5940.39	6473.06	5914.28	8142.24	8498.25	8444.35
654	AP3B1	2772.25	0.213869	0.0697035	3.06827	0.00215305	0.00515015	2747.44	2384.29	2570	2962.74	2883.79	3085.21
655	AP3D1	6606.85	0.335307	0.0567176	5.91186	3.3826e-09	1.9364e-08	5671.5	6073.39	5782.51	7196.94	7494.01	7422.73
656	AP3M1	2619.99	-0.138473	0.061608	-2.24765	0.0245988	0.0459641	2830.79	2714.41	2691.56	2469.45	2535.27	2478.44
660	AP4B1	492.366	0.589605	0.101701	5.79745	6.73293e-09	3.70524e-08	409.785	373.22	396.328	589.93	629.538	555.396
664	AP5B1	1142.11	-0.21206	0.0822297	-2.57888	0.00991225	0.0203404	1318.65	1234.27	1124.63	1078.18	1012.3	1084.62
665	AP5M1	906.665	0.431793	0.0840127	5.13961	2.75302e-07	1.25145e-06	796.749	728.807	790.613	1088.25	979.057	1056.51
666	AP5S1	262.236	0.553696	0.134465	4.11778	3.82534e-05	0.000127465	213.326	203.752	220.636	337.247	267.931	330.524
669	APBA1	31.5074	1.40191	0.356	3.93795	8.21824e-05	0.0002588	21.8287	12.7345	17.3649	44.2951	45.3267	47.4946
672	APBB1	887.053	0.231747	0.0897143	2.58317	0.0097897	0.0201312	755.076	855.172	837.601	888.922	1040.5	945.046
673	APBB1IP	813.89	0.768291	0.100034	7.68031	1.58706e-14	1.58818e-13	545.718	556.401	704.81	1065.1	1004.24	1007.08
674	APBB2	5803.09	0.711816	0.0712455	9.99103	1.6684e-23	3.6726e-22	4885.67	4033.91	4279.94	7336.88	7193.85	7088.33
675	APBB3	207.897	0.655592	0.144953	4.52278	6.10324e-06	2.30117e-05	166.692	172.406	145.048	251.677	276.997	234.565
676	APC	1414.71	0.270603	0.0987375	2.74063	0.00613215	0.0132433	1521.07	1090.27	1235.97	1532.21	1575.35	1533.4
678	APCDD1L	1117.03	0.25464	0.0749551	3.39723	0.000680719	0.00180851	989.238	1037.37	1029.64	1194.96	1198.64	1252.31
680	APEH	1876.02	0.874054	0.0792355	11.0311	2.70562e-28	8.28681e-27	1334.53	1458.59	1179.79	2400.99	2414.4	2467.78
681	APEX1	3425.43	-0.224228	0.0593247	-3.77968	0.000157032	0.000470554	3642.42	3809.58	3621.09	3208.37	3106.39	3164.69
682	APEX2	859.067	-0.429539	0.0827005	-5.19391	2.05925e-07	9.49878e-07	956.495	964.885	1036.79	713.755	757.46	725.02
683	APH1A	4552.21	0.204546	0.0603603	3.38875	0.000702117	0.00185873	4135.55	4404.19	4150.21	4690.24	5036.3	4896.79
684	APH1B	539.688	0.911801	0.0976031	9.34193	9.45982e-21	1.68436e-19	383.987	348.73	391.221	706.708	722.205	685.28
685	API5	4985.14	-0.50816	0.0709115	-7.16613	7.71496e-13	6.53392e-12	6416.65	5551.27	5594.56	4237.23	3887.02	4224.11
687	APITD1	76.2837	0.673197	0.230644	2.91878	0.00351408	0.00805962	55.564	65.6318	55.1591	110.738	77.559	93.0507
688	APLF	430.34	0.58042	0.103648	5.59992	2.14445e-08	1.1044e-07	334.376	340.893	359.555	535.568	506.652	504.994
691	APLP2	46734.8	0.419179	0.0503385	8.32721	8.27698e-17	1.06532e-15	41209.7	39582.8	39185.4	53830.6	53598.3	53002.1
693	APOA1BP	2389.61	-0.859994	0.0789642	-10.8909	1.2732e-27	3.70388e-26	2753.4	3374.65	3116.49	1651	1676.08	1766.02
694	APOBEC3B	305.576	0.717559	0.123106	5.82881	5.5823e-09	3.11141e-08	210.35	244.895	238.001	383.555	401.897	354.756
695	APOBEC3C	502.636	0.669329	0.0986306	6.78622	1.15106e-11	8.77938e-11	397.878	403.586	362.62	608.051	619.465	624.215
697	APOBEC3F	240.95	0.453501	0.133506	3.39686	0.000681645	0.00181066	186.536	221.385	202.25	264.764	279.011	291.753
698	APOBEC3G	257.273	1.41038	0.142697	9.8837	4.89911e-23	1.03897e-21	131.965	143.019	147.091	318.119	408.948	394.496
700	APOBR	21.5273	1.16875	0.441532	2.64703	0.00812018	0.0170406	7.93772	21.5507	10.2146	28.1878	31.2251	30.0476
701	APOC1	120.599	-0.693693	0.193149	-3.5915	0.000328784	0.000927673	119.066	162.61	165.477	82.5499	103.748	90.1429
702	APOE	82.4136	-1.428	0.234567	-6.08782	1.14455e-09	6.95667e-09	110.136	112.652	137.898	34.228	44.3194	55.2488
703	APOL1	582.493	0.588638	0.103148	5.70676	1.15149e-08	6.16766e-08	442.528	470.198	483.153	783.218	631.552	684.31
704	APOL2	463.751	-0.242476	0.101382	-2.39171	0.0167702	0.0325767	482.216	519.177	506.646	410.736	413.984	449.745
707	APOL6	2406.75	0.292054	0.0802138	3.64094	0.000271642	0.000778943	2455.73	1975.81	2060.29	2687.91	2633.98	2626.74
708	APOLD1	235.508	1.18818	0.138445	8.58231	9.29876e-18	1.29364e-16	153.793	136.161	140.962	330.2	349.519	302.415
714	APPBP2	2455.69	0.176847	0.0665937	2.65561	0.00791663	0.0166604	2438.86	2167.81	2309.53	2603.34	2617.87	2596.7
715	APPL1	3415.39	-0.199077	0.0824903	-2.41334	0.015807	0.0308897	4156.39	3204.2	3591.47	3240.59	3145.67	3154.03
716	APPL2	1390.33	0.186572	0.0704768	2.64729	0.00811406	0.0170301	1318.65	1326.35	1256.4	1492.95	1492.76	1454.89
717	APRT	2259.62	-0.464557	0.093118	-4.98891	6.07217e-07	2.62747e-06	2209.66	2975.96	2675.22	1796.97	2018.55	1881.37
718	APTR	270.474	-0.669509	0.126528	-5.29139	1.21387e-07	5.74314e-07	309.571	350.689	336.062	205.368	218.575	202.579
719	APTX	1261.07	-0.488115	0.0753498	-6.47799	9.29537e-11	6.38078e-10	1422.84	1512.47	1482.14	1023.82	1015.32	1109.82
720	AQP1	83.8532	0.559671	0.222442	2.51603	0.0118686	0.0238516	57.5485	76.4071	69.4596	81.5432	104.755	113.406
726	ARAF	1606.31	0.335054	0.0815476	4.10869	3.97911e-05	0.000132055	1398.03	1547.73	1315.65	1689.25	1929.91	1757.3
727	ARAP1	3047.17	0.536664	0.0650949	8.24434	1.6608e-16	2.07945e-15	2454.74	2568.46	2437.21	3417.77	3793.34	3611.53
728	ARAP2	649.771	0.304409	0.094834	3.20991	0.00132775	0.0033297	640.971	572.074	531.161	720.802	721.198	712.419
729	ARAP3	1122.01	0.297092	0.0762913	3.89418	9.85332e-05	0.00030592	980.308	1045.21	994.906	1235.23	1283.25	1193.18
732	AREG	6798.27	0.187194	0.0684141	2.73619	0.00621548	0.0133992	5782.63	6549.46	6741.66	7524.12	6928.94	7262.8
734	ARF1	15978.1	-0.155946	0.0574736	-2.71335	0.00666072	0.0142667	15903.2	17638.3	16980.8	14946.6	15456.4	14943.4
735	ARF3	4373.57	0.370875	0.0615083	6.02968	1.64289e-09	9.77302e-09	3864.68	3935.95	3642.54	4730.51	5085.66	4982.09
736	ARF4	14317.7	-0.412555	0.0542584	-7.60353	2.8817e-14	2.81356e-13	15928	16876.2	16248.4	12680.5	12054.9	12117.9
738	ARF6	9490.78	0.213904	0.0550485	3.88573	0.000102021	0.000315934	8765.23	8538.99	9061.41	10495.9	10068.6	10014.6
739	ARFGAP1	5046.69	-0.648871	0.0641383	-10.1167	4.65665e-24	1.07813e-22	5749.89	6549.46	6189.05	3857.7	4023	3911.04
740	ARFGAP2	1004.15	0.876416	0.0864055	10.1431	3.55767e-24	8.348e-23	670.737	788.561	664.973	1264.42	1304.4	1331.79
741	ARFGAP3	3141.88	-0.223191	0.0623569	-3.57925	0.000344576	0.000967868	3451.92	3384.44	3316.69	3043.27	2806.23	2848.71
742	ARFGEF1	2759.6	0.247694	0.0979872	2.52782	0.0114773	0.0231843	3028.24	2148.22	2393.29	3127.84	3026.82	2833.2
743	ARFGEF2	6083.57	0.265373	0.0924487	2.87049	0.00409841	0.00925201	6592.28	4711.77	5272.8	6838.56	6625.76	6460.24
746	ARFIP2	2436.31	-0.516966	0.0696903	-7.41805	1.18861e-13	1.09236e-12	2704.78	3091.55	2808.01	1998.31	2043.73	1971.51
747	ARFRP1	1973.49	0.900312	0.0794238	11.3355	8.74898e-30	2.97674e-28	1218.44	1472.31	1440.26	2466.43	2588.66	2654.85
748	ARG2	661.407	0.244751	0.0913593	2.679	0.00738426	0.0156558	580.446	591.666	644.544	708.721	688.966	754.098
750	ARHGAP1	1839.65	0.390545	0.0707529	5.51984	3.39316e-08	1.70925e-07	1540.91	1664.3	1571.01	2016.43	2205.9	2039.36
752	ARHGAP11A	2350.81	0.61184	0.0717489	8.52752	1.49516e-17	2.03839e-16	2024.12	1738.75	1816.16	2903.34	2767.95	2854.52
753	ARHGAP11B	44.2289	1.37957	0.336199	4.10343	4.07069e-05	0.00013478	39.6886	18.612	15.322	53.3554	71.5155	66.8802
754	ARHGAP12	3415.71	0.39203	0.0717127	5.46667	4.58561e-08	2.28421e-07	3256.45	2795.72	2811.07	4012.73	3772.19	3846.1
755	ARHGAP17	2016.21	0.172231	0.0662475	2.59982	0.00932729	0.0192867	1868.34	1844.55	1975.51	2088.92	2129.35	2190.57
756	ARHGAP18	3549.19	0.943369	0.0640529	14.728	4.26241e-49	4.11796e-47	2550.98	2294.17	2440.28	4825.14	4592.1	4592.44
758	ARHGAP20	56.3981	-0.935059	0.275521	-3.39378	0.00068934	0.00182955	93.2682	66.6114	62.3093	30.2012	44.3194	41.679
759	ARHGAP21	5358.65	0.391494	0.0791406	4.94682	7.54365e-07	3.22496e-06	5313.31	4226.88	4367.78	5921.45	6195.66	6126.81
760	ARHGAP22	1025.77	0.553756	0.0836868	6.61701	3.66545e-11	2.63518e-10	749.122	881.621	863.137	1239.26	1214.76	1206.75
762	ARHGAP24	380.241	-0.247392	0.11058	-2.23723	0.0252713	0.0470691	422.684	423.178	392.242	375.501	334.41	333.432
763	ARHGAP25	39.4191	1.02921	0.322445	3.1919	0.00141339	0.00352357	21.8287	28.4078	27.5795	58.389	38.2759	62.0338
764	ARHGAP26	1416.47	0.731638	0.0719145	10.1737	2.5981e-24	6.14243e-23	1092.43	1025.62	1076.62	1747.64	1727.45	1829.03
765	ARHGAP27	1273.35	0.489099	0.0739371	6.61507	3.71367e-11	2.6674e-10	1019	1093.21	1066.41	1437.58	1536.07	1487.84
767	ARHGAP29	15697.9	0.712335	0.0685254	10.3952	2.60779e-25	6.65817e-24	13202.4	11021.2	11474.1	19899.6	19404.9	19184.9
768	ARHGAP30	164.099	1.9391	0.177845	10.9033	1.11136e-27	3.24513e-26	79.3772	51.9177	72.524	264.764	240.735	275.275
769	ARHGAP31	583.102	0.58891	0.0982836	5.99195	2.07345e-09	1.21678e-08	502.061	419.26	476.002	675.5	719.184	706.604
772	ARHGAP33	155.828	0.582524	0.162818	3.57777	0.000346542	0.000972691	108.151	125.386	140.962	187.247	181.307	191.917
773	ARHGAP35	8391.8	0.196642	0.0807895	2.43401	0.0149326	0.0293274	9043.05	7043.17	7375.99	8884.18	9204.34	8800.08
774	ARHGAP39	1071.17	-0.623453	0.0761405	-8.18819	2.65188e-16	3.24069e-15	1281.94	1308.72	1306.45	833.553	877.323	819.04
776	ARHGAP40	444.47	0.68291	0.108183	6.31252	2.74524e-10	1.77617e-09	361.166	318.363	344.233	500.333	564.066	578.659
777	ARHGAP42	1333.76	0.905828	0.100127	9.04682	1.47198e-19	2.38983e-18	1108.3	808.153	868.245	1767.78	1810.05	1640.02
779	ARHGAP5	9467.44	0.359116	0.0949359	3.78272	0.000155124	0.000465489	10057.1	7149.95	7678.35	11086.9	10530.9	10301.5
782	ARHGAP9	16.9371	1.06303	0.473842	2.24343	0.0248694	0.0464199	8.92994	13.7141	10.2146	28.1878	22.1597	18.4163
783	ARHGDIA	14903.9	-0.188211	0.0662459	-2.84109	0.00449595	0.0100394	14372.2	16912.4	16339.3	13589.5	14262.8	13946.9
784	ARHGDIB	1032.3	0.984333	0.0836085	11.7731	5.37012e-32	2.12779e-30	672.722	743.5	662.93	1389.25	1434.34	1291.08
785	ARHGEF1	2405.89	0.182143	0.0665656	2.73629	0.00621366	0.0133972	2130.29	2363.72	2268.67	2486.56	2582.61	2603.48
787	ARHGEF10L	465.329	0.366388	0.103611	3.53619	0.000405937	0.00112667	388.948	427.096	403.478	503.353	565.073	504.025
789	ARHGEF12	13030	0.4267	0.167961	2.54047	0.0110703	0.0224431	13662.8	9449.02	10239.2	15112.7	14963.9	14752.4
790	ARHGEF16	86.63	-1.13325	0.22903	-4.94805	7.49618e-07	3.20554e-06	120.058	143.998	92.9533	49.3286	52.3775	61.0645
791	ARHGEF17	1026.82	0.473797	0.0783001	6.05104	1.43915e-09	8.61346e-09	869.18	832.642	877.438	1143.62	1241.95	1196.09
792	ARHGEF18	4524.8	-0.456975	0.0566347	-8.06883	7.09777e-16	8.33988e-15	5172.42	5231.93	5302.42	3738.91	3785.28	3917.82
794	ARHGEF2	10623.3	0.446119	0.0551454	8.08987	5.97293e-16	7.08736e-15	9360.56	8898.49	8722.28	11984.8	12315.8	12458.1
797	ARHGEF28	3880.49	0.420091	0.0665196	6.31531	2.69629e-10	1.74595e-09	3571.97	3118	3268.69	4375.15	4364.46	4584.68
798	ARHGEF3	1328.51	0.233052	0.0730576	3.18998	0.00142282	0.00354594	1274	1221.53	1168.56	1474.82	1411.17	1420.96
802	ARHGEF37	146.591	2.33296	0.187429	12.4472	1.44911e-35	7.26922e-34	47.6263	46.0402	52.0947	241.61	225.626	266.551
803	ARHGEF39	130.602	1.69928	0.183849	9.24283	2.40069e-20	4.15173e-19	63.5018	60.7339	60.2664	182.214	208.503	208.395
805	ARHGEF40	1058.72	-0.211808	0.0819009	-2.58615	0.00970538	0.0199814	1195.62	1134.35	1078.67	941.27	1051.58	950.862
806	ARHGEF5	212.103	0.407294	0.140846	2.89176	0.00383085	0.00870198	199.435	186.12	161.391	239.596	243.757	242.32
807	ARHGEF6	76.8983	1.59865	0.240358	6.65114	2.90827e-11	2.124e-10	42.6652	42.1219	29.6225	129.865	102.741	114.375
809	ARHGEF9	406.403	0.757857	0.115282	6.57396	4.89928e-11	3.47119e-10	340.33	262.527	303.375	530.534	498.594	503.055
810	ARID1A	3530.68	0.304754	0.0828857	3.6768	0.00023618	0.00068339	3620.59	2823.15	3033.75	3738.91	4041.13	3926.55
812	ARID2	1109.36	0.253272	0.0993407	2.54953	0.0107868	0.0219338	1195.62	901.213	939.747	1168.79	1271.16	1179.61
814	ARID3B	309.486	-0.322263	0.132148	-2.43866	0.0147418	0.0289746	342.314	389.872	299.289	251.677	307.214	266.551
818	ARID5A	180.412	-0.468681	0.148648	-3.15296	0.00161624	0.00398925	198.443	215.507	214.508	140.939	154.111	158.962
823	ARL1	4351.95	-0.162657	0.0556757	-2.9215	0.00348348	0.00799295	4610.82	4652.02	4528.15	4105.35	4080.41	4134.94
824	ARL10	32.3651	1.41489	0.383455	3.68984	0.000224393	0.000651089	26.7898	7.83663	18.3864	54.3621	40.2904	46.5253
825	ARL13B	1686.83	-0.385671	0.0686056	-5.62156	1.89242e-08	9.8171e-08	1932.83	1862.18	1937.72	1506.03	1479.66	1402.55
826	ARL14	7.44761	1.99758	0.762536	2.61965	0.0088019	0.0183238	1.98443	4.89789	2.04293	13.0872	10.0726	12.6006
827	ARL14EP	1352.61	-0.252289	0.075033	-3.36238	0.000772743	0.00203025	1544.88	1493.86	1372.85	1235.23	1210.73	1258.12
830	ARL16	977.627	-0.628936	0.0948139	-6.63337	3.28104e-11	2.37739e-10	1020.99	1243.09	1298.28	744.963	792.714	765.73
832	ARL2	2257.92	-0.287699	0.0956067	-3.00919	0.00261943	0.00616769	2112.43	2911.31	2422.91	1961.06	2159.57	1980.23
834	ARL3	1341.91	-0.282757	0.0821199	-3.44322	0.000574841	0.00154904	1443.67	1606.51	1368.76	1181.87	1165.4	1285.26
836	ARL4C	6832.69	0.385483	0.0541068	7.12449	1.04468e-12	8.71744e-12	5853.08	5896.08	6026.64	7923.79	7644.1	7652.45
837	ARL4D	1166.27	-0.697209	0.0788027	-8.84753	8.94791e-19	1.35833e-17	1389.1	1551.65	1387.15	903.016	892.432	874.289
841	ARL6IP1	7502.46	0.317416	0.0535493	5.92754	3.07504e-09	1.77134e-08	6785.76	6670.93	6584.36	8431.17	8402.56	8140
842	ARL6IP4	2819.09	0.290821	0.0814457	3.57074	0.000355979	0.000997214	2182.87	2774.17	2650.7	3098.64	3108.4	3099.75
843	ARL6IP5	3895.02	0.194	0.0583553	3.32446	0.0008859	0.00229671	3546.18	3708.69	3645.61	4269.44	4089.48	4110.71
845	ARL8A	1916.41	-0.237577	0.0746985	-3.18048	0.00147032	0.00365502	1882.23	2219.73	2119.54	1753.68	1772.78	1750.52
847	ARMC1	1118.28	0.395934	0.0750681	5.27434	1.33238e-07	6.27539e-07	1003.13	946.273	947.919	1293.62	1249	1269.75
851	ARMC4	156.285	0.57812	0.163371	3.53869	0.000402123	0.00111668	124.027	126.366	125.64	199.328	201.452	160.9
853	ARMC6	1483.88	-0.504969	0.0856343	-5.89681	3.70586e-09	2.10987e-08	1627.23	1889.61	1705.85	1118.45	1345.7	1216.44
857	ARMCX1	857.607	0.464832	0.0827307	5.61862	1.92491e-08	9.97905e-08	702.488	724.888	734.433	1046.97	983.086	953.77
858	ARMCX2	3250.31	-0.780891	0.0583483	-13.3833	7.57212e-41	5.06458e-39	4145.47	4060.35	4121.61	2369.79	2389.22	2415.44
859	ARMCX3	2413.77	-0.633166	0.0633063	-10.0016	1.49903e-23	3.31844e-22	3016.33	2882.9	2906.07	1942.94	1844.29	1890.09
860	ARMCX4	161.482	0.76295	0.167837	4.54579	5.47304e-06	2.07556e-05	133.949	101.876	123.597	179.194	203.467	226.811
863	ARMCX6	306.368	-0.475874	0.134173	-3.54673	0.000390048	0.00108565	297.665	365.383	406.543	246.643	244.764	277.214
864	ARMT1	1418.12	-0.261262	0.0710413	-3.67761	0.000235428	0.000681592	1582.58	1511.49	1544.45	1336.91	1248	1285.26
866	ARNT2	1312.5	0.606201	0.0787427	7.6985	1.37671e-14	1.38565e-13	1134.1	968.803	1019.42	1547.31	1593.49	1611.91
868	ARNTL2	3736.52	0.265474	0.0774848	3.42614	0.000612224	0.00164215	3846.82	3154.24	3179.82	4178.84	4082.42	3976.95
869	ARPC1A	3784.73	-0.181891	0.0583973	-3.11472	0.00184121	0.00447326	3931.16	4058.4	4079.73	3474.14	3523.4	3641.58
872	ARPC3	8344.07	-0.280167	0.0594749	-4.71067	2.46901e-06	9.82518e-06	8645.17	9631.22	9178.88	7510.03	7395.3	7703.82
873	ARPC4	2633.24	0.183577	0.0698749	2.62723	0.00860842	0.0179569	2311.86	2653.68	2432.11	2694.95	2871.7	2835.14
874	ARPC5	8294.5	0.196364	0.0543674	3.61179	0.000304089	0.000864697	7670.81	7674.02	7847.91	9150.96	8624.16	8799.11
875	ARPC5L	3388.51	-0.27855	0.0694839	-4.00885	6.10154e-05	0.000196008	3412.23	3787.05	3944.9	3124.82	2935.16	3126.89
879	ARRB2	1197.16	-1.08385	0.0884094	-12.2595	1.49443e-34	7.08783e-33	1446.65	1780.87	1652.73	778.184	792.714	731.805
880	ARRDC1	1377.76	-0.26797	0.0947773	-2.82736	0.00469328	0.0104443	1251.18	1639.81	1625.15	1234.22	1258.07	1258.12
882	ARRDC2	1275.17	-0.205193	0.0799974	-2.565	0.0103177	0.0210867	1288.89	1435.08	1372.85	1150.67	1277.21	1126.3
885	ARRDC4	990.388	-0.73476	0.0815199	-9.01326	2.00024e-19	3.20428e-18	1308.73	1183.33	1219.63	777.177	733.285	720.174
887	ARSB	509.333	-0.280452	0.109443	-2.56254	0.010391	0.0212199	597.313	492.728	586.321	414.763	474.419	490.455
888	ARSD	296.921	0.485198	0.121937	3.9791	6.91779e-05	0.0002206	235.155	248.813	258.43	372.481	328.367	338.278
889	ARSE	69.4358	0.527317	0.233334	2.25992	0.0238259	0.0446587	55.564	56.8156	58.2235	84.5633	91.6607	69.788
891	ARSI	75.5182	0.877437	0.234426	3.74291	0.000181899	0.000539085	61.5173	44.081	54.1376	84.5633	113.82	94.9892
892	ARSJ	1105.26	0.306836	0.0788585	3.89096	9.98464e-05	0.000309567	1063.65	960.967	939.747	1207.04	1236.92	1223.23
893	ARSK	640.342	-0.672073	0.102938	-6.52891	6.62522e-11	4.62908e-10	863.227	771.908	725.24	548.655	452.26	480.762
894	ARTN	92.6092	1.2863	0.211416	6.0842	1.17071e-09	7.10738e-09	54.5718	51.9177	55.1591	116.778	128.929	148.3
897	ASAH1	2292.66	-0.330664	0.0670985	-4.92803	8.30625e-07	3.5288e-06	2419.02	2664.45	2579.2	2095.96	1979.27	2018.04
900	ASAP1	6063.67	0.498084	0.0755639	6.59156	4.35228e-11	3.10189e-10	5664.56	4508.02	4909.16	7092.25	7130.39	7077.67
902	ASAP2	4501.52	0.645843	0.0732997	8.81099	1.24046e-18	1.85784e-17	3906.35	3208.12	3416.8	5654.67	5429.13	5394.03
904	ASB1	1808.84	0.982265	0.0822279	11.9456	6.84149e-33	2.87067e-31	1354.37	1123.58	1169.58	2266.1	2389.22	2550.17
905	ASB13	1039	-0.301823	0.0838339	-3.60025	0.000317911	0.000900124	1124.18	1216.64	1101.14	860.734	938.766	992.541
908	ASB2	1498.61	0.486428	0.0802442	6.06184	1.34571e-09	8.09753e-09	1139.06	1360.63	1245.17	1674.15	1822.13	1750.52
911	ASB6	1595.3	-0.838263	0.0726822	-11.5333	8.96803e-31	3.2948e-29	2051.9	2162.91	1923.42	1136.57	1152.31	1144.72
913	ASB8	505.996	0.253469	0.105652	2.3991	0.0164354	0.0319938	454.434	457.463	472.938	619.124	532.841	499.178
914	ASB9	34.282	2.49834	0.392646	6.36283	1.98064e-10	1.30742e-09	6.94551	11.7549	12.2576	67.4493	43.3122	63.9723
915	ASCC1	1149.68	0.173496	0.0731621	2.3714	0.0177211	0.0342495	1076.55	1080.48	1084.8	1221.13	1241.95	1193.18
917	ASCC3	2192.97	0.284735	0.0856276	3.32527	0.000883319	0.00229191	2266.22	1755.41	1910.14	2498.65	2371.09	2356.31
920	ASGR1	86.1074	-0.565455	0.225078	-2.51226	0.0119961	0.0240923	88.3071	106.774	113.383	71.4762	52.3775	84.3272
923	ASH2L	940.343	0.380325	0.0808629	4.70333	2.55948e-06	1.01671e-05	865.211	794.438	791.635	1089.26	1031.43	1070.08
925	ASIC3	183.419	-0.945913	0.149553	-6.32492	2.53367e-10	1.64678e-09	236.147	239.997	248.216	132.885	127.922	115.344
927	ASL	844.463	0.441447	0.0920198	4.79731	1.60811e-06	6.55772e-06	648.909	780.724	719.111	907.042	1021.36	989.633
930	ASNA1	2909.57	-0.515699	0.0644626	-7.99997	1.24448e-15	1.41757e-14	3314.99	3634.24	3322.82	2396.97	2420.45	2367.95
931	ASNS	21261	-0.86008	0.0521707	-16.4859	4.63522e-61	7.32786e-59	26390.9	27924.9	27936	15034.2	15161.3	15118.8
932	ASNSD1	1715.84	0.164095	0.0740634	2.2156	0.0267186	0.049529	1571.67	1687.81	1595.53	1925.83	1686.15	1828.06
933	ASPH	11136.5	0.597461	0.0592972	10.0757	7.07551e-24	1.61427e-22	9226.61	8397.93	8964.37	13981.1	13107.5	13141.5
934	ASPHD1	648.241	-0.471388	0.111714	-4.2196	2.44732e-05	8.4201e-05	647.916	867.907	743.626	505.367	598.312	526.318
935	ASPHD2	284.366	-0.899241	0.149376	-6.02	1.74422e-09	1.03248e-08	365.135	354.608	391.221	220.469	145.045	229.719
936	ASPM	3908.88	1.39811	0.0932911	14.9866	8.98704e-51	9.44002e-49	2526.18	1801.45	2123.62	5937.55	5401.94	5662.52
939	ASS1	3337.34	-1.30207	0.063587	-20.477	3.45433e-93	2.07937e-90	4553.27	4983.12	4709.97	1880.53	1970.2	1926.92
942	ASTN2	77.9218	0.693423	0.224282	3.09174	0.00198987	0.00479278	54.5718	57.7952	66.3952	94.6304	84.6098	109.528
943	ASUN	1720.84	-0.236444	0.0706286	-3.34771	0.000814809	0.00213254	1854.45	1769.12	1961.21	1570.46	1626.72	1543.09
944	ASXL1	6793.02	0.381646	0.0578583	6.59622	4.21777e-11	3.01426e-10	6215.23	5746.21	5737.57	7624.79	7802.24	7632.1
946	ATAD1	3673.42	-0.377499	0.0666583	-5.66319	1.48581e-08	7.82452e-08	4420.32	3920.27	4113.44	3302	3050.99	3233.51
947	ATAD2	5779.15	-0.463481	0.0741601	-6.24973	4.1116e-10	2.61163e-09	7494.2	6100.82	6503.66	4994.27	4747.22	4834.76
948	ATAD2B	348.505	0.656894	0.145192	4.52432	6.05904e-06	2.28561e-05	336.361	208.65	266.602	465.098	388.802	425.513
950	ATAD3B	373.096	-0.676552	0.119459	-5.66345	1.48361e-08	7.81555e-08	417.723	524.075	435.144	276.844	291.098	293.691
952	ATAD5	520.528	-0.30565	0.129758	-2.35554	0.0184958	0.0355623	717.371	482.932	526.054	501.34	433.122	462.346
957	ATF2	2875	0.342626	0.068209	5.02318	5.08239e-07	2.23502e-06	2718.67	2385.27	2501.57	3316.09	3212.15	3116.23
958	ATF3	2722.25	-1.02469	0.0621422	-16.4895	4.36445e-61	6.97021e-59	3535.26	3678.32	3737.54	1810.06	1762.71	1809.64
959	ATF4	10923.3	-0.354684	0.0623108	-5.69219	1.25423e-08	6.67686e-08	11316.2	12954.9	12506.8	9398.61	9687.83	9675.33
961	ATF6	4708.07	0.365474	0.0642216	5.69082	1.26427e-08	6.72804e-08	4383.61	3892.85	4068.49	5297.29	5123.93	5482.24
962	ATF6B	2682.12	1.09374	0.0644401	16.9729	1.30276e-64	2.26551e-62	1675.85	1751.49	1706.87	3645.28	3805.43	3507.82
963	ATF7	1161.5	0.323227	0.083115	3.88891	0.000100695	0.000312074	1135.09	944.314	1016.36	1294.62	1319.51	1259.09
964	ATF7IP	3752.5	0.249051	0.0745306	3.3416	0.000832976	0.0021739	3828.96	3115.06	3344.27	4069.11	4065.3	4092.29
966	ATG10	116.452	0.495421	0.198597	2.49461	0.0126096	0.0251982	100.214	73.4684	116.447	151.006	121.878	135.699
967	ATG101	1860.89	-0.784697	0.0735422	-10.67	1.40594e-26	3.84692e-25	2169.97	2489.11	2405.55	1328.85	1379.95	1391.88
968	ATG12	2213.57	-0.319995	0.0653412	-4.8973	9.71646e-07	4.09016e-06	2402.15	2495.97	2476.03	2053.68	1895.66	1957.94
969	ATG13	3264.97	-0.151662	0.0601916	-2.51966	0.0117469	0.0236422	3422.15	3553.91	3333.04	3039.25	3117.47	3123.98
970	ATG14	1601.17	-0.184146	0.0696007	-2.64574	0.00815117	0.0170805	1784	1680.96	1644.56	1479.86	1523.98	1493.66
971	ATG16L1	662.266	-0.491481	0.090779	-5.41403	6.16209e-08	3.02519e-07	766.982	777.786	777.334	507.38	575.145	568.966
972	ATG16L2	300.998	0.880433	0.125243	7.0298	2.06824e-12	1.68156e-11	203.404	207.671	224.722	357.381	426.071	386.742
973	ATG2A	3332.72	0.317168	0.0605665	5.23669	1.63484e-07	7.62195e-07	2918.1	2991.63	2993.91	3549.65	3807.44	3735.6
976	ATG4A	511.087	-0.428346	0.111662	-3.8361	0.000125002	0.000381216	502.061	603.421	653.737	446.978	452.26	408.066
979	ATG4D	813.063	-0.415279	0.0881886	-4.70899	2.48953e-06	9.90182e-06	856.282	975.661	956.091	664.426	697.024	728.897
980	ATG5	2112.32	-0.321754	0.0697514	-4.61286	3.97159e-06	1.53177e-05	2202.72	2505.76	2332	1876.5	1902.71	1854.23
981	ATG7	1555.12	0.37513	0.0699076	5.36609	8.04633e-08	3.90854e-07	1423.83	1316.55	1321.77	1749.66	1758.68	1760.21
985	ATIC	5162.08	-0.4193	0.0564955	-7.42183	1.15512e-13	1.06346e-12	5835.22	6022.45	5863.21	4299.64	4542.74	4409.25
986	ATL1	250.182	0.501629	0.138481	3.62237	0.000291916	0.000833111	205.389	239.997	175.692	302.012	291.098	286.906
988	ATL3	7525.38	-0.54519	0.0558369	-9.76397	1.60733e-22	3.29271e-21	8908.11	8896.53	8986.84	6365.4	6107.02	5888.36
989	ATM	3243.81	0.519235	0.17546	2.95928	0.00308362	0.00715412	3297.13	2222.66	2479.09	3908.03	3764.13	3791.82
990	ATMIN	1935.06	-0.267125	0.0648227	-4.12086	3.77466e-05	0.000125884	2109.45	2161.93	2069.49	1749.66	1783.86	1735.98
993	ATOX1	1566.97	-0.284436	0.0874739	-3.25167	0.00114731	0.00290934	1525.03	1747.57	1890.73	1385.23	1328.58	1524.67
995	ATP10D	2011.56	0.547054	0.0783029	6.98638	2.82069e-12	2.25583e-11	1809.8	1471.33	1623.11	2392.94	2349.94	2422.23
997	ATP11B	3912.37	0.281431	0.0752965	3.73764	0.000185755	0.000549159	3952.98	3217.92	3424.97	4402.33	4284.88	4191.16
999	ATP13A1	1720.43	0.310953	0.075326	4.1281	3.65771e-05	0.000122296	1476.42	1657.45	1472.95	1842.27	2011.5	1861.98
1001	ATP13A3	10072.6	-0.278876	0.0851948	-3.27339	0.00106267	0.00271407	12938.5	9661.59	10529.3	9275.79	9049.22	8981.33
1002	ATP1A1	37446.1	-0.133438	0.0505829	-2.638	0.00833972	0.0174382	39800.7	39087.2	38642	34730.4	36158.6	36257.8
1003	ATP1A1-AS1	85.0456	0.53629	0.220465	2.43254	0.0149935	0.0294323	79.3772	68.5705	60.2664	82.5499	114.828	104.682
1005	ATP1A3	354.039	-1.7427	0.12563	-13.8717	9.39837e-44	7.42898e-42	572.508	516.238	546.483	166.107	183.321	139.576
1007	ATP1B3	4566.52	-0.659765	0.0594046	-11.1063	1.1691e-28	3.68904e-27	5360.94	5684.5	5733.48	3531.53	3453.89	3634.79
1009	ATP2A1-AS1	43.1011	-0.68202	0.304867	-2.23711	0.0252793	0.0470783	40.6808	68.5705	50.0518	31.2079	32.2323	35.8633
1010	ATP2A2	15548.8	-0.24801	0.0611345	-4.0568	4.97499e-05	0.000161979	18238.9	16221.8	16185.1	14022.4	14255.8	14368.6
1012	ATP2B1	15415.8	0.415026	0.0735926	5.63951	1.70537e-08	8.89693e-08	14899.1	12046.9	12694.8	18169	17360.1	17324.9
1013	ATP2B2	14.1152	1.89051	0.547787	3.45118	0.00055815	0.00150782	6.94551	3.91832	7.15025	21.1408	25.1815	20.3548
1014	ATP2B4	5327.98	0.269563	0.0811385	3.32226	0.000892927	0.00231339	5572.28	4342.47	4580.25	5694.94	5892.47	5885.46
1017	ATP5B	19159	-0.143004	0.0560969	-2.54923	0.010796	0.0219496	19311.5	20869.9	20142.3	17645.5	18129.7	18855.4
1018	ATP5C1	5774.42	0.159511	0.0627814	2.54074	0.011062	0.0224292	5124.79	5645.31	5596.6	6278.83	5817.93	6183.02
1022	ATP5F1	4979.95	-0.407125	0.061424	-6.62811	3.40016e-11	2.45688e-10	5421.46	5920.57	5691.6	4453.67	4251.64	4140.76
1023	ATP5G1	1139.5	-0.972254	0.0853903	-11.386	4.90986e-30	1.70386e-28	1443.67	1674.1	1410.64	765.097	781.634	761.853
1025	ATP5G3	4162.07	-0.355803	0.0665831	-5.34374	9.10467e-08	4.38453e-07	4321.1	4984.1	4713.04	3613.07	3592.9	3748.2
1029	ATP5J2	1301.82	-0.527196	0.078006	-6.7584	1.39519e-11	1.05591e-10	1470.46	1662.35	1478.06	1065.1	1095.9	1039.07
1030	ATP5L	5642.74	-0.333134	0.0701357	-4.74985	2.03565e-06	8.17971e-06	5756.83	6544.57	6573.12	4951.99	4726.06	5303.89
1031	ATP5O	2853.44	-0.280709	0.0709012	-3.95915	7.52159e-05	0.00023859	2887.35	3382.49	3120.57	2632.54	2500.02	2597.67
1034	ATP6AP1	3801.21	-0.247615	0.0615808	-4.02098	5.79563e-05	0.000186756	3981.76	4229.82	4168.6	3359.38	3436.77	3630.92
1038	ATP6V0A2	1689.39	-0.77815	0.0835173	-9.31724	1.19406e-20	2.11166e-19	2312.85	1941.53	2148.14	1317.78	1276.2	1139.87
1039	ATP6V0A4	325.725	0.429995	0.126834	3.39023	0.000698347	0.00184938	274.844	287.996	269.667	328.186	432.115	361.541
1040	ATP6V0B	3295.13	-0.640353	0.0722474	-8.86334	7.76528e-19	1.18686e-17	3755.53	4390.47	3897.91	2455.36	2611.83	2659.7
1041	ATP6V0C	2870.45	-0.256604	0.0765336	-3.35283	0.000799887	0.00209559	2804.99	3212.04	3358.57	2483.54	2609.81	2753.72
1042	ATP6V0D1	835.993	-0.328536	0.0820579	-4.00371	6.23567e-05	0.000200188	909.861	959.008	923.404	765.097	715.155	743.436
1044	ATP6V0E1	3709.89	-0.265827	0.0674317	-3.94217	8.07491e-05	0.000254954	3809.11	4379.7	3963.28	3333.2	3309.86	3464.2
1050	ATP6V1B2	3049.16	-0.19666	0.0611282	-3.21718	0.00129459	0.00325226	3328.88	3276.69	3164.5	2820.79	2773.99	2930.13
1051	ATP6V1C1	4783.17	-0.269832	0.0586316	-4.60216	4.18125e-06	1.60749e-05	5332.16	5014.46	5341.24	4387.23	4222.43	4401.49
1054	ATP6V1E1	4262.37	-0.554419	0.059007	-9.39582	5.67724e-21	1.02722e-19	4857.88	5233.89	5122.64	3429.85	3434.76	3495.22
1056	ATP6V1F	2375.38	-0.734404	0.0777189	-9.44948	3.40505e-21	6.31318e-20	2691.88	3262	2947.95	1716.43	1778.82	1855.2
1057	ATP6V1G1	3849.68	-0.629447	0.0624461	-10.0798	6.78319e-24	1.54983e-22	4437.19	4742.14	4849.91	3125.82	2965.37	2977.62
1059	ATP6V1H	1646.2	-0.270107	0.0709709	-3.80589	0.000141294	0.000427239	1691.73	1841.61	1866.22	1504.02	1513.91	1459.73
1060	ATP7A	1019.51	0.394195	0.109003	3.61636	0.00029878	0.000851301	1076.55	747.419	819.214	1193.95	1161.37	1118.55
1063	ATP8A2	35.4646	0.736788	0.321843	2.28928	0.0220631	0.0416939	27.782	24.4895	27.5795	42.2817	39.2831	51.3717
1064	ATP8B1	762.022	0.560856	0.0963833	5.81901	5.91954e-09	3.28418e-08	683.636	540.728	623.093	919.123	868.258	937.292
1065	ATP8B2	1021	-0.190152	0.0849515	-2.23835	0.0251979	0.0469492	1133.11	1005.05	1126.68	884.895	1000.21	976.063
1066	ATP8B3	163.691	1.20664	0.167706	7.19493	6.24906e-13	5.35326e-12	92.276	113.631	90.9103	200.335	240.735	244.258
1068	ATP9A	1475.89	0.717562	0.0865642	8.28937	1.13849e-16	1.44631e-15	1275.99	999.17	1073.56	1838.25	1841.27	1827.09
1069	ATP9B	268.653	0.954752	0.126328	7.55772	4.10182e-14	3.94577e-13	177.606	185.14	185.907	338.253	359.592	365.418
1071	ATPAF2	231.658	0.398873	0.133334	2.99153	0.0027758	0.00649874	184.552	209.63	205.314	258.724	271.96	259.767
1072	ATPIF1	2449.63	-0.328217	0.0799232	-4.10666	4.01421e-05	0.000133107	2389.25	2877.02	2915.26	2155.36	2110.21	2250.66
1078	ATRX	4203.59	0.300243	0.0673697	4.45665	8.32503e-06	3.07735e-05	4056.17	3462.81	3784.53	4621.79	4598.14	4698.09
1080	ATXN10	3772.6	0.141425	0.0617861	2.28894	0.0220828	0.0417262	3411.24	3761.58	3590.45	3967.43	4020.98	3883.9
1083	ATXN2L	6866.76	-0.360362	0.0572238	-6.29741	3.02661e-10	1.95017e-09	7644.02	7801.37	7714.1	5896.28	6316.53	5828.27
1086	ATXN7L1	258.593	0.376365	0.133009	2.82961	0.00466044	0.010383	253.015	207.671	214.508	269.797	303.185	303.384
1090	AUH	528.874	0.269566	0.103216	2.61168	0.00900989	0.0187021	449.473	510.361	479.067	601.004	520.753	612.584
1092	AUP1	2596.15	-0.456659	0.0712086	-6.41297	1.42709e-10	9.52466e-10	2736.53	3142.49	3131.81	2204.69	2226.04	2135.32
1093	AURKA	3574.26	1.13771	0.0589664	19.2941	6.01566e-83	2.18956e-80	2204.7	2194.26	2302.38	4961.05	4916.44	4866.74
1094	AURKAIP1	1213.96	-0.360081	0.0914151	-3.93897	8.18321e-05	0.000257801	1164.86	1488.96	1440.26	1059.06	1057.62	1072.99
1096	AURKB	1937.27	0.165038	0.0696881	2.36824	0.0178728	0.0345086	1775.07	1943.48	1761	1981.2	2076.97	2085.89
1099	AVIL	26.605	1.00894	0.380194	2.65374	0.00796043	0.0167435	16.8677	14.6937	21.4508	35.2347	42.3049	29.0783
1100	AVL9	2123.6	0.242376	0.0786879	3.08022	0.00206848	0.00496149	2163.03	1748.55	1925.46	2322.47	2270.36	2311.73
1101	AVPI1	930.541	-0.852343	0.0901811	-9.45147	3.34109e-21	6.20302e-20	1073.58	1280.31	1239.04	659.393	697.024	633.908
1103	AXIN1	1928.48	-0.201938	0.080486	-2.50898	0.0121082	0.0242986	1848.5	2218.75	2122.6	1681.2	1827.17	1872.65
1104	AXIN2	263.553	-0.324974	0.127861	-2.54161	0.0110344	0.0223819	277.82	287.996	313.59	249.663	220.59	231.657
1105	AXL	46955.5	0.119317	0.0489056	2.43975	0.0146975	0.0288948	45292.6	45079.2	44672.7	48529.3	49831.2	48328.2
1108	AZIN1	13542.2	-0.148946	0.0604803	-2.46272	0.0137886	0.0272936	15101.5	13517.2	14103.4	13337.9	12416.5	12777
1110	AZIN2	389.605	-0.31778	0.110079	-2.88684	0.00389133	0.00882271	455.427	411.423	430.036	368.455	349.519	322.77
1112	B3GALNT1	909.805	-0.279485	0.0845084	-3.30719	0.000942378	0.00242665	1017.02	935.498	1040.87	785.231	808.83	871.381
1113	B3GALNT2	2724.65	-0.569035	0.0696838	-8.16596	3.18887e-16	3.86892e-15	3492.6	3029.84	3243.15	2220.79	2127.33	2234.19
1115	B3GALT4	27.9979	2.26826	0.414517	5.47204	4.44874e-08	2.21813e-07	12.8988	9.79579	6.12879	53.3554	39.2831	46.5253
1116	B3GALT5	49.6215	2.15392	0.328526	6.55632	5.51535e-11	3.88307e-10	18.8521	27.4282	8.17171	82.5499	72.5227	88.2043
1117	B3GALT6	444.424	0.612868	0.103287	5.93364	2.96286e-09	1.71114e-08	344.299	353.628	356.491	519.46	521.761	570.905
1118	B3GAT3	936.768	-0.463632	0.0975917	-4.75073	2.02682e-06	8.14881e-06	926.729	1213.7	1117.48	780.197	813.866	768.637
1119	B3GLCT	380.142	0.39066	0.111235	3.51203	0.00044469	0.00122403	349.26	302.69	335.04	453.018	424.056	416.79
1120	B3GNT2	1179.94	-0.331923	0.0771876	-4.3002	1.70641e-05	6.02051e-05	1392.08	1256.8	1296.24	1083.22	1036.47	1014.83
1122	B3GNT4	27.0722	0.848565	0.381685	2.22321	0.0262017	0.0486284	11.9066	19.5916	26.5581	33.2213	36.2614	34.894
1123	B3GNT5	2292.44	0.492258	0.0728586	6.75634	1.41517e-11	1.07051e-10	2074.72	1790.67	1849.87	2779.52	2585.64	2674.24
1126	B3GNT9	241.77	0.4486	0.132906	3.37531	0.000737339	0.00194572	194.474	211.589	207.357	303.019	259.873	274.306
1127	B3GNTL1	230.192	1.07481	0.149202	7.20374	5.85818e-13	5.02943e-12	124.027	143.019	177.735	321.139	327.36	287.876
1128	B4GALNT1	64.6952	0.829615	0.249001	3.33177	0.00086296	0.00224478	41.673	45.0606	53.1161	67.4493	92.6679	88.2043
1130	B4GALNT3	193.112	-1.13333	0.157437	-7.1986	6.08355e-13	5.21433e-12	292.703	275.262	227.787	109.731	133.966	119.221
1131	B4GALNT4	195.806	-1.17686	0.156059	-7.54111	4.66005e-14	4.45687e-13	253.015	287.996	273.752	100.671	118.857	140.545
1132	B4GALT1	8912.21	0.140562	0.0556603	2.52535	0.0115582	0.0233206	8809.88	8296.05	8329.02	9303.98	9591.13	9143.2
1134	B4GALT2	2069.98	-0.338497	0.0805885	-4.20032	2.66542e-05	9.11637e-05	2118.38	2494.99	2321.79	1670.13	1940.99	1873.61
1135	B4GALT3	2319.65	-0.429074	0.0737898	-5.81482	6.06991e-09	3.36165e-08	2517.25	2860.37	2608.82	1899.65	1917.82	2114
1136	B4GALT4	744.463	-0.438957	0.0922265	-4.75956	1.94019e-06	7.82423e-06	859.258	875.743	835.558	685.567	566.08	644.57
1138	B4GALT6	797.668	0.69942	0.110213	6.34606	2.20903e-10	1.44539e-09	733.247	532.891	557.72	1039.93	1006.25	915.968
1139	B4GALT7	706.633	-0.232219	0.102376	-2.26828	0.0233119	0.0437877	689.589	788.561	812.064	577.849	725.227	646.508
1141	B9D1	200.391	0.741617	0.151411	4.89805	9.67922e-07	4.07559e-06	127.996	160.651	161.391	225.502	269.946	256.859
1142	B9D2	69.7208	0.597762	0.237242	2.51963	0.0117478	0.0236422	52.5874	63.6726	50.0518	92.617	88.6389	70.7573
1144	BABAM1	2612.74	0.165822	0.069921	2.37156	0.017713	0.0342381	2285.07	2656.62	2446.41	2709.05	2805.22	2774.07
1147	BACE2	2659.9	0.236638	0.060296	3.9246	8.68742e-05	0.000272588	2441.84	2452.87	2432.11	2833.88	2865.65	2933.04
1148	BACH1	5693.71	0.434834	0.0860268	5.05464	4.31214e-07	1.91296e-06	5679.44	4278.8	4567.99	6738.89	6450.49	6446.67
1150	BACH2	237.238	0.375543	0.140331	2.67613	0.00744785	0.0157735	237.139	178.283	204.293	267.784	254.837	281.091
1151	BAD	1748.59	-0.219408	0.0912494	-2.40449	0.016195	0.0315856	1589.53	2095.32	1959.17	1566.44	1595.5	1685.57
1152	BAG1	867.028	-0.191721	0.0858652	-2.23281	0.0255615	0.0475644	851.32	977.62	944.855	801.338	786.67	840.364
1153	BAG2	3216.62	-0.584454	0.0635291	-9.19979	3.58661e-20	6.12816e-19	3738.67	3968.27	3871.35	2663.75	2441.6	2616.08
1154	BAG3	4312.67	-0.511554	0.0628191	-8.14329	3.84672e-16	4.63829e-15	4742.79	5222.13	5243.18	3509.38	3636.21	3522.36
1155	BAG4	982.774	-0.225422	0.0770166	-2.92692	0.00342333	0.00786762	1083.5	1036.39	1058.24	920.13	909.556	888.828
1156	BAG5	1970.7	-0.157037	0.069473	-2.26041	0.023796	0.044608	2212.64	1971.89	2049.06	1892.61	1830.19	1867.8
1158	BAHCC1	1102.12	-0.489689	0.0831224	-5.89118	3.83443e-09	2.17911e-08	1308.73	1215.66	1338.12	837.58	957.904	954.739
1159	BAHD1	1288.32	-0.431447	0.0725954	-5.94318	2.79549e-09	1.61686e-08	1524.04	1452.72	1461.72	1087.24	1133.17	1071.05
1160	BAIAP2	1487.7	-0.255259	0.0771722	-3.30765	0.000940819	0.00242303	1531.98	1691.73	1633.32	1253.35	1416.21	1399.64
1161	BAIAP2-AS1	387.355	0.298582	0.106941	2.79202	0.00523799	0.0115253	346.283	348.73	347.298	406.709	433.122	441.991
1164	BAIAP3	287.276	0.467615	0.127186	3.67661	0.000236357	0.000683774	226.225	272.323	224.722	321.139	328.367	350.879
1166	BAMBI	413.578	-0.70131	0.112403	-6.23927	4.39628e-10	2.78117e-09	471.302	526.034	539.333	282.884	331.389	330.524
1167	BANF1	3856.48	-0.382825	0.0680495	-5.62568	1.84782e-08	9.59846e-08	4242.71	4741.16	4111.39	3374.48	3252.44	3416.7
1168	BANK1	46.0853	0.785788	0.290458	2.70534	0.00682341	0.0145693	33.7353	42.1219	25.5366	59.3957	61.4429	54.2796
1169	BANP	568.644	-0.664657	0.0971719	-6.84002	7.91832e-12	6.10491e-11	646.924	744.48	700.725	442.951	426.071	450.714
1176	BATF3	327.188	-0.737922	0.122047	-6.04623	1.48273e-09	8.86748e-09	361.166	432.974	433.101	254.697	242.75	238.442
1177	BAX	2258.86	-0.176296	0.0678036	-2.60011	0.00931948	0.0192757	2254.31	2510.66	2424.96	2119.12	2175.68	2068.44
1178	BAZ1A	4769.58	-0.558527	0.0576347	-9.69081	3.29899e-22	6.61955e-21	5671.5	5639.44	5733.48	4006.69	3731.9	3834.46
1180	BAZ2A	5553.17	0.210442	0.0852958	2.4672	0.0136175	0.0270158	6027.71	4590.31	4828.46	6074.47	6015.36	5782.71
1181	BAZ2B	1090.97	0.508926	0.0887278	5.73581	9.7047e-09	5.23211e-08	1016.03	807.173	878.459	1261.4	1275.19	1307.56
1184	BBS1	416.682	0.562316	0.110056	5.10934	3.23288e-07	1.45647e-06	349.26	354.608	305.418	463.085	521.761	505.963
1188	BBS4	192.767	0.634843	0.15759	4.02844	5.61482e-05	0.000181303	153.793	168.488	130.747	232.549	204.474	266.551
1192	BBX	8372.32	0.209481	0.072396	2.89354	0.00380927	0.0086605	8727.52	7144.07	7425.02	8977.81	8963.61	8995.87
1193	BCAM	1345.69	-0.526523	0.079509	-6.62218	3.53931e-11	2.55036e-10	1493.28	1657.45	1614.94	1027.85	1180.51	1100.13
1194	BCAP29	2071.61	0.152081	0.0639769	2.37712	0.0174484	0.0337934	1958.63	1921.93	2007.18	2213.75	2142.44	2185.72
1195	BCAP31	9132.28	-0.534444	0.0573483	-9.31925	1.1716e-20	2.0743e-19	10409.3	11342.5	10662	7322.78	7640.07	7416.92
1200	BCAS3	549.231	0.593682	0.0951259	6.24101	4.3475e-10	2.75477e-09	451.458	438.851	422.886	659.393	686.951	635.846
1201	BCAS4	592.547	-0.26564	0.0960853	-2.76463	0.00569869	0.0124186	594.337	688.644	657.823	558.722	519.746	536.011
1202	BCAT1	9332.25	0.291597	0.070425	4.14053	3.46504e-05	0.000116476	9160.13	7683.82	8333.11	10852.3	9895.32	10068.9
1204	BCCIP	3382.96	-0.539624	0.0654689	-8.24245	1.68725e-16	2.11089e-15	3803.16	4152.43	4069.51	2885.22	2626.93	2760.5
1206	BCDIN3D-AS1	47.1699	0.788575	0.283386	2.78269	0.005391	0.0118288	36.712	33.3057	33.7083	69.4627	59.4283	50.4025
1208	BCKDHA	979.028	0.337029	0.0813877	4.14103	3.45752e-05	0.000116273	840.406	929.62	825.343	1065.1	1101.94	1111.76
1209	BCKDHB	375.726	0.630672	0.120448	5.23604	1.64062e-07	7.64436e-07	339.338	263.507	281.924	442.951	437.151	489.485
1211	BCL10	2038.73	0.395072	0.0657015	6.01314	1.81961e-09	1.07508e-08	1780.03	1683.9	1820.25	2336.57	2307.63	2303.97
1212	BCL11A	95.5165	-0.988594	0.215832	-4.58039	4.64118e-06	1.77428e-05	124.027	102.856	154.241	60.4024	70.5082	61.0645
1213	BCL2	328.176	-0.412976	0.118185	-3.49432	0.000475266	0.00130156	399.863	344.812	379.985	278.858	268.938	296.599
1214	BCL2A1	165.884	2.08728	0.172954	12.0684	1.55108e-33	6.81909e-32	69.4551	53.8768	66.3952	264.764	255.844	284.968
1215	BCL2L1	15988.3	0.410515	0.0600425	6.83706	8.08321e-12	6.2259e-11	12876	14636.9	13673.3	17936.5	18522.5	18284.5
1216	BCL2L11	1556.11	-0.652693	0.0730021	-8.94075	3.86541e-19	6.03166e-18	1981.45	1787.73	1937.72	1234.22	1168.42	1227.11
1218	BCL2L13	1824.27	0.517891	0.0676335	7.65731	1.8987e-14	1.88438e-13	1560.75	1500.71	1439.24	2187.57	2115.25	2142.1
1219	BCL2L15	10.4599	1.80284	0.646562	2.78834	0.00529785	0.0116426	4.96108	3.91832	5.10732	24.161	10.0726	14.5392
1221	BCL3	1662.86	-0.409015	0.0850327	-4.81009	1.50865e-06	6.18435e-06	1657	2044.38	1989.81	1357.04	1459.52	1469.43
1222	BCL6	2290.91	-0.750499	0.0635515	-11.8093	3.49448e-32	1.41323e-30	2931	2901.51	2788.6	1701.33	1684.14	1738.88
1223	BCL7A	1095.12	-0.695835	0.0813796	-8.55048	1.22575e-17	1.67548e-16	1277.97	1405.7	1378.98	784.224	886.389	837.456
1224	BCL7B	1440.77	-0.253588	0.072127	-3.51585	0.000438347	0.00120891	1501.22	1611.41	1588.38	1336.91	1345.7	1261.03
1225	BCL7C	312.641	0.304186	0.13342	2.27992	0.0226126	0.0426192	227.217	298.772	313.59	320.133	355.563	360.571
1227	BCL9L	9035.73	0.352085	0.062001	5.6787	1.35725e-08	7.18129e-08	8245.31	7905.2	7665.07	9553.64	10740.4	10104.7
1229	BCO1	3.29894	3.16515	1.40021	2.26048	0.0237913	0.0446044	0.992215	0.979579	0	9.06036	1.00726	7.75422
1231	BCOR	2639.94	-0.241479	0.0754738	-3.19951	0.00137661	0.0034423	3189.97	2707.56	2683.39	2393.95	2466.78	2397.99
1232	BCORL1	1601.25	-0.337113	0.0774945	-4.35015	1.36043e-05	4.88127e-05	1917.95	1688.79	1755.9	1317.78	1461.53	1465.55
1233	BCR	1303.15	0.178857	0.0742184	2.40988	0.0159579	0.0311574	1240.27	1269.53	1157.32	1352.01	1427.29	1372.5
1234	BCRP3	4.00398	-2.80872	1.22897	-2.28542	0.0222882	0.0420686	0.992215	9.79579	10.2146	1.00671	2.01452	0
1235	BCS1L	453.359	-0.389047	0.102178	-3.80755	0.00014035	0.000424912	493.131	546.605	502.56	383.555	397.868	396.435
1236	BDH1	541.571	0.21968	0.0978018	2.24617	0.0246928	0.0461289	479.24	514.279	507.668	553.688	627.523	567.028
1239	BDKRB2	90.4178	0.557653	0.201982	2.76091	0.00576411	0.0125507	76.4006	69.5501	73.5454	103.691	109.791	109.528
1241	BDNF-AS	39.7789	0.932648	0.32801	2.84335	0.00446423	0.00997568	29.7665	18.612	33.7083	61.4091	56.4066	38.7711
1245	BEGAIN	29.7268	-1.79919	0.381117	-4.72082	2.34901e-06	9.37387e-06	38.6964	54.8564	44.9444	16.1073	13.0944	10.6621
1246	BEND3	314.456	-0.301791	0.125726	-2.40039	0.0163777	0.0318974	356.205	309.547	375.899	301.005	291.098	252.982
1250	BEST1	16.9475	1.54335	0.488441	3.15974	0.0015791	0.00390619	10.9144	5.87747	9.19318	29.1945	25.1815	21.3241
1251	BEST3	13.5895	1.44165	0.536092	2.68919	0.0071626	0.0152375	7.93772	6.85705	7.15025	15.1006	23.167	21.3241
1252	BEST4	3.671	2.66356	1.20364	2.21292	0.026903	0.0498412	1.98443	0	1.02146	7.04694	9.06534	2.90783
1253	BET1	1335.86	-0.307688	0.0763047	-4.03236	5.52196e-05	0.000178452	1437.72	1456.63	1539.35	1216.1	1113.02	1252.31
1254	BET1L	2357.75	-0.169838	0.0660416	-2.57169	0.0101204	0.0207349	2447.79	2596.86	2444.36	2119.12	2293.53	2244.85
1256	BEX2	655.488	-0.296267	0.0931284	-3.18127	0.00146629	0.00364617	677.683	768.969	721.154	575.836	565.073	624.215
1259	BFAR	2002.69	0.300574	0.0635266	4.73147	2.22903e-06	8.91556e-06	1817.74	1773.04	1793.69	2225.83	2196.83	2208.98
1268	BICD1	292.46	0.580212	0.130559	4.44407	8.82749e-06	3.24851e-05	256.984	218.446	227.787	396.642	325.345	329.555
1269	BICD2	2795.19	-0.367767	0.0614553	-5.98431	2.17316e-09	1.27148e-08	3174.1	3088.61	3185.95	2382.87	2524.19	2415.44
1270	BID	1233.43	-0.535359	0.0842518	-6.35427	2.09412e-10	1.37653e-09	1304.76	1583	1491.34	1018.79	981.071	1021.62
1271	BIK	174.236	0.61341	0.173594	3.53359	0.000409963	0.00113704	114.105	172.406	126.662	210.402	185.336	236.504
1275	BIRC2	5543.13	0.449963	0.067312	6.68474	2.31342e-11	1.71031e-10	4956.11	4404.19	4696.69	6833.52	6099.97	6268.32
1276	BIRC3	6818.18	0.667929	0.0618689	10.7959	3.60008e-27	1.02259e-25	5583.19	5007.61	5211.51	8700.96	8271.62	8134.18
1277	BIRC5	1810.4	0.675264	0.0711832	9.48628	2.39419e-21	4.50379e-20	1361.32	1486.02	1335.05	2293.28	2231.08	2155.67
1279	BISPR	234.323	-0.398996	0.135833	-2.93739	0.00330989	0.00762931	266.906	277.221	255.366	223.489	182.314	200.641
1285	BLMH	2710.06	-0.26847	0.0605522	-4.43369	9.26323e-06	3.39608e-05	2921.08	2980.86	2982.68	2400.99	2478.87	2495.89
1287	BLOC1S2	1267.96	-0.188182	0.0741126	-2.53914	0.0111126	0.0225144	1344.45	1323.41	1384.08	1186.91	1130.15	1238.74
1288	BLOC1S3	450.606	-0.588806	0.113734	-5.17703	2.25448e-07	1.03535e-06	462.372	594.604	566.913	357.381	366.643	355.725
1289	BLOC1S4	406.557	-0.345444	0.105323	-3.27986	0.00103858	0.00265732	441.536	448.647	474.981	356.374	348.512	369.295
1290	BLOC1S6	1888.03	-0.51632	0.0727607	-7.09614	1.28288e-12	1.06347e-11	2396.2	2104.14	2166.53	1603.68	1531.04	1526.61
1291	BLVRA	2026.4	-0.212708	0.0754247	-2.82014	0.00480023	0.0106565	2027.1	2367.64	2131.8	1899.65	1786.88	1945.34
1292	BLVRB	2792.01	-0.771124	0.0814572	-9.46662	2.89053e-21	5.3921e-20	3075.87	3903.62	3583.3	2028.51	2047.76	2113.03
1293	BLZF1	1018.01	0.277862	0.0840518	3.30584	0.000946922	0.00243795	998.168	844.397	918.296	1152.68	1107.99	1086.56
1294	BMF	857.909	-0.349769	0.0841583	-4.15608	3.23758e-05	0.000109347	917.799	974.681	991.842	709.728	787.677	765.73
1296	BMP1	1413.8	0.268923	0.0717472	3.7482	0.000178106	0.000528643	1246.22	1307.74	1293.17	1506.03	1614.64	1514.98
1298	BMP2K	1118.53	0.283699	0.109618	2.58807	0.00965141	0.0198834	1238.28	839.499	948.94	1238.25	1226.84	1219.35
1300	BMP4	2112.48	0.308525	0.0749457	4.11665	3.84414e-05	0.00012801	1742.33	2064.95	1854.98	2264.08	2339.86	2408.66
1301	BMP6	178.976	-0.833803	0.17772	-4.69167	2.70986e-06	1.07291e-05	238.132	200.814	249.237	137.919	92.6679	155.084
1303	BMP8B	287.497	-0.954878	0.131426	-7.26552	3.71602e-13	3.26555e-12	422.684	376.158	339.126	197.314	181.307	208.395
1304	BMPER	476.806	0.517353	0.10209	5.06763	4.02791e-07	1.79501e-06	372.081	389.872	414.715	563.756	589.247	531.164
1306	BMPR1B	162.67	-0.443383	0.160699	-2.75909	0.00579619	0.0126135	187.529	191.997	182.842	159.06	119.864	134.73
1307	BMPR2	2863.58	0.327634	0.0774643	4.22949	2.34226e-05	8.09065e-05	2856.59	2325.52	2437.21	3254.68	3197.04	3110.41
1310	BMS1P4	74.0734	0.853116	0.246948	3.45464	0.000551023	0.00148999	72.4317	46.0402	39.8371	86.5767	99.7187	99.8356
1311	BMS1P5	59.6539	1.12083	0.256226	4.37439	1.2177e-05	4.39029e-05	38.6964	34.2853	39.8371	76.5097	75.5445	93.0507
1312	BMS1P6	58.1503	1.18044	0.29605	3.9873	6.68283e-05	0.000213804	51.5952	20.5712	34.7298	79.5298	67.4864	94.9892
1316	BNIP3	5231.35	0.30698	0.0610807	5.0258	5.01328e-07	2.20587e-06	4387.57	4861.65	4781.47	5866.08	5669.87	5821.48
1317	BNIP3L	5964.8	0.13517	0.059285	2.28	0.0226076	0.042615	5923.52	5490.54	5642.57	6495.27	6111.05	6125.84
1320	BOD1	4669.6	-0.423234	0.0633433	-6.68159	2.36363e-11	1.74432e-10	4970.01	5507.19	5572.09	3949.31	3963.57	4055.46
1326	BOLA3-AS1	34.2008	1.45789	0.354779	4.10928	3.969e-05	0.000131775	21.8287	20.5712	12.2576	54.3621	57.4138	38.7711
1327	BOP1	3050.65	-0.99921	0.0782374	-12.7715	2.36521e-37	1.30805e-35	3644.41	4537.41	4018.44	2004.35	2062.87	2036.45
1328	BORA	531.505	0.863679	0.10095	8.55549	1.17366e-17	1.60989e-16	387.956	404.566	338.105	687.58	701.053	669.771
1329	BPGM	510.412	-0.278961	0.100065	-2.7878	0.00530666	0.01166	535.796	567.176	576.106	431.877	454.274	497.24
1330	BPHL	696.917	0.20648	0.0873097	2.36492	0.0180341	0.034773	618.15	658.277	664.973	773.15	731.271	735.682
1332	BPNT1	1773.14	-0.416021	0.0718568	-5.78959	7.05593e-09	3.87482e-08	1980.46	2171.73	1928.52	1517.11	1552.19	1488.81
1333	BPTF	1942.79	0.573979	0.0964649	5.95013	2.67925e-09	1.55422e-08	1878.26	1392.96	1412.69	2269.12	2360.01	2343.71
1334	BRAF	364.831	0.635081	0.136147	4.66468	3.09102e-06	1.21217e-05	350.252	225.303	281.924	434.897	463.34	433.267
1335	BRAP	1510.83	-0.403066	0.072931	-5.52667	3.26357e-08	1.64821e-07	1679.82	1684.88	1796.76	1328.85	1344.69	1230.01
1336	BRAT1	915.529	0.215488	0.0849566	2.53645	0.0111983	0.0226734	783.85	911.008	846.794	974.492	1020.35	956.677
1337	BRCA1	1714.49	0.237451	0.0759128	3.12795	0.00176031	0.00430211	1717.52	1468.39	1535.26	1798.98	1906.74	1860.04
1338	BRCA2	855.082	0.353116	0.0993541	3.55412	0.000379247	0.0010571	879.103	671.991	701.746	968.452	943.803	965.401
1342	BRD2	12503.2	-0.421192	0.0528721	-7.96624	1.63573e-15	1.84311e-14	14383.1	14424.3	14139.1	10327.8	10902.6	10842.3
1343	BRD3	2574.68	-0.417225	0.0678785	-6.14664	7.91393e-10	4.89182e-09	3101.66	2824.13	2907.09	2276.16	2250.22	2088.79
1344	BRD4	4817.42	0.19077	0.0614271	3.10564	0.0018987	0.00460081	4664.4	4240.6	4593.53	4990.24	5163.21	5252.52
1346	BRD8	2352.3	0.221373	0.0664844	3.3297	0.000869411	0.00226032	2244.39	2164.87	2107.28	2399.99	2595.71	2601.54
1348	BRE	1078.43	0.300248	0.0868664	3.45644	0.000547368	0.00148062	923.752	1036.39	939.747	1075.16	1224.83	1270.72
1351	BRF1	1006.41	-0.251055	0.084789	-2.96093	0.00306708	0.00711998	1001.14	1161.78	1118.5	874.828	921.643	960.555
1352	BRF2	368.726	-0.689328	0.117437	-5.86979	4.36358e-09	2.46372e-08	421.691	449.627	494.389	254.697	301.171	290.783
1354	BRI3BP	106.075	-1.16034	0.19697	-5.89094	3.84e-09	2.18148e-08	164.708	137.141	137.898	67.4493	60.4356	68.8187
1355	BRICD5	31.7326	-1.26245	0.409766	-3.0809	0.00206379	0.00495123	31.7509	38.2036	64.3523	25.1677	23.167	7.75422
1356	BRIP1	634.742	0.300455	0.0919773	3.26662	0.00108839	0.00277299	598.306	545.625	562.827	661.406	718.176	722.112
1357	BRIX1	2582.77	-0.532836	0.0650581	-8.19014	2.60913e-16	3.19277e-15	2971.68	3049.43	3142.02	2217.77	2034.67	2081.04
1359	BRMS1	1474.09	-0.592188	0.0724804	-8.17031	3.0759e-16	3.73475e-15	1674.86	1841.61	1800.84	1153.69	1201.66	1171.86
1360	BRMS1L	468.006	-0.45413	0.102185	-4.4442	8.82184e-06	3.24719e-05	562.586	522.116	538.312	412.75	404.919	367.356
1361	BROX	3754.4	0.372903	0.0684462	5.44812	5.09055e-08	2.52287e-07	3410.24	3038.65	3366.75	4459.71	4229.48	4021.53
1362	BRPF1	1351.69	-0.396581	0.0766198	-5.17596	2.26738e-07	1.04036e-06	1512.14	1508.55	1588.38	1085.23	1243.97	1171.86
1363	BRPF3	3842.33	-0.16785	0.0674301	-2.48925	0.0128013	0.025552	4412.38	3849.74	3934.68	3522.47	3680.53	3654.18
1364	BRSK1	282.096	-0.832743	0.129771	-6.41702	1.3897e-10	9.29496e-10	317.509	373.22	393.264	204.361	206.488	197.733
1366	BRWD1	2693.56	0.228791	0.101527	2.2535	0.0242273	0.045335	3059	2171.73	2210.45	2911.39	2902.92	2905.9
1370	BSDC1	1991.38	0.240687	0.0689805	3.4892	0.000484468	0.00132351	1811.78	1938.59	1726.27	2121.13	2169.64	2180.88
1371	BSG	22710.4	-0.228825	0.070836	-3.23034	0.00123642	0.00311764	21801.9	26652.4	25068.8	20236.8	21354.9	21147.7
1373	BSPRY	27.1597	-1.59049	0.407404	-3.90396	9.46321e-05	0.000295037	30.7587	54.8564	36.7727	10.0671	12.0871	18.4163
1379	BTBD19	32.9657	1.45662	0.346354	4.20559	2.60406e-05	8.91626e-05	20.8365	16.6528	15.322	47.3152	45.3267	52.341
1381	BTBD3	1635.08	0.287186	0.070408	4.07888	4.52534e-05	0.00014842	1563.73	1439	1415.75	1802	1792.92	1797.04
1382	BTBD6	1426.34	0.256854	0.0758331	3.38709	0.000706384	0.00186876	1193.63	1369.45	1336.08	1525.16	1569.31	1564.41
1384	BTBD8	49.613	1.28453	0.37635	3.41311	0.000642248	0.00171562	56.5563	14.6937	15.322	73.4896	76.5518	61.0645
1385	BTBD9	781.984	0.520303	0.0878399	5.92331	3.15531e-09	1.81558e-08	695.543	625.951	605.728	945.297	926.679	892.705
1386	BTC	43.9198	1.47046	0.304482	4.82939	1.36954e-06	5.64515e-06	22.8209	20.5712	26.5581	66.4426	55.3993	71.7266
1387	BTD	506.211	1.34333	0.0995072	13.4999	1.56656e-41	1.10442e-39	295.68	285.057	277.838	716.775	726.234	735.682
1388	BTF3	15580.4	0.1886	0.0618992	3.04689	0.00231225	0.00550236	13426.7	15143.3	15120.7	16722.4	16133.3	16936.2
1391	BTG2	112.154	-1.61093	0.203953	-7.89857	2.82132e-15	3.08786e-14	187.529	175.345	144.026	47.3152	63.4574	55.2488
1392	BTG3	2997.98	-0.893237	0.0655917	-13.6181	3.12399e-42	2.31723e-40	3673.18	3960.44	4059.3	2084.89	2043.73	2166.34
1396	BTN2A2	1028.47	0.280043	0.0762871	3.67091	0.000241693	0.000697792	949.55	913.947	923.404	1156.71	1100.94	1126.3
1397	BTN2A3P	115.262	0.581635	0.186396	3.12043	0.00180588	0.00440109	106.167	92.0804	78.6528	136.912	143.031	134.73
1401	BTRC	1414.86	-0.260535	0.0758373	-3.43544	0.000591583	0.00159169	1660.97	1444.88	1520.96	1278.52	1303.39	1280.42
1402	BUB1	4909.11	0.748762	0.0555683	13.4746	2.20615e-41	1.50779e-39	3662.27	3603.87	3723.24	6067.42	6164.43	6233.43
1403	BUB1B	2308.37	0.272817	0.0759732	3.59096	0.000329465	0.000928924	2267.21	1880.79	2124.65	2470.46	2492.97	2614.14
1406	BUD31	2716.13	-0.361547	0.0746742	-4.84166	1.28761e-06	5.32851e-06	2778.2	3306.08	3079.72	2483.54	2277.41	2371.82
1407	BYSL	2059.08	-0.611348	0.0674458	-9.06428	1.25431e-19	2.05134e-18	2397.19	2606.66	2462.75	1600.66	1681.12	1606.09
1408	BZRAP1	228.935	1.02937	0.14065	7.31872	2.50347e-13	2.22119e-12	161.731	149.876	139.941	289.931	338.439	293.691
1410	BZW1	5171.75	0.243742	0.0649004	3.75564	0.000172901	0.000514071	5083.12	4394.39	4730.4	5645.61	5532.88	5644.11
1412	C10orf10	252.874	-0.31567	0.138569	-2.27807	0.0227221	0.0427947	292.703	292.894	255.366	232.549	251.815	191.917
1413	C10orf105	4.33817	-2.9415	1.13812	-2.58454	0.00975104	0.0200596	7.93772	5.87747	9.19318	2.01341	1.00726	0
1415	C10orf2	1874.76	-0.559679	0.0705906	-7.92852	2.21779e-15	2.46001e-14	2309.88	2200.13	2192.06	1431.54	1508.88	1606.09
1418	C10orf35	305.305	-0.570507	0.120483	-4.73518	2.18856e-06	8.76265e-06	348.267	386.934	359.555	245.636	231.67	259.767
1420	C10orf55	43.1244	1.26312	0.327376	3.85832	0.000114171	0.000350647	22.8209	18.612	34.7298	65.4359	73.53	43.6175
1422	C10orf76	1279.32	0.229868	0.0713641	3.22106	0.00127716	0.00321208	1170.81	1184.31	1177.75	1409.39	1344.69	1388.98
1423	C10orf88	827.214	-0.242296	0.0883664	-2.74195	0.0061076	0.0131976	936.651	831.662	921.361	806.372	713.14	754.098
1425	C10orf91	11.2337	2.36088	0.658459	3.58546	0.000336491	0.000947644	2.97665	2.93874	5.10732	16.1073	14.1016	26.1705
1426	C11orf1	436.34	-0.551087	0.119248	-4.62136	3.81239e-06	1.474e-05	470.31	517.218	568.956	331.206	321.316	409.035
1427	C11orf24	1881.08	-0.310828	0.0765109	-4.06253	4.85441e-05	0.000158284	1955.66	2073.77	2219.64	1557.37	1781.84	1698.18
1431	C11orf45	195.496	0.61609	0.149158	4.13045	3.62051e-05	0.000121156	130.972	160.651	171.606	240.603	231.67	237.473
1433	C11orf54	1421.5	-0.197687	0.0726619	-2.72064	0.00651562	0.0139808	1595.48	1440.96	1519.94	1301.67	1326.56	1344.39
1435	C11orf58	9916.92	-0.412398	0.0524982	-7.85546	3.98308e-15	4.2786e-14	11164.4	11409.2	11400.6	8718.08	8382.42	8426.9
1436	C11orf63	491.478	0.25947	0.107155	2.42144	0.015459	0.0302777	429.629	448.647	463.745	541.608	591.262	473.977
1438	C11orf68	3154.7	-0.464994	0.0788657	-5.89602	3.72363e-09	2.11845e-08	3279.27	4014.31	3682.38	2559.05	2831.41	2561.8
1439	C11orf70	86.3941	0.784248	0.210094	3.73284	0.00018933	0.000558673	58.5407	69.5501	62.3093	114.765	101.733	111.467
1440	C11orf71	110.788	0.636708	0.201618	3.15798	0.00158864	0.00392856	86.3227	95.0191	78.6528	139.932	159.147	105.651
1442	C11orf74	274.544	0.45008	0.133807	3.36365	0.000769198	0.00202195	231.186	262.527	202.25	341.273	292.105	317.923
1444	C11orf84	1742.61	-0.71378	0.0845558	-8.44152	3.13229e-17	4.17911e-16	1902.08	2398.99	2194.11	1355.03	1312.46	1293.02
1448	C11orf95	1317.5	-0.753475	0.0722564	-10.4278	1.85132e-25	4.76563e-24	1597.47	1704.47	1659.88	984.559	968.984	989.633
1449	C11orf96	57.474	-2.03751	0.288502	-7.06241	1.63643e-12	1.34516e-11	72.4317	104.815	100.104	22.1475	20.1452	25.2012
1452	C12orf29	2159.52	-0.698261	0.0746373	-9.35539	8.32948e-21	1.49159e-19	2761.33	2620.37	2634.36	1809.05	1601.54	1530.49
1453	C12orf4	895.808	0.221507	0.0830868	2.66597	0.00767656	0.0162074	805.679	791.5	884.588	939.257	996.18	957.647
1455	C12orf45	256.757	-0.406083	0.131729	-3.08271	0.00205127	0.00492551	279.805	320.322	277.838	202.348	226.634	233.596
1456	C12orf49	2947.56	-0.577482	0.065334	-8.83892	9.66478e-19	1.46431e-17	3690.05	3418.73	3480.13	2479.52	2345.91	2271.02
1457	C12orf57	1496.04	-0.505921	0.0834598	-6.06185	1.34563e-09	8.09753e-09	1541.9	1838.67	1886.64	1248.32	1225.84	1234.86
1458	C12orf60	57.7396	-0.805205	0.255064	-3.15687	0.00159472	0.00393985	73.4239	74.448	72.524	35.2347	43.3122	47.4946
1459	C12orf65	1483.5	-0.234132	0.0822973	-2.84496	0.00444172	0.0099353	1448.63	1758.34	1603.7	1427.51	1316.49	1346.33
1461	C12orf73	328.492	-0.41837	0.116281	-3.59792	0.000320773	0.000907686	356.205	385.954	385.092	291.945	289.084	262.674
1462	C12orf75	4577.98	-0.181533	0.0619818	-2.9288	0.00340268	0.00782246	4614.79	4931.2	5051.14	4391.25	4118.69	4360.78
1463	C12orf76	261.359	-0.489483	0.127397	-3.84218	0.000121947	0.000372628	282.781	317.384	315.632	224.496	216.561	211.303
1464	C12orf79	14.912	1.71094	0.538755	3.17573	0.00149458	0.00371178	11.9066	3.91832	5.10732	21.1408	23.167	24.232
1466	C14orf119	3591.4	-0.740631	0.0632809	-11.7039	1.21767e-31	4.71728e-30	4318.12	4757.81	4404.55	2624.48	2723.63	2719.79
1467	C14orf142	639.272	-0.716861	0.0916883	-7.81846	5.34756e-15	5.66653e-14	761.029	819.907	803.892	496.306	456.289	498.209
1470	C14orf169	406.501	-0.35042	0.113482	-3.0879	0.00201574	0.00484762	406.808	503.504	456.595	338.253	362.614	371.233
1471	C14orf2	1256.47	-0.370148	0.0895635	-4.1328	3.58377e-05	0.000120055	1285.91	1471.33	1493.38	1162.75	973.013	1152.47
1472	C14orf28	138.058	0.467401	0.172629	2.70754	0.00677839	0.0144791	117.081	99.917	130.747	167.113	165.191	148.3
1473	C14orf37	74.5423	1.03533	0.227969	4.54155	5.5842e-06	2.11516e-05	47.6263	49.9585	49.0303	107.718	103.748	89.1736
1474	C14orf79	199.025	0.662784	0.157009	4.22131	2.4289e-05	8.36039e-05	128.988	160.651	172.627	248.656	270.953	212.272
1476	C14orf93	206.584	0.461296	0.141316	3.2643	0.00109735	0.00279307	160.739	189.059	171.606	248.656	239.728	229.719
1479	C15orf41	399.253	-0.500481	0.111633	-4.48328	7.35041e-06	2.73908e-05	488.17	431.015	484.174	349.327	339.447	303.384
1480	C15orf48	2572.65	1.12129	0.0750584	14.9389	1.84123e-50	1.92114e-48	1474.43	1678.02	1708.91	3636.22	3295.75	3642.55
1481	C15orf52	1815.56	0.632353	0.0720368	8.77819	1.66128e-18	2.45754e-17	1407.95	1525.2	1338.12	2180.53	2271.37	2170.21
1483	C15orf56	15.457	1.77759	0.567825	3.13052	0.00174497	0.00426794	0.992215	11.7549	8.17171	29.1945	25.1815	17.447
1485	C15orf61	228.926	-0.944435	0.143646	-6.57474	4.87391e-11	3.45635e-10	281.789	287.017	335.04	176.174	150.082	143.453
1488	C16orf13	830.408	-0.319804	0.0931162	-3.43446	0.000593738	0.00159694	873.149	968.803	924.425	652.346	778.612	785.115
1489	C16orf45	361.029	0.470184	0.112279	4.18763	2.81882e-05	9.61755e-05	299.649	319.343	289.074	394.629	433.122	430.359
1494	C16orf62	1107.53	0.475909	0.0762688	6.23989	4.37882e-10	2.77237e-09	966.417	883.58	929.533	1282.54	1310.45	1272.66
1495	C16orf70	509.693	-0.470976	0.097226	-4.84413	1.27165e-06	5.27082e-06	603.267	585.788	587.342	412.75	451.252	417.759
1499	C16orf87	455.651	-0.530293	0.105802	-5.01215	5.3825e-07	2.34918e-06	550.679	571.094	493.367	361.408	394.846	362.51
1500	C16orf91	281.659	-0.988905	0.140916	-7.01771	2.25528e-12	1.82604e-11	322.47	417.301	384.071	160.066	203.467	202.579
1502	C16orf95	77.6272	0.818186	0.223027	3.66854	0.000243935	0.00070379	65.4862	49.9585	53.1161	102.684	94.6824	99.8356
1505	C17orf51	2585.1	0.280537	0.0692527	4.05091	5.10189e-05	0.000165663	2526.18	2216.79	2260.5	2848.98	2890.84	2767.29
1508	C17orf59	281.255	-0.399942	0.139158	-2.87402	0.00405289	0.0091585	258.968	349.71	351.384	226.509	252.822	248.135
1511	C17orf75	1054.8	0.491219	0.0774739	6.34045	2.29094e-10	1.49647e-09	859.258	872.805	898.889	1281.54	1180.51	1235.83
1513	C17orf85	1982.24	0.218242	0.0842609	2.59008	0.00959542	0.0197785	2085.64	1738.75	1673.16	2051.67	2234.1	2110.12
1514	C17orf89	433.352	-0.447666	0.12832	-3.48866	0.00048544	0.00132594	413.754	527.993	558.741	364.428	321.316	413.882
1515	C17orf96	586.136	-0.552393	0.0971523	-5.68585	1.30164e-08	6.91046e-08	648.909	717.052	725.24	441.944	484.492	499.178
1517	C18orf21	654.287	-0.423219	0.0911735	-4.64191	3.45201e-06	1.34497e-05	700.504	797.377	750.776	559.729	559.029	558.304
1518	C18orf25	1543.8	-0.312415	0.0842667	-3.70745	0.000209354	0.000611992	1928.87	1658.43	1543.43	1363.08	1381.96	1387.04
1520	C18orf54	819.705	0.410208	0.0886786	4.62578	3.73186e-06	1.44537e-05	755.076	633.787	723.197	945.297	921.643	939.23
1522	C18orf8	2170.03	-0.337081	0.069234	-4.86873	1.12318e-06	4.69272e-06	2321.78	2596.86	2348.35	1942.94	1876.53	1933.71
1527	C19orf33	2671.16	0.293889	0.0958833	3.06507	0.00217621	0.00520077	1969.55	2655.64	2575.11	2991.93	2715.57	3119.14
1529	C19orf43	3488.62	-0.35066	0.0701674	-4.99747	5.80859e-07	2.52108e-06	3690.05	3820.36	4221.71	3117.77	2894.87	3186.99
1532	C19orf47	309.75	-0.434483	0.133048	-3.2656	0.00109231	0.00278206	313.54	416.321	338.105	245.636	287.069	257.828
1533	C19orf48	2137.49	-0.305433	0.0781068	-3.91046	9.2122e-05	0.0002879	2127.31	2525.35	2436.19	1797.98	1977.25	1960.85
1534	C19orf52	518.966	-0.586227	0.109533	-5.35203	8.69718e-08	4.19863e-07	537.781	659.257	672.124	391.609	412.977	440.052
1535	C19orf53	2165.64	-0.617227	0.0723859	-8.5269	1.50323e-17	2.04762e-16	2399.18	2773.19	2693.6	1729.52	1673.06	1725.31
1536	C19orf54	1104.95	0.266851	0.0813016	3.28223	0.00102989	0.00263637	1018.01	1023.66	967.327	1120.46	1298.36	1201.9
1537	C19orf57	46.3206	-0.688229	0.291016	-2.36492	0.018034	0.034773	58.5407	58.7747	54.1376	27.1811	46.334	32.9555
1538	C19orf60	322.736	0.703955	0.307372	2.29024	0.0220075	0.0415939	186.536	199.834	350.362	375.501	367.65	456.53
1540	C19orf68	888.085	-0.735776	0.0876796	-8.39164	4.79393e-17	6.29445e-16	1054.72	1075.58	1199.2	702.681	627.523	668.802
1541	C19orf70	1088.71	-0.580177	0.0958261	-6.05447	1.40878e-09	8.44783e-09	1104.34	1439.98	1369.78	866.774	897.469	853.934
1546	C1GALT1C1	1131.22	-0.25069	0.0830281	-3.01934	0.00253323	0.00598363	1193.63	1219.58	1274.79	1101.34	932.723	1065.24
1548	C1QBP	8673.4	-0.90655	0.0634883	-14.279	2.9576e-46	2.586e-44	10454	11623.7	11859.2	6141.92	5828.01	6133.59
1552	C1QTNF1-AS1	21.7052	1.28167	0.426998	3.00158	0.00268587	0.00630895	12.8988	9.79579	15.322	31.2079	24.1742	36.8326
1555	C1QTNF6	159.191	0.857192	0.174271	4.91871	8.71148e-07	3.69194e-06	96.2449	138.121	105.211	185.234	230.663	199.671
1556	C1QTNF9B-AS1	14.2774	-1.46167	0.544411	-2.68486	0.00725605	0.0154216	15.8754	23.5099	23.4937	3.02012	10.0726	9.69278
1558	C1RL	286.673	0.48927	0.136185	3.59269	0.000327286	0.000924445	211.342	276.241	227.787	375.501	311.243	317.923
1559	C1RL-AS1	43.7257	1.44218	0.335501	4.29857	1.71907e-05	6.06245e-05	34.7275	24.4895	11.2361	56.3756	72.5227	63.0031
1562	C1orf106	117.683	0.506635	0.194405	2.60608	0.00915845	0.0189878	107.159	80.3255	104.189	140.939	158.14	115.344
1563	C1orf109	1214.71	-0.927802	0.0774308	-11.9823	4.3978e-33	1.88575e-31	1636.16	1655.49	1485.21	842.613	840.055	828.733
1565	C1orf112	757.746	0.37138	0.0925028	4.0148	5.94971e-05	0.000191406	722.333	605.38	654.759	815.432	848.113	900.459
1566	C1orf115	96.1637	0.535025	0.209282	2.55648	0.0105738	0.021551	68.4628	76.4071	90.9103	98.6572	108.784	133.76
1567	C1orf116	61.2693	0.888038	0.262461	3.3835	0.00071568	0.0018924	31.7509	41.1423	56.1805	86.5767	71.5155	80.4501
1568	C1orf122	525.34	-0.412334	0.113732	-3.62549	0.000288416	0.000824173	517.936	619.094	662.93	479.192	399.882	473.008
1574	C1orf162	16.7747	-1.76015	0.52648	-3.34324	0.000828073	0.00216255	17.8599	35.2648	24.5151	12.0805	7.05082	3.87711
1575	C1orf174	880.497	-0.531548	0.0815848	-6.51528	7.25548e-11	5.03349e-10	1014.04	1063.82	1044.96	685.567	728.249	746.344
1576	C1orf198	1949.68	-0.693275	0.0652945	-10.6177	2.46676e-26	6.62217e-25	2443.83	2401.93	2382.05	1464.76	1536.07	1469.43
1581	C1orf226	350.224	-0.266258	0.1177	-2.26219	0.0236859	0.0444387	407.8	360.485	378.963	303.019	352.541	298.538
1583	C1orf229	10.4549	1.80935	0.643262	2.81278	0.00491153	0.010882	2.97665	7.83663	3.06439	19.1274	17.1234	12.6006
1586	C1orf35	748.672	-0.598118	0.103156	-5.79819	6.70363e-09	3.69171e-08	775.912	911.008	1018.4	614.091	560.037	612.584
1589	C1orf52	1114.3	-0.337476	0.0811412	-4.15912	3.19476e-05	0.000107994	1163.87	1335.17	1232.91	1027.85	951.861	974.124
1590	C1orf53	21.5106	1.21672	0.462771	2.6292	0.00855864	0.0178649	11.9066	15.6733	11.2361	14.0939	40.2904	35.8633
1593	C1orf74	241.658	0.556486	0.136652	4.07228	4.65554e-05	0.000152276	208.365	203.752	174.67	261.744	295.127	306.292
1594	C2	1216.05	-0.186973	0.0806158	-2.31931	0.0203783	0.0387954	1258.13	1418.43	1207.37	1140.6	1125.11	1146.66
1595	C20orf194	1259.99	0.296067	0.0779325	3.79902	0.000145268	0.00043824	1214.47	1093.21	1085.82	1403.35	1327.57	1435.5
1597	C20orf197	8.98287	1.81266	0.783085	2.31477	0.0206258	0.0392003	8.92994	1.95916	1.02146	26.1744	8.05808	7.75422
1601	C20orf27	1807.77	-0.521398	0.0865661	-6.02312	1.71088e-09	1.01428e-08	1857.43	2287.32	2248.24	1378.18	1541.11	1534.37
1605	C21orf58	99.5863	1.21966	0.212954	5.72734	1.02019e-08	5.48883e-08	44.6497	70.5297	64.3523	125.838	139.002	153.146
1606	C21orf59	1370.4	-0.591987	0.0813309	-7.27874	3.36948e-13	2.97266e-12	1516.1	1697.61	1729.34	1173.82	1035.46	1070.08
1610	C22orf29	710.607	-0.247376	0.1004	-2.46391	0.013743	0.0272303	850.328	666.114	797.764	675.5	650.69	623.246
1611	C22orf39	472.725	-0.496212	0.0999104	-4.96657	6.8147e-07	2.93094e-06	573.5	538.768	547.505	397.649	375.708	403.22
1612	C22orf46	908.179	0.687002	0.0893345	7.69021	1.46888e-14	1.47558e-13	773.928	668.073	645.565	1171.81	1107.99	1081.71
1614	C2CD2L	1937.6	-0.764956	0.069731	-10.9701	5.32079e-28	1.58018e-26	2454.74	2425.44	2438.24	1405.36	1537.08	1364.74
1616	C2CD4C	42.6951	-1.36574	0.307985	-4.43444	9.23117e-06	3.38591e-05	49.6108	69.5501	65.3737	24.161	25.1815	22.2934
1618	C2CD5	1161.51	0.518108	0.0826522	6.26853	3.64474e-10	2.32263e-09	1056.71	888.478	920.339	1352.01	1355.77	1395.76
1622	C2orf42	282.535	0.36169	0.131034	2.76028	0.00577512	0.0125714	248.054	282.119	211.443	323.153	319.301	311.138
1623	C2orf44	301.229	-0.47194	0.121967	-3.86941	0.000109101	0.000335932	347.275	332.077	370.792	253.69	269.946	233.596
1624	C2orf47	534.773	-0.238881	0.103307	-2.31235	0.0207585	0.0394094	509.999	621.053	605.728	503.353	493.557	474.946
1626	C2orf49	1161.29	-0.333367	0.0771436	-4.32138	1.55059e-05	5.49802e-05	1290.87	1236.23	1357.53	1021.81	1069.71	991.571
1629	C2orf68	697.897	0.239269	0.0892832	2.67989	0.00736459	0.0156233	674.706	603.421	642.501	769.124	722.205	775.422
1630	C2orf69	1104.59	-0.29851	0.0771347	-3.86998	0.000108844	0.000335205	1254.16	1199.98	1201.24	1036.91	940.781	994.479
1634	C2orf74	276.447	0.361628	0.125156	2.88942	0.00385952	0.00875947	227.217	259.588	239.023	329.193	303.185	300.476
1636	C2orf81	78.6345	0.615043	0.219301	2.80456	0.00503851	0.0111287	58.5407	70.5297	57.202	99.6639	96.697	89.1736
1641	C3orf14	520.935	-0.786806	0.0973845	-8.07938	6.50948e-16	7.69486e-15	663.792	687.664	627.179	377.515	381.752	387.711
1642	C3orf17	1381.73	0.338656	0.0730895	4.63345	3.59629e-06	1.3977e-05	1290.87	1166.68	1203.29	1561.4	1552.19	1515.95
1647	C3orf38	950.071	-0.347821	0.0796951	-4.3644	1.27473e-05	4.58744e-05	1078.54	1077.54	1035.76	839.593	871.28	797.716
1649	C3orf58	544.643	-0.673704	0.100577	-6.69839	2.10728e-11	1.56456e-10	718.364	619.094	671.102	444.964	414.991	399.343
1650	C3orf62	269.178	0.320355	0.123026	2.60397	0.00921505	0.0190824	243.093	235.099	240.044	307.045	295.127	294.661
1651	C3orf67	52.3218	1.14928	0.281342	4.08499	4.40785e-05	0.000145084	28.7742	41.1423	27.5795	60.4024	76.5518	79.4808
1653	C3orf80	20.0894	-1.95264	0.481842	-4.05244	5.06857e-05	0.000164764	26.7898	32.3261	36.7727	4.02683	7.05082	13.5699
1654	C4BPB	364.967	0.518096	0.112354	4.61128	4.00204e-06	1.54238e-05	287.742	318.363	294.182	408.723	455.282	425.513
1660	C4orf3	2665.52	-0.212736	0.0685535	-3.10321	0.00191434	0.0046344	2659.14	2926	3000.04	2562.07	2403.32	2442.58
1661	C4orf32	1132.86	-0.172848	0.0759082	-2.27706	0.0227824	0.0428928	1223.4	1208.8	1169.58	1115.43	1024.38	1055.54
1662	C4orf33	191.884	1.34324	0.15267	8.79829	1.38915e-18	2.06866e-17	101.206	100.897	123.597	270.804	266.924	287.876
1663	C4orf36	16.0917	1.6049	0.503126	3.18987	0.00142338	0.00354679	8.92994	9.79579	5.10732	27.1811	25.1815	20.3548
1664	C4orf46	1129.84	-0.70333	0.0870826	-8.07658	6.66091e-16	7.85015e-15	1389.1	1356.72	1453.54	926.17	897.469	756.037
1667	C5	260.767	0.639737	0.129807	4.92837	8.29195e-07	3.52368e-06	219.28	189.059	203.271	338.253	314.265	300.476
1670	C5orf15	2683.94	0.219302	0.0632061	3.46963	0.000521173	0.00141637	2535.11	2389.19	2516.89	2973.81	2800.18	2888.45
1671	C5orf22	1722.9	-0.185488	0.0734591	-2.52505	0.0115682	0.0233347	1988.4	1764.22	1747.73	1615.76	1629.75	1591.55
1674	C5orf30	845.157	-0.644703	0.0891303	-7.23327	4.71509e-13	4.09118e-12	1033.89	985.456	1073.56	713.755	600.327	663.955
1677	C5orf42	1574.36	0.553593	0.0884198	6.26096	3.82616e-10	2.43527e-09	1468.48	1126.52	1232.91	1896.63	1866.45	1855.2
1678	C5orf45	236.062	-0.607208	0.136967	-4.43325	9.28223e-06	3.40225e-05	265.914	316.404	272.731	190.268	175.263	195.794
1679	C5orf46	26.1402	2.69302	0.47238	5.70095	1.19143e-08	6.36421e-08	2.97665	5.87747	12.2576	44.2951	34.2468	57.1874
1680	C5orf51	1620.91	0.217477	0.074102	2.93484	0.00333722	0.00768326	1601.44	1393.94	1501.55	1790.93	1736.52	1701.08
1683	C5orf66	35.4003	0.851849	0.342805	2.48493	0.0129576	0.0258343	18.8521	30.3669	26.5581	40.2683	36.2614	60.0952
1684	C6orf1	1390.78	0.655112	0.0854057	7.67058	1.71219e-14	1.70467e-13	952.526	1186.27	1102.16	1622.81	1754.65	1726.28
1685	C6orf106	6538.13	-0.267535	0.0543965	-4.91825	8.73228e-07	3.69975e-06	7302.7	7110.76	7014.4	5820.78	5986.15	5994.02
1686	C6orf120	1441.57	0.551486	0.0701267	7.86415	3.7162e-15	4.01395e-14	1192.64	1126.52	1188.98	1728.51	1720.4	1692.36
1687	C6orf132	1668.98	0.240943	0.0737099	3.2688	0.00108004	0.0027535	1605.4	1491.9	1492.36	1722.47	1929.91	1771.84
1688	C6orf136	781.663	-0.501897	0.0847646	-5.92106	3.19865e-09	1.83781e-08	901.923	933.539	913.189	631.205	684.937	625.184
1689	C6orf141	66.8881	0.794466	0.236875	3.35394	0.000796688	0.00208755	47.6263	45.0606	54.1376	90.6036	79.5735	84.3272
1690	C6orf163	20.8915	-1.27635	0.446506	-2.85854	0.00425595	0.00956076	28.7742	29.3874	30.6439	6.04024	12.0871	18.4163
1693	C6orf203	282.909	0.380461	0.127333	2.98793	0.00280872	0.00656696	254.007	254.69	228.808	305.032	300.163	354.756
1694	C6orf223	117.259	1.76357	0.219139	8.0477	8.43644e-16	9.81701e-15	47.6263	76.4071	35.7513	185.234	177.278	181.255
1697	C6orf48	17917.2	-1.04208	0.0715713	-14.5601	5.04162e-48	4.66902e-46	21377.3	26193.9	24790.9	11809.7	11377	11954.1
1698	C6orf52	476.055	-0.715922	0.103032	-6.94851	3.69165e-12	2.92251e-11	556.633	619.094	599.6	384.562	347.505	348.94
1701	C6orf89	4491.58	0.373112	0.0580472	6.42773	1.29526e-10	8.70535e-10	3991.68	3830.15	3920.38	4905.68	5091.7	5209.87
1703	C7orf13	537.434	-0.291633	0.0955203	-3.05309	0.00226495	0.00539884	567.547	598.523	608.793	463.085	486.507	500.147
1705	C7orf26	660.078	-0.508081	0.090922	-5.58809	2.29575e-08	1.17883e-07	763.013	773.867	788.57	505.367	577.16	552.488
1707	C7orf33	1.66266	-4.18442	1.76854	-2.36603	0.0179801	0.0346902	0.992215	4.89789	4.08586	0	0	0
1709	C7orf49	1247.04	0.273771	0.0783802	3.49286	0.000477876	0.00130756	1168.83	1107.9	1110.33	1294.62	1472.61	1327.91
1714	C7orf61	45.8328	-1.29894	0.296056	-4.38748	1.14673e-05	4.15163e-05	73.4239	57.7952	64.3523	29.1945	21.1525	29.0783
1716	C7orf73	1448.31	0.167168	0.0711104	2.35082	0.0187319	0.0359457	1366.28	1370.43	1356.5	1570.46	1571.33	1454.89
1719	C8orf33	1948.15	-0.429733	0.066484	-6.46371	1.02166e-10	6.96732e-10	2270.19	2252.05	2185.93	1721.47	1659.96	1599.31
1722	C8orf4	14.7756	1.3534	0.513038	2.63801	0.00833941	0.0174382	10.9144	6.85705	7.15025	20.1341	25.1815	18.4163
1724	C8orf46	105.879	0.822845	0.20198	4.0739	4.62323e-05	0.000151345	67.4706	79.3459	82.7386	112.751	134.973	157.992
1726	C8orf58	202.319	0.480792	0.154607	3.10976	0.00187237	0.00454262	173.638	195.916	136.876	239.596	249.8	218.088
1728	C8orf76	228.013	-0.480762	0.146167	-3.28913	0.00100497	0.00257806	231.186	286.037	279.881	201.341	163.176	206.456
1729	C8orf82	353.87	1.00355	0.124538	8.05818	7.74369e-16	9.03776e-15	199.435	245.874	261.495	476.172	438.158	502.086
1731	C9orf114	1086.27	-0.349476	0.0795464	-4.39336	1.11613e-05	4.04927e-05	1133.11	1273.45	1245.17	933.217	948.839	983.817
1733	C9orf142	1026.23	-0.571305	0.0942801	-6.05966	1.36411e-09	8.19566e-09	1069.61	1258.76	1352.42	834.56	773.576	868.473
1734	C9orf152	34.6884	1.6593	0.362036	4.58325	4.57802e-06	1.75185e-05	14.8832	10.7754	24.5151	59.3957	43.3122	55.2488
1741	C9orf40	1380.66	-0.474022	0.0839973	-5.6433	1.66822e-08	8.71179e-08	1450.62	1613.37	1752.83	1160.73	1092.88	1213.54
1747	C9orf78	2652.82	-0.519968	0.0714372	-7.27867	3.37133e-13	2.97266e-12	2980.61	3236.53	3160.41	2266.1	1997.4	2275.86
1748	C9orf84	220.311	0.534733	0.139763	3.826	0.000130241	0.000396036	183.56	169.467	186.928	233.556	275.989	272.367
1751	C9orf9	92.3738	0.766534	0.214357	3.57597	0.000348928	0.000979214	64.494	77.3867	63.3308	99.6639	109.791	139.576
1752	C9orf91	938.205	-0.275909	0.0786255	-3.50915	0.000449544	0.00123674	997.176	1055.01	1030.66	841.607	869.265	835.518
1754	CA12	821.327	0.574907	0.0952709	6.03444	1.59515e-09	9.5071e-09	748.13	642.604	588.363	1007.71	994.166	946.985
1756	CA2	157.775	-2.19155	0.175518	-12.4862	8.88192e-36	4.4698e-34	258.968	269.384	248.216	56.3756	59.4283	54.2796
1758	CA5B	565.081	-0.346824	0.0975394	-3.55573	0.000376928	0.00105176	644.94	596.564	656.802	459.058	510.681	522.441
1759	CA5BP1	281.88	-0.937909	0.125764	-7.45766	8.8073e-14	8.1806e-13	363.151	378.117	369.77	207.382	197.423	175.439
1761	CA9	73.7406	2.73401	0.269814	10.133	3.94481e-24	9.22873e-23	17.8599	22.5303	17.3649	126.845	128.929	128.914
1763	CAB39	5211.73	0.601083	0.0604131	9.94955	2.53331e-23	5.50678e-22	4305.22	3953.58	4165.53	6425.81	6371.93	6048.29
1764	CAB39L	507.665	-0.358512	0.10286	-3.48543	0.000491344	0.00133996	595.329	561.299	554.655	481.206	399.882	453.622
1765	CABIN1	1169.58	0.267959	0.0760731	3.52239	0.000427676	0.00118219	1095.41	1034.44	1054.15	1213.08	1297.35	1323.06
1766	CABLES1	1131.35	-0.289846	0.0753692	-3.84569	0.000120216	0.000367982	1258.13	1245.04	1230.86	1011.74	978.049	1064.27
1770	CACHD1	246.927	-0.32994	0.130083	-2.53638	0.0112005	0.0226747	279.805	267.425	277.838	237.583	210.517	208.395
1773	CACNA1G-AS1	3.14784	-4.06587	1.50751	-2.69708	0.00699498	0.0149113	2.97665	9.79579	5.10732	0	1.00726	0
1775	CACNA1S	32.5278	2.64237	0.403654	6.54612	5.90494e-11	4.14246e-10	5.95329	10.7754	10.2146	51.342	66.4792	50.4025
1776	CACNA2D1	367.386	0.744878	0.133794	5.56734	2.58662e-08	1.32168e-07	341.322	233.14	249.237	457.045	484.492	439.083
1777	CACNA2D4	14.3559	1.64536	0.551471	2.98359	0.00284891	0.00665099	4.96108	10.7754	5.10732	18.1207	17.1234	30.0476
1778	CACNB1	562.746	-0.467105	0.0933473	-5.00395	5.61685e-07	2.446e-06	659.823	647.502	651.694	486.239	481.47	449.745
1780	CACNB4	339.057	-0.742606	0.130598	-5.68618	1.29914e-08	6.89951e-08	485.193	370.281	417.779	284.898	238.721	237.473
1781	CACNG4	4.66549	-2.20619	0.975164	-2.26238	0.0236741	0.0444219	6.94551	6.85705	9.19318	2.01341	2.01452	0.969278
1782	CACNG6	15.4173	2.05542	0.539831	3.80753	0.000140361	0.000424912	2.97665	8.81621	6.12879	23.1542	27.196	24.232
1785	CACTIN	726.783	-0.297849	0.0899551	-3.31109	0.000929345	0.00239703	748.13	869.866	786.528	653.352	645.654	657.17
1786	CACTIN-AS1	39.3122	1.65422	0.323478	5.11386	3.15643e-07	1.42326e-06	15.8754	20.5712	20.4293	55.3688	65.4719	58.1567
1787	CACUL1	3399.16	0.20605	0.0644756	3.19578	0.00139454	0.00348379	3375.52	3040.61	3054.18	3693.61	3656.35	3574.7
1788	CACYBP	3456.89	-0.194234	0.0616969	-3.1482	0.00164281	0.00404779	3502.52	3788.03	3777.38	3231.53	3163.8	3278.1
1789	CAD	4494.9	-0.527802	0.0666354	-7.92075	2.36079e-15	2.61306e-14	5687.38	5050.71	5185.97	3564.75	3873.92	3606.68
1790	CADM1	535.019	-0.501079	0.0983848	-5.09306	3.52339e-07	1.57827e-06	625.095	611.257	644.544	479.192	436.144	413.882
1791	CADM4	343.732	-1.0128	0.120278	-8.42052	3.74809e-17	4.96289e-16	427.645	489.789	461.702	232.549	205.481	245.227
1800	CALD1	5325.15	0.732944	0.0590682	12.4084	2.35188e-35	1.16485e-33	4149.44	3872.28	3980.65	6885.87	6597.55	6465.08
1801	CALHM2	625.776	0.350342	0.101051	3.46697	0.000526363	0.00142899	484.201	602.441	563.848	659.393	734.293	710.481
1802	CALHM3	48.7349	1.26318	0.298117	4.23719	2.26339e-05	7.83378e-05	28.7742	22.5303	34.7298	70.4694	82.5953	53.3103
1803	CALM1	10022.4	-0.229662	0.0528773	-4.3433	1.40357e-05	5.01536e-05	10682.2	10612.8	11160.5	9248.61	9207.36	9222.68
1805	CALM3	8978.52	0.490249	0.0602299	8.13963	3.96484e-16	4.7697e-15	7057.63	7972.79	7371.91	10485.9	10411	10571.9
1806	CALML4	121.578	-0.530917	0.191101	-2.7782	0.00546614	0.0119785	165.7	151.835	113.383	104.697	102.741	91.1121
1808	CALR	40015.8	-0.157801	0.0551002	-2.8639	0.00418464	0.00941273	39941.6	43655.9	43008.8	37458.5	37491.2	38538.5
1810	CALU	20638.1	-0.323147	0.0546526	-5.91274	3.36456e-09	1.92678e-08	23878.6	22012.1	22928.8	18734.8	18018.9	18255.4
1811	CAMK1	1119.08	-0.257919	0.0799726	-3.22508	0.00125935	0.00317138	1126.16	1282.27	1248.23	1024.83	988.122	1044.88
1814	CAMK2B	17.8503	1.30425	0.472326	2.76132	0.00575675	0.0125381	10.9144	10.7754	9.19318	19.1274	23.167	33.9247
1815	CAMK2D	1384	0.201186	0.0729683	2.75717	0.00583043	0.0126757	1322.62	1297.94	1242.1	1552.34	1453.48	1435.5
1817	CAMK2N1	1064.25	-0.178869	0.0805521	-2.22054	0.0263819	0.0489453	1127.16	1053.05	1210.44	994.626	1018.34	981.879
1819	CAMK4	110.067	1.14414	0.198816	5.75475	8.67703e-09	4.70236e-08	74.4161	56.8156	74.5669	172.147	139.002	143.453
1820	CAMKK1	580.052	-0.767951	0.098995	-7.75747	8.66383e-15	8.89748e-14	720.348	706.276	766.098	393.622	470.39	423.574
1821	CAMKK2	1882.59	0.40163	0.0650156	6.17744	6.51498e-10	4.06725e-09	1608.38	1653.53	1604.72	2159.39	2104.17	2165.37
1823	CAMLG	2830.08	-0.196295	0.0697398	-2.81468	0.00488263	0.0108226	2795.07	3079.8	3192.08	2750.32	2618.88	2544.35
1824	CAMSAP1	3424.21	-0.587643	0.0744992	-7.88791	3.07279e-15	3.34671e-14	4585.03	3885.01	3866.24	2654.68	2785.07	2769.23
1825	CAMSAP2	2993.93	0.312647	0.0925186	3.37929	0.000726726	0.00191969	3141.35	2275.56	2595.54	3437.9	3205.1	3308.15
1826	CAMSAP3	186.073	-0.873739	0.161206	-5.42	5.95988e-08	2.93051e-07	223.248	253.711	245.151	118.791	161.162	114.375
1827	CAMTA1	928.172	-0.612155	0.0843447	-7.25777	3.93526e-13	3.44267e-12	1039.84	1124.56	1202.26	746.976	733.285	722.112
1828	CAMTA2	2403.59	0.352984	0.0617381	5.71745	1.08137e-08	5.80601e-08	2108.46	2082.58	2142.01	2689.92	2742.77	2655.82
1832	CANT1	3229.53	0.220918	0.065344	3.38085	0.000722621	0.00191011	2793.09	3137.59	3017.41	3426.83	3577.79	3424.46
1833	CANX	64088.3	-0.149869	0.0575148	-2.60574	0.0091675	0.0189976	71794.7	64396.5	66051	62171.2	59829.2	60287.2
1835	CAP2	1428.66	0.271642	0.0737002	3.68577	0.000228012	0.000661224	1334.53	1284.23	1264.57	1636.9	1579.38	1472.33
1836	CAPG	5932.58	0.153621	0.0687546	2.23434	0.025461	0.0473886	5090.06	6046.94	5714.07	6079.5	6305.45	6359.43
1840	CAPN11	13.5674	3.65511	0.758095	4.82144	1.42522e-06	5.86696e-06	2.97665	0.979579	2.04293	13.0872	33.2396	29.0783
1843	CAPN15	1753.53	-0.610615	0.0927486	-6.58354	4.59362e-11	3.26943e-10	1788.96	2276.54	2292.17	1295.63	1459.52	1408.36
1844	CAPN2	31660.6	0.53872	0.0487621	11.0479	2.24334e-28	6.8844e-27	26032.7	25724.7	25693.9	37880.3	37105.4	37526.6
1848	CAPNS1	6939.77	0.904405	0.0636271	14.2142	7.48487e-46	6.43658e-44	4526.48	5158.46	4814.16	8723.11	9282.91	9133.51
1853	CAPZA1	7941.06	0.258847	0.0557061	4.64665	3.37364e-06	1.31706e-05	7214.4	7065.7	7411.75	8967.74	8487.17	8499.6
1854	CAPZA2	3789.86	-0.230816	0.0633597	-3.64295	0.000269528	0.000773447	4265.53	3964.36	4047.04	3672.46	3417.63	3372.12
1856	CARD10	1157.7	0.298822	0.0825912	3.61809	0.000296791	0.000846405	947.565	1105.94	1061.3	1210.06	1296.34	1325
1857	CARD11	783.045	0.67116	0.0856596	7.8352	4.68098e-15	4.98381e-14	622.119	619.094	570.999	924.156	979.057	982.848
1860	CARD6	396.503	0.371442	0.11256	3.29995	0.000967009	0.00248721	363.151	333.057	341.169	458.051	400.889	482.7
1861	CARD8	581.313	0.82947	0.102123	8.12223	4.57687e-16	5.48069e-15	433.598	373.22	449.444	790.264	695.009	746.344
1863	CARD9	15.4244	-1.14667	0.49299	-2.32594	0.0200216	0.0381911	17.8599	25.469	20.4293	8.05365	10.0726	10.6621
1864	CARF	161.017	1.06253	0.181937	5.84007	5.21774e-09	2.91966e-08	111.128	78.3663	123.597	219.462	187.35	246.197
1867	CARM1	3708.37	-0.420431	0.0634485	-6.62633	3.44131e-11	2.48546e-10	4233.78	4416.92	4083.81	3033.21	3314.89	3167.6
1870	CARS	6664.38	0.417158	0.0537946	7.75465	8.85848e-15	9.08546e-14	5627.84	5726.62	5768.21	7751.64	7478.91	7633.06
1871	CARS2	909.13	-0.585164	0.0864299	-6.77038	1.28444e-11	9.75388e-11	1056.71	1162.76	1053.13	758.05	752.423	671.71
1874	CASC11	10.6382	-2.26955	0.657079	-3.454	0.000552341	0.00149329	18.8521	17.6324	16.3434	5.03353	4.02904	1.93856
1875	CASC15	3.47957	3.24787	1.33173	2.43884	0.0147347	0.0289641	0.992215	0.979579	0	8.05365	5.0363	5.81567
1876	CASC2	20.7573	1.52624	0.465907	3.27584	0.00105348	0.00269104	8.92994	4.89789	18.3864	29.1945	29.2105	33.9247
1877	CASC3	4291.78	-0.222328	0.0634332	-3.50492	0.000456746	0.00125479	4909.48	4594.22	4361.65	3972.46	3872.91	4039.95
1878	CASC4	3528.74	0.255845	0.0675511	3.78744	0.00015221	0.000457596	3328.88	2948.53	3372.88	3897.97	3877.95	3746.26
1879	CASC5	1565.07	0.651317	0.221811	2.93636	0.00332091	0.00765246	1551.82	906.11	1195.11	1966.1	1845.3	1925.96
1882	CASD1	436.321	-0.408768	0.129081	-3.16675	0.00154155	0.00382054	597.313	482.932	412.672	410.736	357.577	356.694
1883	CASK	3439.78	0.372124	0.0646018	5.76027	8.39772e-09	4.56363e-08	3193.94	2817.27	2984.72	3894.95	3865.86	3881.96
1884	CASKIN1	14.1045	-1.18613	0.511858	-2.31729	0.0204877	0.0389804	21.8287	19.5916	17.3649	9.06036	8.05808	8.7235
1885	CASKIN2	652.558	-0.256112	0.0947595	-2.70276	0.00687656	0.0146768	672.722	701.378	756.905	568.789	644.646	570.905
1888	CASP2	723.075	-0.396338	0.101673	-3.89815	9.69294e-05	0.000301419	866.204	697.46	901.953	634.225	613.421	625.184
1889	CASP3	1834.69	-0.211394	0.0726739	-2.9088	0.00362817	0.00829818	2016.18	1928.79	1961.21	1786.9	1750.62	1564.41
1892	CASP7	1535.51	-0.502052	0.0695027	-7.22349	5.06708e-13	4.37906e-12	1758.21	1826.91	1815.14	1230.2	1271.16	1311.43
1893	CASP8	1327.85	0.360781	0.0756298	4.77036	1.83901e-06	7.45269e-06	1207.53	1186.27	1093.99	1553.35	1432.32	1493.66
1897	CAST	14371.3	0.332415	0.0576963	5.76147	8.33845e-09	4.54088e-08	13452.5	12063.5	12652.9	16229.1	15825.1	16004.7
1898	CASZ1	317.739	-0.927127	0.119088	-7.7852	6.96028e-15	7.21904e-14	392.917	443.749	412.672	216.442	221.597	219.057
1899	CAT	1109.13	0.623446	0.0818099	7.62067	2.52371e-14	2.47796e-13	858.266	932.559	828.408	1259.39	1392.03	1384.13
1900	CATSPER1	348.043	0.438438	0.112372	3.90167	9.55295e-05	0.000297598	282.781	304.649	299.289	382.548	409.955	409.035
1905	CAV1	9586.08	0.492512	0.0539187	9.13434	6.58049e-20	1.10151e-18	7829.57	8193.2	7873.45	11460.3	11188.6	10971.3
1908	CBARP	187.009	-0.772492	0.152899	-5.05231	4.36506e-07	1.93424e-06	209.357	237.058	261.495	131.879	133.966	148.3
1909	CBFA2T2	1263.31	-0.171527	0.072566	-2.36373	0.0180918	0.0348669	1375.21	1337.13	1302.37	1204.02	1206.7	1154.41
1916	CBR1	2212.74	-0.554927	0.0688112	-8.06449	7.35423e-16	8.6218e-15	2482.52	2690.9	2726.29	1716.43	1808.03	1852.29
1919	CBR4	506.209	0.928389	0.108551	8.55259	1.20361e-17	1.6481e-16	358.19	372.24	315.632	679.527	597.305	714.358
1920	CBWD1	457.231	-0.407791	0.110306	-3.69692	0.000218229	0.00063538	533.812	474.116	556.698	400.669	353.548	424.544
1921	CBWD2	260.664	-0.632515	0.149694	-4.22539	2.38525e-05	8.22033e-05	314.532	319.343	316.654	260.737	177.278	175.439
1925	CBX1	5438.3	-0.493291	0.0599177	-8.23281	1.82871e-16	2.28239e-15	6079.3	6428.98	6569.04	4692.26	4397.7	4462.56
1926	CBX2	633.794	-1.03932	0.0923353	-11.2559	2.16581e-29	7.16641e-28	846.359	840.479	871.309	390.602	439.165	414.851
1928	CBX3P2	10.3072	1.64336	0.634543	2.58983	0.00960232	0.0197901	4.96108	3.91832	6.12879	22.1475	12.0871	12.6006
1929	CBX4	1176.55	-0.455387	0.0869676	-5.23629	1.6384e-07	7.63628e-07	1198.6	1428.23	1455.59	965.431	983.086	1028.4
1930	CBX5	2262.19	0.479839	0.0813314	5.8998	3.63939e-09	2.0743e-08	2119.37	1686.83	1862.13	2737.23	2553.4	2614.14
1931	CBX6	3301.27	-0.53938	0.0613198	-8.79617	1.41566e-18	2.10613e-17	4019.46	3841.91	3872.37	2625.49	2803.2	2645.16
1932	CBX7	747.808	-0.197052	0.0864043	-2.28058	0.0225732	0.0425551	790.795	820.887	784.485	681.54	740.336	668.802
1933	CBX8	306.05	-0.467844	0.12603	-3.71218	0.000205483	0.00060135	316.517	397.709	351.384	249.663	270.953	250.074
1938	CCAR1	4096.91	-0.232403	0.058144	-3.99703	6.41416e-05	0.000205461	4295.3	4401.25	4582.29	3749.98	3754.06	3798.6
1939	CCAR2	2122.58	-0.279744	0.064661	-4.32631	1.51625e-05	5.38236e-05	2362.46	2296.13	2324.85	1867.44	1894.66	1989.93
1940	CCAT1	21.0563	-1.45688	0.436048	-3.34111	0.000834443	0.00217734	37.7042	29.3874	25.5366	10.0671	10.0726	13.5699
1941	CCBE1	896.137	0.952739	0.0857958	11.1047	1.18981e-28	3.74684e-27	652.877	600.482	578.149	1230.2	1118.06	1197.06
1943	CCBL2	1569.9	0.191078	0.0739814	2.58279	0.00980049	0.0201507	1386.12	1430.19	1582.25	1705.36	1658.96	1656.5
1945	CCDC102A	204.978	0.477733	0.154486	3.0924	0.00198544	0.0047834	143.871	176.324	194.078	213.422	233.684	268.49
1947	CCDC103	61.1874	0.94303	0.247151	3.8156	0.000135852	0.000412377	38.6964	46.0402	40.8586	80.5365	79.5735	81.4194
1948	CCDC106	272.166	0.522882	0.128782	4.06021	4.90295e-05	0.000159767	199.435	242.936	227.787	303.019	327.36	332.462
1952	CCDC112	1149.95	-0.818982	0.077963	-10.5048	8.21336e-26	2.16409e-24	1390.09	1530.1	1483.17	859.727	835.019	801.593
1955	CCDC115	617.065	-0.403023	0.098084	-4.10896	3.97452e-05	0.00013193	644.94	781.704	681.317	527.514	532.841	534.072
1957	CCDC117	1096.81	-0.331779	0.0739998	-4.48351	7.34242e-06	2.73675e-05	1214.47	1241.13	1211.46	965.431	980.064	968.309
1958	CCDC12	809.943	-0.268884	0.0874686	-3.07406	0.00211166	0.00505809	809.647	900.233	945.876	734.896	734.293	734.713
1961	CCDC122	331.105	0.770494	0.13036	5.91052	3.41024e-09	1.94937e-08	242.1	243.915	248.216	481.206	350.526	420.667
1962	CCDC124	2937.58	-0.448854	0.0847068	-5.29891	1.16495e-07	5.52002e-07	2881.39	3623.46	3668.08	2419.12	2492.97	2540.48
1963	CCDC125	569.968	0.506968	0.0963481	5.26184	1.42621e-07	6.69115e-07	466.341	440.81	505.625	692.614	644.646	669.771
1964	CCDC126	327.187	-0.553963	0.117909	-4.69821	2.62448e-06	1.04121e-05	423.676	374.199	369.77	273.824	261.888	259.767
1965	CCDC127	642.286	-0.262661	0.0937767	-2.80092	0.00509565	0.0112438	716.379	655.338	730.347	601.004	542.913	607.737
1969	CCDC137	1343.29	-0.632461	0.0762029	-8.2997	1.04377e-16	1.32921e-15	1570.68	1735.81	1592.46	1047.98	1098.92	1013.86
1971	CCDC14	1638.14	0.363267	0.0756803	4.80002	1.58648e-06	6.48134e-06	1500.23	1309.7	1489.3	1910.73	1788.89	1830
1973	CCDC144B	127.486	1.05829	0.223827	4.72817	2.26552e-06	9.05688e-06	122.042	63.6726	62.3093	186.241	183.321	147.33
1977	CCDC149	311.335	0.310897	0.117023	2.65671	0.00789064	0.0166124	269.882	284.078	279.881	338.253	333.403	362.51
1979	CCDC150	117.266	0.685148	0.200686	3.41403	0.000640106	0.00171019	106.167	64.6522	99.082	136.912	159.147	137.637
1982	CCDC153	21.3531	1.04793	0.428379	2.44626	0.0144346	0.028449	18.8521	14.6937	8.17171	27.1811	28.2033	31.0169
1985	CCDC159	46.0892	0.648609	0.283539	2.28755	0.022164	0.0418694	29.7665	40.1627	37.7942	53.3554	54.392	61.0645
1990	CCDC17	75.5315	-0.891855	0.238071	-3.74617	0.000179555	0.000532541	95.2526	90.1213	109.297	40.2683	51.3703	66.8802
1991	CCDC171	20.1301	2.16915	0.486534	4.45838	8.25833e-06	3.05558e-05	8.92994	5.87747	7.15025	40.2683	36.2614	22.2934
1994	CCDC18	496.169	0.881046	0.10088	8.73359	2.46714e-18	3.6087e-17	342.314	373.22	331.976	631.205	628.53	669.771
1995	CCDC183	66.499	-0.622155	0.248375	-2.5049	0.0122486	0.0245522	69.4551	75.4276	97.0391	43.2884	61.4429	52.341
1998	CCDC186	1133.4	0.460315	0.111311	4.13539	3.54358e-05	0.000118912	1159.9	795.418	907.06	1406.37	1205.69	1325.97
2000	CCDC24	184.868	0.755475	0.159637	4.73246	2.21818e-06	8.87669e-06	125.019	158.692	128.705	224.496	263.902	208.395
2001	CCDC25	1551.69	0.258948	0.0721832	3.58738	0.00033402	0.000941063	1343.46	1504.63	1390.21	1671.13	1683.13	1717.56
2004	CCDC3	612.954	0.267339	0.091481	2.92234	0.00347407	0.0079737	522.897	571.094	575.084	657.379	670.835	680.433
2006	CCDC34	672.374	0.598313	0.105983	5.64537	1.64829e-08	8.61924e-08	453.442	598.523	552.612	861.741	812.859	755.068
2008	CCDC40	37.0414	-0.896873	0.336069	-2.66872	0.00761412	0.0160952	41.673	54.8564	48.0088	37.2481	19.1379	21.3241
2009	CCDC43	1563.14	-0.396176	0.0712008	-5.5642	2.63358e-08	1.34393e-07	1713.56	1749.53	1866.22	1383.21	1357.79	1308.53
2010	CCDC47	6141.52	-0.408403	0.0650679	-6.27657	3.46133e-10	2.21115e-09	7523.97	6647.42	6843.81	5459.37	5048.39	5326.18
2011	CCDC50	8491.14	0.13731	0.0544032	2.52392	0.0116053	0.0233945	8369.33	7989.44	7903.07	8996.93	8937.42	8750.64
2012	CCDC51	755.771	-0.82898	0.0910786	-9.10181	8.88386e-20	1.46823e-18	923.752	1054.03	923.404	527.514	565.073	540.857
2013	CCDC53	1166.87	0.238689	0.0886804	2.69156	0.00711179	0.0151376	942.604	1131.41	1137.91	1290.6	1179.5	1319.19
2015	CCDC58	554.332	-0.504143	0.0992313	-5.08048	3.76474e-07	1.68156e-06	602.275	690.603	657.823	475.165	428.086	472.038
2023	CCDC69	2803.85	0.456445	0.0609657	7.48692	7.05107e-14	6.62403e-13	2422	2345.11	2324.85	3207.37	3201.07	3322.68
2024	CCDC7	90.5617	0.716141	0.205047	3.49257	0.000478393	0.00130874	67.4706	63.6726	74.5669	109.731	106.77	121.16
2026	CCDC71L	453.362	0.413081	0.117371	3.51944	0.000432466	0.00119378	330.408	381.056	455.573	518.454	500.608	534.072
2030	CCDC77	643.371	-0.222533	0.0906081	-2.45599	0.0140496	0.0277604	723.325	695.501	659.866	593.957	571.116	616.461
2031	CCDC78	32.0189	0.937959	0.337696	2.77753	0.0054774	0.0119982	20.8365	20.5712	24.5151	40.2683	42.3049	43.6175
2033	CCDC80	2317.34	0.843045	0.0623241	13.5268	1.08668e-41	7.80167e-40	1646.08	1683.9	1646.6	2947.64	3016.74	2963.08
2035	CCDC82	2402.95	-0.351093	0.0622684	-5.63838	1.71654e-08	8.95222e-08	2685.93	2641.92	2753.87	2129.18	2137.41	2069.41
2039	CCDC85C	2534.92	-0.560017	0.0670423	-8.35319	6.64419e-17	8.58698e-16	3084.8	3159.14	2818.22	2029.52	2064.88	2052.93
2040	CCDC86	1726.89	-0.939123	0.0837497	-11.2135	3.50244e-29	1.13258e-27	2047.93	2412.7	2349.37	1079.19	1220.8	1251.34
2041	CCDC88A	4351.03	0.301083	0.059605	5.0513	4.38808e-07	1.94334e-06	4063.12	3741.01	3891.78	4843.26	4864.06	4702.94
2043	CCDC88C	1959.65	-0.47786	0.0849345	-5.62621	1.84208e-08	9.57187e-08	2581.74	2162.91	2099.11	1531.2	1701.26	1681.7
2045	CCDC90B	2331.35	0.4071	0.0726727	5.60183	2.12102e-08	1.09342e-07	1881.24	2030.67	2102.17	2757.37	2466.78	2749.84
2046	CCDC91	1565.28	0.2749	0.0719896	3.81861	0.000134208	0.000407704	1375.21	1402.76	1471.93	1807.04	1656.94	1677.82
2047	CCDC92	1019.64	0.410776	0.0794713	5.16886	2.35528e-07	1.07943e-06	868.188	873.784	884.588	1090.26	1185.55	1215.47
2048	CCDC93	2505.04	-0.232902	0.0836745	-2.78343	0.00537876	0.0118052	3091.74	2433.27	2595.54	2234.89	2286.48	2388.3
2051	CCDC97	840.753	-0.41564	0.0828647	-5.01589	5.27894e-07	2.30977e-06	917.799	1006.03	959.155	737.916	713.14	710.481
2054	CCL20	331.865	1.24756	0.123957	10.0645	7.93154e-24	1.79648e-22	187.529	181.222	221.658	434.897	475.427	490.455
2057	CCL5	47.4039	1.43364	0.289863	4.94593	7.57803e-07	3.23788e-06	23.8132	24.4895	28.601	63.4225	68.4937	75.6037
2059	CCM2L	1.66266	-4.18442	1.76854	-2.36603	0.0179801	0.0346902	0.992215	4.89789	4.08586	0	0	0
2060	CCNA1	359.74	0.827612	0.112426	7.36137	1.8203e-13	1.64204e-12	242.1	274.282	261.495	462.078	452.26	466.223
2061	CCNA2	3523.95	0.853678	0.0588472	14.5067	1.09924e-47	9.94466e-46	2549.99	2446.99	2535.27	4562.39	4597.13	4451.89
2062	CCNB1	4824.52	1.6482	0.0583478	28.2478	1.51462e-175	4.74107e-172	2328.73	2405.85	2266.63	7151.64	7356.02	7438.24
2063	CCNB1IP1	2760.42	-0.188298	0.0641385	-2.93581	0.00332678	0.00766375	2772.25	3044.53	3004.13	2598.31	2578.59	2564.71
2064	CCNB2	1592.98	1.23268	0.0706621	17.4447	3.77422e-68	7.67148e-66	909.861	966.844	976.52	2253.01	2177.7	2273.93
2066	CCNC	1894.1	0.397984	0.069477	5.72828	1.01451e-08	5.46202e-08	1553.81	1638.84	1710.95	2238.91	2105.17	2116.9
2067	CCND1	27276.6	-0.716829	0.050779	-14.1166	2.99922e-45	2.5102e-43	34336.6	32926.6	34487.7	20756.3	20734.4	20417.8
2068	CCND2	1434.88	-1.36072	0.0769851	-17.6751	6.51889e-70	1.39763e-67	2050.91	2112.95	2032.71	848.653	735.3	828.733
2069	CCND3	4691.23	-0.756563	0.0636177	-11.8923	1.2974e-32	5.34357e-31	5548.47	6186.04	5946.97	3382.53	3622.11	3461.29
2070	CCNDBP1	1681.99	0.213317	0.0744312	2.86596	0.00415753	0.00936252	1440.7	1621.2	1611.87	1850.33	1720.4	1847.44
2071	CCNE1	473.007	-0.866441	0.100692	-8.60482	7.64345e-18	1.07579e-16	600.29	634.767	597.557	345.3	335.418	324.708
2072	CCNE2	692.159	-1.8871	0.114799	-16.4384	1.01618e-60	1.55923e-58	1141.05	1034.44	1093.99	328.186	228.648	326.647
2073	CCNF	632.435	1.07005	0.0939395	11.3908	4.64474e-30	1.61904e-28	411.769	426.117	386.114	830.533	905.527	834.548
2075	CCNG2	2287.51	0.713277	0.0713613	9.99529	1.59813e-23	3.52783e-22	1764.16	1685.86	1749.77	3079.51	2708.52	2737.24
2076	CCNH	2657.19	-0.869142	0.0683996	-12.7068	5.41986e-37	2.93516e-35	3287.21	3513.75	3501.58	2011.4	1806.02	1823.21
2077	CCNI	7485.94	0.52578	0.053962	9.74353	1.96611e-22	4.00151e-21	6257.9	5945.06	6207.44	8854.99	8833.67	8816.55
2079	CCNJ	837.21	-0.490276	0.0871074	-5.62841	1.81875e-08	9.45692e-08	1000.15	972.722	961.198	762.077	672.85	654.263
2080	CCNJL	1222.06	0.303991	0.0734601	4.13818	3.50069e-05	0.000117574	1066.63	1092.23	1122.59	1309.72	1389.01	1352.14
2082	CCNL1	1161.54	-0.251413	0.0744875	-3.37524	0.000737508	0.00194584	1210.5	1292.06	1285	1040.93	1069.71	1071.05
2083	CCNL2	1508.3	-0.200981	0.0752141	-2.67211	0.00753752	0.0159462	1514.12	1659.41	1666.01	1486.91	1354.76	1368.62
2084	CCNO	284.844	-0.428642	0.131094	-3.26974	0.00107648	0.00274576	279.805	356.567	344.233	250.67	229.655	248.135
2087	CCNT2-AS1	18.6069	1.94783	0.488567	3.98682	6.69654e-05	0.000214118	3.96886	8.81621	10.2146	31.2079	32.2323	25.2012
2089	CCNYL1	830.696	0.268405	0.0806189	3.32931	0.000870625	0.00226235	762.021	757.214	741.583	919.123	910.563	893.674
2092	CCR1	15.6655	1.55405	0.530276	2.93065	0.00338253	0.00778186	6.94551	9.79579	7.15025	16.1073	18.1307	35.8633
2094	CCRL2	586.09	0.700074	0.10105	6.92796	4.26949e-12	3.36634e-11	409.785	465.3	464.766	792.278	675.871	708.542
2097	CCSER1	22.2364	-1.13002	0.436991	-2.5859	0.00971253	0.0199909	42.6652	28.4078	20.4293	16.1073	16.1162	9.69278
2098	CCSER2	3680.41	0.494814	0.0818477	6.04555	1.489e-09	8.90159e-09	3504.5	2733.02	2928.54	4440.58	4252.65	4223.14
2099	CCT2	9453.15	-0.466472	0.0531042	-8.7841	1.57624e-18	2.33837e-17	10826.1	11160.3	10918.4	8004.32	7733.74	8076.02
2100	CCT3	11574.5	-0.555731	0.0541247	-10.2676	9.86318e-25	2.42718e-23	13251	14201	13877.6	9283.85	9491.41	9341.9
2101	CCT4	12028.2	-0.33108	0.0595136	-5.56309	2.65035e-08	1.35116e-07	12577.3	13870.8	13759.1	10516.1	10423.1	11022.6
2102	CCT5	17871.9	-0.226165	0.0548819	-4.12094	3.77329e-05	0.000125865	18525.6	19758.1	19526.3	16266.4	16116.2	17038.9
2103	CCT6A	14082	-0.752038	0.051737	-14.5358	7.19005e-48	6.6195e-46	17415.4	17755.8	17842.9	10741.6	10271	10465.3
2104	CCT6B	40.1427	1.23602	0.308067	4.01219	6.01593e-05	0.000193417	22.8209	26.4486	22.4722	56.3756	59.4283	53.3103
2107	CCT7	14004.5	-0.747956	0.0553585	-13.5111	1.34447e-41	9.56466e-40	16870.6	18176.1	17620.3	10152.6	10557.1	10650.4
2108	CCT8	11137.4	-0.135312	0.0521424	-2.59505	0.00945776	0.0195256	11437.3	11671.7	11869.4	10631.8	10433.2	10781.3
2109	CCZ1	340.754	-0.601732	0.120095	-5.01046	5.42995e-07	2.36857e-06	391.925	462.361	377.942	274.831	269.946	267.521
2110	CCZ1B	545.167	-0.420135	0.101969	-4.12021	3.78522e-05	0.000126182	573.5	693.542	604.707	475.165	472.405	451.684
2113	CD151	13575	-0.225109	0.0699262	-3.21923	0.00128534	0.00323111	13347.3	15893.7	14654.9	11802.6	12741.8	13009.6
2114	CD163L1	716.873	0.203513	0.0893309	2.27819	0.0227153	0.042787	648.909	647.502	702.767	807.378	772.568	722.112
2116	CD177	74.1862	-0.961381	0.225237	-4.26831	1.96956e-05	6.87629e-05	99.2215	100.897	93.9747	51.342	47.3412	52.341
2117	CD22	1376.7	0.266706	0.0753439	3.53985	0.000400352	0.00111196	1297.82	1294.02	1157.32	1466.77	1509.88	1534.37
2119	CD24	613.479	-1.04122	0.0914262	-11.3887	4.7617e-30	1.65612e-28	809.647	821.867	845.772	392.615	402.904	408.066
2123	CD276	2653.12	-0.288475	0.0727007	-3.96798	7.24837e-05	0.000230344	2812.93	3172.86	2766.13	2388.91	2502.03	2275.86
2124	CD2AP	7010.35	0.397718	0.0724371	5.49052	4.00749e-08	2.00451e-07	6716.3	5522.87	5911.21	8297.27	7772.02	7842.43
2125	CD2BP2	1301.58	-0.201493	0.0726598	-2.7731	0.00555257	0.0121475	1338.5	1435.08	1403.49	1180.87	1214.76	1236.8
2126	CD320	1615.07	-0.714327	0.0818968	-8.72229	2.72624e-18	3.97655e-17	1788.96	2200.13	2031.69	1224.15	1207.7	1237.77
2129	CD38	14.9219	2.08937	0.593795	3.51867	0.00043372	0.00119699	2.97665	3.91832	10.2146	12.0805	32.2323	28.1091
2130	CD3EAP	1577.14	-1.64736	0.0765229	-21.5277	8.56827e-103	7.45011e-100	2308.88	2533.19	2330.98	716.775	792.714	780.269
2132	CD44	37483.3	0.471356	0.0487445	9.66994	4.04604e-22	8.04633e-21	30981.9	31805	31455	43481.7	43324.3	43852.1
2133	CD46	7305.97	0.213249	0.0620384	3.43738	0.000587378	0.00158065	7266.98	6473.06	6560.87	8011.37	7674.31	7849.21
2134	CD47	5846.84	0.183069	0.059394	3.08228	0.00205423	0.0049311	5734.01	5346.54	5348.39	6451.98	6087.88	6112.27
2135	CD55	14558.7	-0.672828	0.0518891	-12.9667	1.89073e-38	1.09599e-36	17665.4	17966.5	18048.3	11533.8	10979.1	11159.3
2137	CD59	19301.4	0.115911	0.0494406	2.34444	0.0190556	0.036522	18715.2	18403.3	18460.9	20266	19969.9	19993.3
2138	CD63	16364.1	-0.659269	0.0627962	-10.4986	8.77169e-26	2.29191e-24	18581.2	21232.4	20304.7	12682.5	12248.3	13135.7
2139	CD68	4290.59	0.509074	0.0649802	7.83429	4.71496e-15	5.01657e-14	3343.76	3794.89	3485.24	4880.51	5106.81	5132.33
2142	CD74	15670.7	1.01612	0.0642242	15.8215	2.21229e-56	2.90962e-54	9551.06	11081	10476.1	20270	21659.1	20986.8
2144	CD81	6568.1	-0.190083	0.0662577	-2.86885	0.00411968	0.00929199	6426.58	7410.51	7163.53	5886.21	6263.14	6258.63
2146	CD82	4557.32	1.15484	0.0626594	18.4305	7.48513e-76	2.05526e-73	2656.16	2959.31	2859.08	6100.64	6387.04	6381.73
2147	CD83	659.403	-0.394755	0.0941022	-4.19497	2.72912e-05	9.31795e-05	753.091	745.459	748.733	611.071	510.681	587.382
2150	CD99	5962.3	0.416773	0.0618137	6.7424	1.55789e-11	1.17224e-10	4750.73	5243.69	5326.94	6856.68	6701.3	6894.47
2151	CD99L2	2873.54	0.593575	0.0640431	9.26836	1.89027e-20	3.29818e-19	2244.39	2416.62	2210.45	3386.56	3536.49	3446.75
2153	CDA	1500.97	0.276491	0.071767	3.85262	0.000116863	0.00035835	1349.41	1409.61	1313.6	1569.46	1679.1	1684.61
2156	CDC123	4657.8	-0.372186	0.0621026	-5.99307	2.05914e-09	1.20884e-08	4966.04	5543.44	5256.46	4083.2	3967.6	4130.09
2158	CDC14B	1314.47	-0.306891	0.0866208	-3.54293	0.000395711	0.00110025	1648.07	1358.68	1354.46	1141.61	1197.63	1186.4
2160	CDC20	3851.77	0.192337	0.0664781	2.89324	0.00381293	0.0086663	3440.01	3883.05	3462.76	3992.6	4222.43	4109.74
2161	CDC23	1659.56	-0.163066	0.0716921	-2.27453	0.0229341	0.0431472	1828.65	1723.08	1707.89	1652.01	1497.8	1547.94
2162	CDC25A	1221.71	-1.70654	0.0761682	-22.4048	3.53011e-111	3.45311e-108	1836.59	1912.14	1862.13	587.917	574.138	557.335
2163	CDC25B	4687.06	0.253462	0.0581997	4.35504	1.33042e-05	4.77688e-05	4192.11	4409.08	4227.84	4940.91	5231.71	5120.7
2164	CDC25C	554.765	0.692313	0.0979557	7.06761	1.57621e-12	1.29701e-11	399.863	447.668	424.929	642.279	711.126	702.727
2165	CDC26	196.351	-0.844505	0.146599	-5.76065	8.37901e-09	4.55663e-08	236.147	244.895	275.795	139.932	134.973	146.361
2166	CDC27	5436.34	0.585968	0.074785	7.83537	4.67473e-15	4.98054e-14	4854.91	3947.7	4239.08	6782.18	6494.81	6299.34
2167	CDC34	3604.08	-0.827492	0.0778534	-10.6288	2.18796e-26	5.89395e-25	4066.1	4982.14	4782.5	2487.57	2707.51	2598.63
2168	CDC37	7752.1	-0.434798	0.0660287	-6.58498	4.54946e-11	3.23947e-10	8104.41	9445.1	9185.01	6477.15	6696.26	6604.66
2170	CDC40	654.561	0.258892	0.0955711	2.70889	0.00675082	0.0144399	632.041	556.401	599.6	767.11	660.763	711.45
2172	CDC42BPA	5844.14	0.707546	0.0900329	7.85876	3.87968e-15	4.179e-14	5277.59	3850.72	4189.03	7419.43	7074.99	7253.11
2173	CDC42BPB	5813.73	0.410664	0.0647535	6.34196	2.26864e-10	1.48315e-09	5387.73	4674.55	4913.24	6536.54	6788.93	6581.4
2174	CDC42BPG	77.4816	0.704812	0.224702	3.13665	0.00170891	0.00418825	58.5407	50.9381	67.4166	85.57	98.7115	103.713
2176	CDC42EP2	3818.03	0.251424	0.0755688	3.32709	0.000877572	0.00227813	3167.15	3797.83	3493.41	3892.93	4396.69	4160.14
2177	CDC42EP3	10455	0.350227	0.052562	6.66311	2.68084e-11	1.968e-10	9239.51	9112.04	9224.84	12052.3	11496.9	11604.2
2178	CDC42EP4	2615.44	-0.166111	0.0627286	-2.6481	0.00809459	0.0169937	2645.25	2803.55	2848.86	2457.37	2470.81	2466.81
2179	CDC42EP5	54.1622	-1.39864	0.279744	-4.9997	5.74199e-07	2.49425e-06	72.4317	75.4276	87.8459	33.2213	21.1525	34.894
2180	CDC42SE1	3355.2	0.170959	0.0579009	2.9526	0.00315106	0.00729546	3144.33	3159.14	3166.54	3486.22	3582.82	3592.14
2183	CDC5L	3534.66	-0.388366	0.0589564	-6.58734	4.47781e-11	3.18991e-10	4056.17	3886.97	4079.73	3106.7	3008.69	3069.7
2184	CDC6	3108.93	-0.976312	0.0589892	-16.5507	1.58273e-61	2.60751e-59	4077.01	4176.92	4113.44	2094.96	2110.21	2081.04
2186	CDC73	2264.54	0.172499	0.0712659	2.4205	0.015499	0.0303452	2297.97	2008.14	2081.74	2493.61	2363.03	2342.74
2187	CDCA2	552.402	0.793242	0.107311	7.39198	1.44658e-13	1.32091e-12	464.357	396.729	351.384	723.822	688.966	689.157
2188	CDCA3	737.11	0.351329	0.0925539	3.79594	0.000147087	0.000443214	627.08	710.195	605.728	815.432	873.294	790.931
2190	CDCA5	2278.18	-0.269918	0.0678358	-3.979	6.92066e-05	0.000220646	2408.11	2593.92	2469.9	1965.09	2164.6	2067.47
2191	CDCA7	567.677	-0.563466	0.0987887	-5.70375	1.17197e-08	6.26454e-08	653.87	722.929	654.759	456.038	426.071	492.393
2192	CDCA7L	3222.77	-0.288235	0.0586953	-4.91071	9.07495e-07	3.83145e-06	3569.99	3518.65	3542.44	2832.87	2926.09	2946.61
2193	CDCA8	1899.24	0.372103	0.0704489	5.28188	1.27865e-07	6.03138e-07	1566.71	1673.12	1727.3	2237.91	2061.86	2128.53
2194	CDCP1	31012.6	0.317012	0.0572828	5.53415	3.12742e-08	1.58252e-07	29369.6	26918.8	26568.3	33708.6	35074.8	34435.5
2195	CDH1	69.0087	1.38504	0.247884	5.58745	2.30433e-08	1.18246e-07	48.6185	34.2853	31.6654	101.677	104.755	93.0507
2196	CDH11	5331.77	0.374282	0.0632218	5.92014	3.21674e-09	1.84753e-08	4975.96	4502.14	4453.58	6092.59	6134.21	5832.15
2197	CDH13	10.6268	1.45904	0.61699	2.36477	0.0180412	0.0347813	3.96886	4.89789	8.17171	20.1341	11.0799	15.5084
2204	CDH5	5.00412	3.1679	1.12813	2.8081	0.00498344	0.0110195	0	0.979579	2.04293	7.04694	15.1089	4.84639
2206	CDIP1	1091.96	-1.07452	0.0849623	-12.6471	1.16121e-36	6.1399e-35	1420.85	1578.1	1443.33	648.319	757.46	703.696
2207	CDIPT	1692.4	-0.545848	0.0878356	-6.21443	5.15113e-10	3.24559e-09	1763.17	2179.56	2083.79	1261.4	1448.44	1418.05
2209	CDK1	5369.54	0.301861	0.056126	5.37827	7.52055e-08	3.66223e-07	4784.46	4844.02	4800.88	6138.9	5814.91	5834.08
2210	CDK10	695.986	0.669485	0.0940921	7.11521	1.11743e-12	9.30263e-12	535.796	566.197	509.711	813.419	932.723	818.071
2212	CDK11B	1040.07	-0.394494	0.0842183	-4.68419	2.81071e-06	1.10919e-05	1079.53	1194.11	1270.7	931.203	869.265	895.613
2214	CDK13	1939.09	0.195302	0.0698007	2.79799	0.00514218	0.0113353	1925.89	1728.96	1769.18	2132.2	2045.75	2032.58
2215	CDK14	394.987	0.392391	0.114865	3.41611	0.000635217	0.00169916	349.26	324.241	351.384	498.32	399.882	446.837
2216	CDK15	189.444	1.01661	0.153548	6.62078	3.57314e-11	2.57355e-10	127.004	123.427	125.64	264.764	219.583	276.244
2217	CDK16	4882.91	0.180547	0.0612805	2.94623	0.00321671	0.00742766	4330.03	4814.63	4588.42	5176.48	5299.19	5088.71
2218	CDK17	2594.65	0.193143	0.074155	2.60459	0.00919851	0.0190532	2678.98	2236.38	2348.35	2803.68	2720.61	2779.89
2219	CDK18	206.52	-1.13744	0.151599	-7.50292	6.24126e-14	5.90937e-13	270.875	296.812	283.967	125.838	152.096	109.528
2221	CDK2	2884.4	-0.310051	0.0620098	-5.00003	5.73217e-07	2.49137e-06	3154.25	3291.38	3133.85	2610.39	2485.92	2630.62
2223	CDK2AP1	2049.25	-0.276756	0.0714768	-3.87196	0.000107963	0.000332755	2118.38	2291.23	2325.87	1968.11	1819.11	1772.81
2224	CDK2AP2	1763.41	-0.547185	0.0823305	-6.6462	3.00759e-11	2.19041e-10	1881.24	2242.26	2158.35	1326.84	1464.56	1507.23
2225	CDK4	6052.32	-0.529348	0.0642385	-8.24036	1.7169e-16	2.14455e-15	6663.72	7556.47	7230.95	4760.71	5095.73	5006.32
2226	CDK5	353.945	0.409121	0.112756	3.62839	0.000285198	0.000815872	312.548	312.486	287.031	422.817	405.926	382.865
2227	CDK5R1	791.314	-1.1689	0.0863564	-13.5357	9.62299e-42	6.94052e-40	1045.79	1088.31	1152.21	489.259	491.543	480.762
2229	CDK5RAP1	1142.49	-0.286443	0.0782183	-3.66209	0.000250167	0.000720795	1237.29	1319.49	1209.41	1042.95	1070.72	975.094
2230	CDK5RAP2	3095.52	0.566262	0.0683901	8.27989	1.23291e-16	1.55992e-15	2687.91	2332.38	2466.84	3625.15	3812.48	3648.36
2233	CDK7	3528.05	-0.256645	0.0652178	-3.93521	8.31253e-05	0.000261612	3566.02	4015.29	3941.83	3259.72	3156.75	3228.67
2235	CDK9	1959.26	-0.242327	0.0670515	-3.61405	0.000301456	0.000857752	2039	2193.28	2137.92	1749.66	1849.33	1786.38
2236	CDKAL1	688.915	0.345139	0.0871789	3.95897	7.52738e-05	0.000238726	586.399	612.237	622.072	798.318	757.46	757.006
2238	CDKL2	111.171	0.541761	0.19546	2.77172	0.00557611	0.0121905	101.206	76.4071	93.9747	141.946	142.024	111.467
2241	CDKN1A	8348.76	-0.406138	0.0579441	-7.00914	2.39794e-12	1.93554e-11	9007.33	9805.58	9735.58	7153.66	7338.9	7051.5
2243	CDKN1C	700.694	-0.750804	0.102954	-7.29263	3.03955e-13	2.6892e-12	750.115	923.743	963.241	512.414	541.906	512.748
2244	CDKN2AIP	1420	-0.716179	0.0741268	-9.66153	4.39256e-22	8.7133e-21	1850.48	1785.77	1659.88	1070.13	1054.6	1099.16
2245	CDKN2AIPNL	806.303	-0.387457	0.091125	-4.25193	2.1194e-05	7.36473e-05	853.305	910.029	978.563	755.03	652.704	688.187
2246	CDKN2C	354.498	0.565742	0.11304	5.00481	5.59179e-07	2.43644e-06	291.711	284.078	281.924	413.756	401.897	453.622
2247	CDKN2D	1125.03	-0.248725	0.0790882	-3.14491	0.00166139	0.00408714	1145.02	1309.7	1210.44	1041.94	1024.38	1018.71
2248	CDKN3	1592	1.48221	0.0768617	19.2841	7.30785e-83	2.59943e-80	776.904	903.172	837.601	2415.09	2252.23	2366.98
2252	CDPF1	128.001	0.504798	0.178645	2.8257	0.0047177	0.0104911	88.3071	108.733	120.533	154.026	149.074	147.33
2253	CDR2	2504.37	-0.421389	0.0693134	-6.07947	1.20583e-09	7.30638e-09	2786.14	3030.82	2785.53	2239.92	2015.53	2168.27
2254	CDR2L	2012.82	-0.815947	0.0720108	-11.3309	9.22499e-30	3.13189e-28	2440.85	2687.96	2573.07	1375.16	1541.11	1458.76
2257	CDS2	2154.31	0.19196	0.0700723	2.73945	0.00615419	0.0132836	2115.4	1957.2	1961.21	2183.55	2280.44	2428.04
2258	CDT1	1089.14	-0.689037	0.0930443	-7.40547	1.30688e-13	1.19754e-12	1173.79	1497.78	1361.61	793.285	862.215	846.18
2260	CDYL	4037.24	-0.371808	0.0563702	-6.59584	4.22856e-11	3.02059e-10	4635.63	4502.14	4526.11	3514.41	3507.28	3537.86
2264	CEBPA	15.0866	-1.48132	0.534867	-2.7695	0.00561416	0.01226	14.8832	32.3261	19.4078	11.0738	6.04356	6.78495
2265	CEBPA-AS1	10.0528	-2.16331	0.720167	-3.0039	0.0026654	0.00626557	14.8832	7.83663	26.5581	5.03353	5.0363	0.969278
2267	CEBPB-AS1	36.1805	1.0734	0.337078	3.18442	0.00145044	0.00361019	21.8287	20.5712	27.5795	61.4091	36.2614	49.4332
2270	CEBPZ	5199.35	-0.573353	0.0590577	-9.70835	2.77793e-22	5.60998e-21	6422.61	5982.29	6252.38	4325.82	4120.7	4092.29
2271	CEBPZOS	1993.69	-0.218776	0.0671045	-3.26023	0.00111322	0.00282979	2075.71	2216.79	2140.99	1918.78	1806.02	1803.83
2272	CECR5	920.708	-0.312706	0.0837015	-3.73596	0.000186997	0.000552414	944.589	1070.68	1044.96	808.385	851.135	804.501
2276	CELF1	5745.49	-0.14125	0.0587897	-2.40263	0.0162777	0.0317263	6350.18	5806.94	5922.45	5400.98	5520.79	5471.57
2277	CELF2	1259.28	0.26771	0.0750607	3.56658	0.000361665	0.00101205	1193.63	1077.54	1157.32	1403.35	1340.66	1383.16
2278	CELF4	175.273	-1.97048	0.196845	-10.0103	1.37321e-23	3.04852e-22	230.194	288.976	318.697	94.6304	49.3557	69.788
2281	CELSR1	1386.6	0.443456	0.0831516	5.3331	9.65482e-08	4.6281e-07	1322.62	1112.8	1089.9	1617.78	1573.34	1603.19
2283	CELSR3	501.686	0.503516	0.105657	4.76555	1.88337e-06	7.62064e-06	466.341	400.648	377.942	561.742	606.371	597.075
2284	CEMIP	11609.1	0.95707	0.0715081	13.3841	7.49154e-41	5.03219e-39	8788.05	7239.09	7653.83	14922.4	15941.9	15109.1
2285	CENPA	423.011	1.1641	0.123442	9.43035	4.08737e-21	7.51721e-20	229.202	246.854	307.461	619.124	524.782	610.645
2286	CENPB	1572.61	0.390869	0.0844896	4.62624	3.72363e-06	1.44254e-05	1214.47	1537.94	1329.95	1773.82	1797.96	1781.53
2287	CENPBD1	241.076	0.520565	0.133486	3.89976	9.62874e-05	0.000299661	188.521	212.569	193.057	262.75	289.084	300.476
2289	CENPC	579.628	0.444855	0.0998046	4.45726	8.30141e-06	3.07007e-05	503.053	436.892	533.204	693.621	656.734	654.263
2290	CENPE	2597.3	1.37879	0.0783865	17.5896	2.96012e-69	6.26064e-67	1591.51	1279.33	1457.63	3890.92	3671.46	3692.95
2291	CENPF	11709.4	0.825884	0.0857897	9.62685	6.15874e-22	1.20488e-20	9890.4	7276.31	8172.74	14925.4	14859.1	15132.4
2292	CENPH	949.251	-0.399901	0.0854572	-4.67954	2.87515e-06	1.13262e-05	994.199	1103.99	1142	836.573	772.568	846.18
2293	CENPI	429.598	1.10152	0.115418	9.54376	1.37746e-21	2.6291e-20	313.54	263.507	242.087	574.829	620.472	563.151
2296	CENPL	586.805	0.527511	0.0920975	5.72775	1.01772e-08	5.4774e-08	480.232	483.912	478.045	665.433	694.002	719.204
2301	CENPQ	1551.92	-0.349865	0.0732658	-4.77528	1.79457e-06	7.28205e-06	1649.06	1753.45	1815.14	1427.51	1307.42	1358.93
2303	CENPU	2259.93	0.569319	0.061928	9.19323	3.8121e-20	6.50635e-19	1827.66	1810.26	1821.27	2711.06	2676.29	2713.01
2304	CENPV	561.436	-0.578434	0.0979666	-5.9044	3.53942e-09	2.01952e-08	631.049	683.746	702.767	480.199	423.049	447.806
2307	CEP112	250.838	0.752438	0.132636	5.67296	1.40352e-08	7.4161e-08	176.614	189.059	195.1	297.985	302.178	344.094
2308	CEP120	2223.74	0.205601	0.0734904	2.79766	0.00514748	0.0113437	2250.34	1899.4	2047.01	2406.03	2362.02	2377.64
2309	CEP126	229.483	0.561172	0.141309	3.97123	7.15027e-05	0.00022751	215.311	174.365	166.499	260.737	275.989	283.998
2310	CEP128	494.536	0.533649	0.101803	5.24196	1.58883e-07	7.41187e-07	438.559	369.301	404.5	583.89	593.276	577.69
2311	CEP131	407.865	0.370146	0.119115	3.10747	0.00188699	0.00457383	299.649	359.505	408.586	445.971	464.347	469.131
2312	CEP135	791.416	0.493005	0.092417	5.33457	9.57722e-08	4.59936e-07	715.387	599.502	657.823	941.27	865.236	969.278
2315	CEP164	1627.81	0.339834	0.0695114	4.88889	1.01407e-06	4.26072e-06	1508.17	1388.06	1414.73	1784.89	1834.22	1836.78
2316	CEP170	2624.29	0.386995	0.0863309	4.48269	7.37081e-06	2.74409e-05	2595.63	1961.12	2266.63	3053.34	2904.94	2964.05
2317	CEP170B	2581.84	-0.168227	0.0678062	-2.48099	0.0131017	0.0260883	2638.3	2859.39	2698.71	2316.43	2570.53	2407.69
2320	CEP192	1357.9	0.727166	0.0942889	7.7121	1.23766e-14	1.24971e-13	1199.59	896.315	972.434	1682.21	1658.96	1737.92
2322	CEP290	1533.71	0.748126	0.0849195	8.80983	1.25336e-18	1.87537e-17	1287.9	1021.7	1124.63	1996.3	1883.58	1888.15
2323	CEP295	1261.67	0.228442	0.0814639	2.80421	0.00504408	0.0111394	1276.98	1059.9	1149.15	1371.13	1357.79	1355.05
2325	CEP350	2854.2	0.492067	0.103435	4.75725	1.96244e-06	7.90378e-06	2906.2	1940.55	2269.69	3333.2	3346.12	3329.47
2326	CEP41	835.855	0.242829	0.0825091	2.94305	0.00324991	0.00750101	733.247	763.092	800.828	887.915	926.679	903.367
2327	CEP44	913.286	0.251868	0.0869832	2.89559	0.00378444	0.00861156	872.157	766.031	863.137	1055.03	985.1	938.261
2328	CEP55	3944.54	0.681482	0.0592885	11.4943	1.40849e-30	5.09107e-29	3122.5	2948.53	3018.43	4990.24	4842.91	4744.62
2329	CEP57	4021.86	0.15239	0.0586827	2.59685	0.00940828	0.0194388	3880.55	3684.2	3864.2	4328.84	4235.53	4137.85
2330	CEP57L1	446.588	0.562354	0.112823	4.9844	6.21559e-07	2.68656e-06	361.166	311.506	409.607	541.608	516.724	538.919
2331	CEP63	886.728	0.403098	0.0899367	4.48202	7.39385e-06	2.75199e-05	767.974	705.297	818.193	996.639	942.795	1089.47
2333	CEP70	581.032	0.833273	0.0978205	8.51839	1.61784e-17	2.1999e-16	436.575	388.893	427.994	770.13	692.995	769.607
2334	CEP72	418.945	0.430044	0.112996	3.80582	0.000141336	0.000427272	349.26	374.199	347.298	433.89	539.891	469.131
2335	CEP76	469.507	-0.631238	0.100233	-6.29772	3.02061e-10	1.9471e-09	591.36	548.564	572.02	359.394	368.657	377.049
2340	CEP85L	477.43	0.268027	0.103261	2.59563	0.00944172	0.0195002	457.411	389.872	452.509	513.42	531.833	519.533
2341	CEP89	541.513	0.244872	0.100615	2.43375	0.0149432	0.0293446	537.781	502.524	446.38	597.984	599.32	565.089
2342	CEP95	1305.46	0.174781	0.0723593	2.41546	0.0157154	0.0307414	1208.52	1245.04	1225.76	1444.62	1354.76	1354.08
2346	CERK	1440.76	-0.496907	0.0745681	-6.6638	2.66835e-11	1.96068e-10	1772.1	1672.14	1614.94	1149.66	1258.07	1177.67
2348	CERS1	44.3367	-1.72592	0.316905	-5.44619	5.14615e-08	2.54962e-07	61.5173	80.3255	62.3093	22.1475	25.1815	14.5392
2351	CERS4	282.777	-0.346195	0.128847	-2.68686	0.00721272	0.0153378	279.805	336.975	332.997	232.549	247.786	266.551
2352	CERS5	1236.55	-0.206174	0.076953	-2.67922	0.00737934	0.0156496	1298.81	1364.55	1310.54	1155.7	1215.76	1073.96
2353	CERS6	1904.3	-0.345767	0.0792245	-4.3644	1.27473e-05	4.58744e-05	2359.49	1936.63	2098.09	1727.51	1666.01	1638.08
2355	CES2	680.479	0.450376	0.0880521	5.11488	3.13942e-07	1.41681e-06	558.617	562.278	604.707	772.144	780.627	804.501
2361	CFAP20	910.936	-0.675963	0.0850581	-7.94707	1.90969e-15	2.13337e-14	1034.88	1199	1127.7	695.634	695.009	713.389
2362	CFAP36	1120.21	0.300201	0.07392	4.06116	4.88287e-05	0.000159146	980.308	1021.7	1010.23	1250.33	1224.83	1233.89
2368	CFAP54	25.2601	1.96392	0.424604	4.62529	3.74079e-06	1.44847e-05	7.93772	12.7345	10.2146	49.3286	41.2977	30.0476
2370	CFAP58	56.6611	0.71928	0.258572	2.78174	0.00540685	0.0118552	39.6886	50.9381	37.7942	69.4627	66.4792	75.6037
2374	CFAP97	2264.47	0.669017	0.0802223	8.33954	7.45789e-17	9.61478e-16	1948.71	1552.63	1744.66	2860.05	2762.91	2717.86
2375	CFB	6972.69	-0.234688	0.0546263	-4.29625	1.73714e-05	6.1179e-05	7433.67	7668.14	7513.89	6226.48	6549.2	6444.73
2377	CFDP1	3549.73	-0.249609	0.0675278	-3.69639	0.000218686	0.000636299	3555.11	4095.62	3917.32	3330.18	3187.98	3212.19
2378	CFH	396.652	1.14426	0.114661	9.97944	1.8752e-23	4.10473e-22	270.875	226.283	244.13	578.856	548.957	510.81
2379	CFI	35.0461	1.6525	0.38694	4.27071	1.94856e-05	6.81189e-05	6.94551	27.4282	16.3434	48.3219	45.3267	65.9109
2380	CFL1	25877.3	-0.210983	0.0599482	-3.51943	0.00043248	0.00119378	25899.8	29495.1	27903.3	23491.5	24353.5	24120.5
2383	CFLAR	2983.9	0.562806	0.0627886	8.9635	3.14518e-19	4.96723e-18	2506.34	2289.28	2432.11	3543.61	3525.41	3606.68
2385	CFP	467.274	1.17875	0.107169	10.999	3.86479e-28	1.16099e-26	270.875	286.037	302.353	612.077	630.545	701.757
2387	CGGBP1	3605.58	0.646332	0.0630004	10.2592	1.07626e-24	2.64022e-23	2954.82	2659.56	2819.24	4501.99	4332.23	4365.63
2388	CGN	292.401	-0.832034	0.121342	-6.85693	7.03579e-12	5.44057e-11	362.158	374.199	387.135	204.361	207.496	219.057
2389	CGNL1	108.628	0.510656	0.211492	2.41454	0.015755	0.0308035	111.128	60.7339	97.0391	125.838	132.958	124.068
2390	CGRRF1	826.642	-0.271607	0.083245	-3.26275	0.00110337	0.00280704	880.095	956.069	876.416	736.909	751.416	758.945
2393	CHAC1	1588.86	-0.967897	0.0854653	-11.325	9.86449e-30	3.33454e-28	1904.06	2350.99	2053.14	1020.8	1080.79	1123.39
2394	CHAC2	514.46	-1.62901	0.106971	-15.2286	2.28599e-52	2.51958e-50	727.294	844.397	760.991	255.703	235.699	262.674
2395	CHAF1A	1449.32	-0.421722	0.0767978	-5.49134	3.98907e-08	1.99657e-07	1570.68	1682.92	1725.25	1204.02	1329.58	1183.49
2396	CHAF1B	663.669	-0.232161	0.0907006	-2.55964	0.0104779	0.0213807	711.418	761.133	678.252	604.024	593.276	633.908
2398	CHCHD1	1342.68	-0.319896	0.078377	-4.08151	4.47447e-05	0.000146998	1391.09	1572.22	1509.72	1181.87	1138.2	1262.97
2399	CHCHD10	681.756	-0.399728	0.0969056	-4.12492	3.70866e-05	0.000123867	712.41	791.5	823.3	559.729	559.029	644.57
2400	CHCHD2	6043.56	-0.473165	0.0775028	-6.10514	1.02711e-09	6.26473e-09	6140.82	7693.61	7243.2	5114.07	4853.99	5215.68
2401	CHCHD3	3806.49	-0.449472	0.0636983	-7.05626	1.71039e-12	1.40374e-11	4119.68	4509.98	4554.71	3135.89	3220.21	3298.45
2402	CHCHD4	1385.37	-0.651196	0.0790145	-8.24147	1.70101e-16	2.12639e-15	1614.33	1607.49	1857.02	1069.12	1075.75	1088.5
2403	CHCHD5	171.601	0.621786	0.154348	4.02846	5.61438e-05	0.000181303	128.988	151.835	124.619	203.355	209.51	211.303
2405	CHCHD7	387.046	-0.328709	0.110959	-2.96244	0.00305212	0.0070863	455.427	434.933	402.457	357.381	318.294	353.786
2406	CHD1	4101.36	-0.253371	0.0803778	-3.15225	0.00162017	0.00399767	5112.88	4083.86	4184.94	3836.56	3654.34	3735.6
2407	CHD1L	1678.17	0.405233	0.0713137	5.6824	1.32819e-08	7.042e-08	1543.89	1371.41	1416.77	1918.78	1906.74	1911.42
2408	CHD2	5323.82	0.30967	0.0783189	3.95396	7.68673e-05	0.000243385	5444.28	4365.98	4453.58	5816.75	5894.49	5967.84
2409	CHD3	5904.89	-0.159637	0.0566638	-2.81727	0.0048434	0.0107478	6449.4	6061.63	6182.92	5456.35	5592.31	5686.75
2410	CHD4	8384.38	0.186866	0.0673997	2.77251	0.0055626	0.0121643	8627.31	7260.64	7638.51	8926.47	8899.14	8954.19
2412	CHD6	2529.17	0.231379	0.0980803	2.35908	0.0183203	0.0352682	2828.81	2097.28	2054.16	2673.81	2749.82	2771.17
2413	CHD7	1494.25	-0.235263	0.0809603	-2.9059	0.00366194	0.00836687	1785.99	1547.73	1513.81	1355.03	1324.55	1438.41
2414	CHD8	2713.54	0.225235	0.0852366	2.64247	0.00823035	0.0172279	2906.2	2255.97	2344.26	2900.32	2923.07	2951.45
2415	CHD9	1244.47	0.615797	0.197472	3.1184	0.00181834	0.00442594	1227.37	787.581	933.618	1520.13	1392.03	1606.09
2417	CHEK1	2436.09	0.189944	0.0688532	2.75868	0.0058035	0.0126253	2452.76	2169.77	2205.34	2629.52	2536.28	2622.87
2418	CHEK2	671.686	-0.284982	0.0914222	-3.1172	0.00182575	0.00444059	712.41	759.174	741.583	643.285	613.421	560.243
2419	CHERP	2071.65	-0.400512	0.0667255	-6.00238	1.94446e-09	1.14538e-08	2313.85	2303.97	2454.58	1720.46	1833.21	1803.83
2420	CHFR	633.91	0.206674	0.0908665	2.27448	0.0229374	0.0431482	554.648	607.339	603.685	685.567	696.017	656.201
2421	CHI3L2	45.7333	0.977967	0.312974	3.12475	0.00177955	0.00434301	29.7665	44.081	18.3864	64.4292	63.4574	54.2796
2423	CHIC2	1327.14	0.282448	0.077295	3.65416	0.000258026	0.000742074	1204.55	1110.84	1277.85	1506.03	1422.25	1441.32
2424	CHID1	1982.44	-0.360363	0.070432	-5.11647	3.1131e-07	1.40574e-06	2083.65	2292.21	2310.55	1670.13	1779.83	1758.27
2425	CHKA	1544.92	-0.471342	0.0727837	-6.47592	9.42355e-11	6.46594e-10	1718.52	1894.51	1772.24	1247.31	1298.36	1338.57
2426	CHKB-AS1	9.60013	1.77457	0.735526	2.41265	0.0158369	0.0309403	0.992215	3.91832	8.17171	19.1274	5.0363	20.3548
2427	CHM	1600.54	0.201692	0.0813751	2.47854	0.013192	0.0262448	1667.91	1368.47	1430.05	1750.66	1708.31	1677.82
2430	CHMP1B	3602.52	-0.522111	0.0597301	-8.74116	2.30723e-18	3.3843e-17	4285.38	4160.27	4296.28	3051.33	2966.38	2855.49
2431	CHMP2A	2071.97	0.49467	0.0679351	7.2815	3.30128e-13	2.91418e-12	1636.16	1778.92	1745.68	2370.79	2379.15	2521.09
2434	CHMP4A	1294.55	-0.887707	0.0794522	-11.1728	5.53788e-29	1.77974e-27	1540.91	1776.96	1724.23	892.949	933.73	898.521
2435	CHMP4B	7187.43	-0.157372	0.0605193	-2.60036	0.0093126	0.019264	7128.07	8025.69	7583.35	6753.99	6749.65	6883.81
2437	CHMP5	4553.75	-0.199987	0.0605093	-3.30507	0.000949537	0.00244387	4723.94	5072.26	4810.08	4411.39	4166.03	4138.82
2438	CHMP6	479.071	1.12398	0.104223	10.7844	4.07941e-27	1.15664e-25	290.719	327.179	286.01	666.44	627.523	676.556
2439	CHMP7	1702.21	-0.208337	0.067523	-3.08542	0.00203265	0.00488455	1771.1	1871	1832.51	1560.39	1619.67	1558.6
2440	CHN1	1068.3	-0.49474	0.0842493	-5.87234	4.29697e-09	2.42699e-08	1253.17	1290.11	1205.33	883.888	966.97	810.316
2442	CHORDC1	2681.11	-1.08338	0.0634519	-17.074	2.31825e-65	4.12306e-63	3682.11	3571.54	3675.23	1797.98	1678.1	1681.7
2444	CHPF	2347.33	-0.614996	0.0847303	-7.25828	3.92041e-13	3.43168e-12	2470.62	3078.82	2971.44	1737.58	1871.49	1954.06
2445	CHPF2	2292.83	-0.725443	0.0711108	-10.2016	1.95061e-24	4.66804e-23	2785.15	2961.27	2825.37	1743.62	1842.28	1599.31
2446	CHPT1	2403.56	-0.460489	0.0643684	-7.15396	8.43071e-13	7.10167e-12	2706.76	2854.49	2790.64	2067.77	1942	2059.72
2449	CHRDL1	396.2	0.622144	0.106414	5.84644	5.02209e-09	2.81622e-08	315.524	320.322	300.311	482.212	468.376	490.455
2452	CHRM3	38.467	1.26941	0.337576	3.76038	0.000169657	0.000505386	22.8209	28.4078	16.3434	43.2884	70.5082	49.4332
2454	CHRM4	16.2945	-1.79066	0.50816	-3.52381	0.000425388	0.00117607	20.8365	28.4078	26.5581	9.06036	8.05808	4.84639
2456	CHRNA10	17.267	-1.10822	0.463273	-2.39216	0.0167496	0.0325407	21.8287	26.4486	22.4722	13.0872	10.0726	9.69278
2457	CHRNA5	185.117	-1.05489	0.150851	-6.9929	2.69269e-12	2.16008e-11	248.054	232.16	269.667	122.818	116.842	121.16
2458	CHRNB1	1206.14	0.373596	0.0762722	4.89819	9.67236e-07	4.07379e-06	1047.78	1093.21	1011.25	1314.76	1430.31	1339.54
2459	CHST10	430.877	-0.581723	0.110632	-5.25815	1.4551e-07	6.82054e-07	510.991	546.605	492.346	316.106	334.41	384.803
2461	CHST12	436.117	-0.587122	0.117134	-5.01239	5.3757e-07	2.34686e-06	452.45	520.156	598.578	332.213	357.577	355.725
2462	CHST14	401.311	0.851353	0.114387	7.44276	9.86014e-14	9.13142e-13	278.812	325.22	254.345	513.42	511.688	524.379
2463	CHST15	4122.03	0.421062	0.0600989	7.00616	2.44952e-12	1.97514e-11	3692.03	3454.97	3427.01	4664.07	4832.83	4661.26
2465	CHST3	2250.42	-0.461775	0.0718739	-6.42479	1.32053e-10	8.85881e-10	2796.06	2413.68	2612.91	1849.32	1952.07	1878.46
2471	CHSY1	1723.88	0.236431	0.0752856	3.14045	0.00168687	0.00414196	1650.05	1571.24	1527.09	2001.33	1862.42	1731.13
2474	CHTF8	3213.05	0.209373	0.0588551	3.55743	0.000374505	0.00104555	2932	2989.67	3019.45	3384.55	3443.82	3508.79
2475	CHTOP	5496.68	-0.770732	0.0614116	-12.5503	3.96221e-36	2.0332e-34	6489.09	7253.78	7050.15	4036.89	4049.19	4101.02
2476	CHUK	2106.8	-0.73254	0.0688599	-10.6381	1.98086e-26	5.34525e-25	2804	2519.48	2567.96	1596.64	1559.24	1593.49
2478	CIAO1	3368.14	-0.566696	0.0603986	-9.3826	6.43636e-21	1.16055e-19	3981.76	4050.56	4031.72	2598.31	2757.88	2788.61
2479	CIAPIN1	1649.62	-0.305073	0.0789557	-3.86385	0.000111612	0.000343394	1742.33	1889.61	1838.64	1362.07	1444.41	1620.63
2483	CIDECP	283.22	-0.483443	0.121316	-3.98498	6.7485e-05	0.000215596	321.478	328.159	341.169	229.529	235.699	243.289
2484	CIITA	424.392	0.650182	0.121916	5.33303	9.6589e-08	4.62864e-07	393.909	297.792	299.289	480.199	545.935	529.226
2485	CILP2	111.706	-0.670985	0.189282	-3.54489	0.000392772	0.00109285	139.902	143.998	127.683	77.5164	99.7187	81.4194
2489	CIRBP	5221.27	-0.693244	0.0673749	-10.2894	7.87015e-25	1.95517e-23	5867.96	6706.2	6782.52	3987.56	3918.24	4065.15
2490	CIRH1A	2478.05	-0.60014	0.069135	-8.68071	3.93322e-18	5.68936e-17	2925.05	3149.35	2883.59	1941.94	2086.04	1882.34
2491	CISD1	1730.14	-0.279938	0.0716767	-3.90556	9.40059e-05	0.000293377	1786.98	1922.91	1982.66	1622.81	1507.87	1557.63
2492	CISD2	1201.97	-0.282464	0.0762059	-3.70659	0.000210065	0.000613841	1270.04	1323.41	1364.68	1085.23	1033.45	1135.02
2493	CISD3	992.553	-0.22194	0.0905356	-2.45141	0.0142298	0.0280811	940.62	1149.05	1116.46	911.069	960.926	877.197
2494	CISH	63.6168	-1.60475	0.288827	-5.55609	2.7589e-08	1.40467e-07	92.276	124.407	70.481	23.1542	42.3049	29.0783
2495	CIT	2061.82	1.62409	0.0830202	19.5626	3.22216e-85	1.36297e-82	1144.02	890.437	995.928	3071.46	3181.93	3087.15
2496	CITED1	40.5491	-1.31824	0.308424	-4.27412	1.91891e-05	6.71276e-05	59.5329	54.8564	59.2449	22.1475	26.1888	21.3241
2500	CKAP2	2865.22	0.526007	0.0759432	6.92632	4.31934e-12	3.40222e-11	2535.11	2101.2	2409.63	3520.45	3391.44	3233.51
2501	CKAP2L	3944.6	0.894729	0.0659153	13.5739	5.71731e-42	4.20102e-40	2912.15	2560.62	2804.94	5306.35	5067.53	5016.01
2503	CKAP5	14078.6	0.30825	0.0757391	4.06989	4.70356e-05	0.00015375	14256.1	11247.5	12237.1	15741.9	15293.2	15695.5
2504	CKB	3646.54	-0.872939	0.0783989	-11.1346	8.51418e-29	2.70295e-27	4118.68	5052.67	4980.66	2491.6	2610.82	2624.8
2506	CKMT2-AS1	214.036	-0.319017	0.140532	-2.27007	0.0232035	0.0436173	221.264	229.221	262.516	182.214	188.358	200.641
2507	CKS1B	1159.14	-0.583516	0.0872725	-6.68614	2.29138e-11	1.69562e-10	1244.24	1487.98	1439.24	929.19	872.287	981.879
2509	CLASP1	1993.36	0.352924	0.0812053	4.34607	1.38599e-05	4.9616e-05	1969.55	1582.02	1700.74	2172.47	2290.51	2244.85
2510	CLASP2	2886.09	0.318285	0.0827567	3.84604	0.000120045	0.000367603	2937.95	2270.66	2498.5	3200.32	3193.01	3216.06
2511	CLASRP	675.197	-0.250718	0.090342	-2.77521	0.00551653	0.0120754	698.519	759.174	743.626	580.87	622.487	646.508
2512	CLCA3P	5.64947	3.36919	1.08156	3.11512	0.00183868	0.0044685	0	1.95916	1.02146	9.06036	14.1016	7.75422
2514	CLCF1	749.093	-0.209808	0.08907	-2.35554	0.0184958	0.0355623	751.107	849.295	810.021	656.373	720.191	707.573
2515	CLCN2	357.924	-0.48948	0.131108	-3.7334	0.000188909	0.000557746	373.073	419.26	461.702	296.978	345.49	251.043
2516	CLCN3	2955.88	0.357288	0.0758299	4.71171	2.45651e-06	9.77792e-06	2899.25	2379.4	2496.46	3394.61	3280.65	3284.88
2517	CLCN4	764.39	0.479983	0.0921015	5.21146	1.87362e-07	8.69119e-07	699.512	591.666	624.115	837.58	914.592	918.876
2519	CLCN6	642.511	-0.414998	0.100197	-4.14183	3.44553e-05	0.00011592	765.99	707.256	729.326	541.608	619.465	491.424
2521	CLDN1	1584.06	0.569528	0.0783979	7.26458	3.74204e-13	3.28657e-12	1348.42	1228.39	1249.25	2057.71	1782.85	1837.75
2524	CLDN15	276.487	-0.652538	0.132719	-4.91669	8.80192e-07	3.72623e-06	334.376	345.791	334.019	193.288	199.437	252.012
2526	CLDN2	53.0897	1.80482	0.293495	6.1494	7.77743e-10	4.81696e-09	28.7742	17.6324	24.5151	70.4694	96.697	80.4501
2529	CLDN4	5771.62	-0.460897	0.0765406	-6.0216	1.72704e-09	1.02309e-08	5866.97	7283.17	6907.14	4708.37	5056.45	4807.62
2531	CLDN9	36.3217	-0.8581	0.323205	-2.65497	0.0079315	0.0166849	40.6808	55.836	43.923	22.1475	28.2033	27.1398
2534	CLEC16A	817.519	-0.287769	0.0913685	-3.14954	0.00163529	0.00403181	934.667	919.825	841.687	671.473	801.779	735.682
2535	CLEC2B	198.29	-0.623955	0.149978	-4.16032	3.17802e-05	0.000107451	231.186	236.078	254.345	177.18	132.958	157.992
2536	CLEC2D	334.018	-0.557886	0.114825	-4.85856	1.18244e-06	4.92455e-06	393.909	411.423	388.156	255.703	269.946	284.968
2540	CLGN	3541.38	-0.134554	0.0603966	-2.22784	0.0258909	0.0481143	3795.22	3705.75	3618.03	3506.36	3285.68	3337.22
2544	CLIC3	254.82	0.493623	0.140525	3.51271	0.000443565	0.00122133	176.614	216.487	242.087	281.878	289.084	322.77
2545	CLIC4	22930.4	0.612061	0.0623985	9.80891	1.03074e-22	2.14238e-21	19409.7	16922.2	18082	28811.9	27279.6	27076.8
2547	CLIC6	1848.99	-0.178806	0.0669946	-2.66896	0.00760854	0.0160855	1901.08	1944.46	2044.97	1703.35	1747.6	1752.45
2549	CLIP1	5517.79	0.27823	0.0706268	3.93944	8.16731e-05	0.000257403	5519.69	4588.35	4854	6091.58	6121.12	5931.98
2550	CLIP2	2416.61	0.395217	0.0662003	5.97003	2.37216e-09	1.38171e-08	2204.7	2059.07	1999.01	2675.83	2809.25	2751.78
2552	CLIP4	4422.52	0.521646	0.0648574	8.04297	8.76896e-16	1.01888e-14	3888.49	3443.22	3562.87	5373.8	5221.64	5045.09
2553	CLK1	2858.35	-0.352457	0.0631996	-5.57689	2.44857e-08	1.25275e-07	3213.78	3225.75	3177.78	2624.48	2387.21	2521.09
2554	CLK2	961.909	-0.516485	0.081363	-6.34791	2.18254e-10	1.42928e-09	1096.4	1151.01	1149.15	808.385	826.96	739.559
2556	CLK3	1732.75	-0.618997	0.0739115	-8.37483	5.53019e-17	7.21275e-16	1979.47	2210.91	2106.26	1288.58	1423.26	1388.01
2557	CLK4	924.802	-0.353387	0.0797948	-4.4287	9.48048e-06	3.47167e-05	1086.48	1016.8	1009.21	820.466	798.757	817.101
2559	CLMP	767.57	0.685804	0.0934357	7.33985	2.13836e-13	1.91681e-12	661.807	537.789	565.891	929.19	958.912	951.831
2560	CLN3	572.951	0.307844	0.102947	2.99031	0.00278693	0.00652186	475.271	565.217	495.41	604.024	691.988	605.799
2563	CLN8	427.241	-0.444531	0.104425	-4.25693	2.07252e-05	7.21946e-05	485.193	515.258	477.024	380.535	354.556	350.879
2564	CLNS1A	4437.17	-0.462307	0.0597039	-7.74334	9.6841e-15	9.89333e-14	5004.73	5342.62	5078.72	3851.66	3626.14	3719.12
2566	CLP1	521.209	-0.809026	0.109147	-7.41224	1.2418e-13	1.13858e-12	600.29	661.216	729.326	417.783	370.672	347.971
2567	CLPB	545.539	0.227176	0.0929033	2.44529	0.0144735	0.0285008	503.053	504.483	500.518	576.843	591.262	597.075
2568	CLPP	2235.9	-0.334154	0.0814261	-4.10377	4.06467e-05	0.000134609	2167.99	2636.05	2677.26	1944.96	1969.19	2019.98
2571	CLPTM1L	4810.59	-0.178251	0.0621244	-2.86927	0.00411426	0.00928109	4797.36	5310.3	5214.58	4391.25	4629.37	4520.71
2572	CLPX	1917.33	-0.285936	0.0700816	-4.08004	4.50273e-05	0.00014771	2233.48	1984.63	2102.17	1689.25	1753.64	1740.82
2573	CLSPN	2261.47	-1.51465	0.0754677	-20.0701	1.34676e-89	7.02605e-87	3363.61	3379.55	3307.5	1305.7	1121.08	1091.41
2577	CLTB	2332.97	-0.4148	0.0869	-4.7733	1.81227e-06	7.35006e-06	2270.19	2948.53	2779.4	2071.8	1964.16	1963.76
2578	CLTC	24647.4	0.422862	0.0701921	6.02435	1.69791e-09	1.00774e-08	23453	19092	20637.7	28395.2	28249.6	28056.7
2580	CLU	1812.77	0.733979	0.0729045	10.0677	7.67634e-24	1.74372e-22	1257.14	1424.31	1402.47	2279.18	2327.78	2185.72
2581	CLUAP1	542.337	0.304665	0.0954358	3.19235	0.00141118	0.00351863	512.975	478.034	464.766	613.084	584.211	600.952
2582	CLUH	4166.4	-0.466956	0.0583264	-8.00591	1.18588e-15	1.35675e-14	4688.22	4894.96	4921.42	3418.77	3580.81	3494.25
2583	CLUHP3	42.194	0.830666	0.320134	2.59475	0.00946602	0.0195375	27.782	20.5712	42.9015	60.4024	44.3194	57.1874
2588	CMBL	2247.47	-0.197642	0.0682548	-2.89565	0.00378374	0.00861156	2350.56	2334.34	2518.93	2181.53	1989.34	2110.12
2589	CMC1	886.251	-0.393399	0.0974191	-4.03821	5.386e-05	0.00017449	858.266	1060.88	1100.12	745.969	757.46	794.808
2590	CMC2	1329.11	-0.310291	0.0919693	-3.37385	0.000741245	0.00195504	1290.87	1569.29	1554.67	1187.91	1081.8	1290.11
2592	CMIP	3044.25	0.421691	0.0584417	7.21559	5.37026e-13	4.6334e-12	2612.5	2609.6	2585.33	3486.22	3464.97	3506.85
2593	CMKLR1	239.675	1.0975	0.135175	8.11904	4.6987e-16	5.60941e-15	142.879	152.814	162.413	339.26	308.222	332.462
2594	CMPK1	7671.91	-0.127444	0.055369	-2.30173	0.0213504	0.0404399	8215.54	7771.98	8044.03	7517.08	7322.78	7160.06
2595	CMSS1	1998.48	-0.222667	0.0775759	-2.87031	0.00410075	0.00925597	2006.26	2225.6	2225.77	1838.25	1699.25	1995.74
2597	CMTM3	1311.33	0.254656	0.0826107	3.0826	0.00205198	0.00492644	1120.21	1332.23	1134.85	1473.82	1409.16	1397.7
2598	CMTM4	1338.22	-0.405255	0.0925087	-4.38072	1.18285e-05	4.2735e-05	1766.14	1418.43	1390.21	1180.87	1097.91	1175.73
2601	CMTM8	368.533	-0.637222	0.120819	-5.2742	1.33337e-07	6.27814e-07	384.979	486.851	473.959	293.958	297.142	274.306
2602	CMTR1	3465.86	0.402414	0.0607319	6.62607	3.44734e-11	2.48867e-10	3086.78	2902.49	2967.35	3984.54	4033.07	3820.89
2603	CMTR2	1498.19	-0.204741	0.0780152	-2.62437	0.00868092	0.0180984	1723.48	1542.84	1546.5	1487.91	1327.57	1360.87
2606	CNBP	20420.5	-0.909583	0.0571059	-15.928	4.05109e-57	5.51335e-55	25259.8	27380.2	27318	14656.6	13769.2	14138.9
2607	CNDP2	6065.57	-0.437574	0.0550505	-7.9486	1.88635e-15	2.11031e-14	7084.42	7033.38	6817.25	5092.93	5268.98	5096.46
2610	CNGA1	183.995	0.495529	0.155	3.19696	0.00138882	0.00347116	127.996	159.671	170.585	202.348	216.561	226.811
2613	CNIH1	4848.65	-0.222804	0.0585409	-3.80595	0.00014126	0.000427218	5109.91	5181.97	5374.95	4625.82	4476.26	4322.98
2615	CNIH3	1185.48	0.435355	0.081625	5.3336	9.62833e-08	4.61682e-07	949.55	973.701	1101.14	1362.07	1307.42	1419.02
2619	CNKSR3	672.22	-0.365995	0.0881084	-4.15392	3.26827e-05	0.000110336	771.943	774.847	724.218	570.803	598.312	593.198
2620	CNN1	8.60965	-2.68699	0.786367	-3.41697	0.000633226	0.0016947	10.9144	21.5507	12.2576	3.02012	1.00726	2.90783
2621	CNN2	6596.86	0.186231	0.0567189	3.2834	0.00102565	0.00262638	6005.88	6247.75	6261.58	6749.97	7164.64	7151.33
2622	CNN3	10391.7	0.212511	0.0555938	3.82257	0.000132067	0.000401433	9356.59	10106.3	9419.94	11205.6	11057.7	11203.9
2624	CNNM3	886.483	-0.66323	0.0808927	-8.19888	2.42633e-16	2.98073e-15	1086.48	1103.99	1069.47	703.688	700.046	655.232
2625	CNNM4	880.842	-0.588076	0.0845088	-6.95876	3.43283e-12	2.72313e-11	1124.18	1066.76	982.649	695.634	712.133	703.696
2629	CNOT2	2063.37	0.257931	0.065737	3.92368	8.72077e-05	0.000273579	1818.73	1953.28	1866.22	2239.92	2203.88	2298.16
2630	CNOT3	1912.05	0.244711	0.0707055	3.46099	0.0005382	0.00145682	1680.81	1793.61	1776.33	1980.19	2204.89	2036.45
2635	CNOT8	3285.05	-0.416545	0.0601409	-6.92615	4.32435e-12	3.40445e-11	3759.5	3775.3	3733.45	2857.03	2700.46	2884.57
2636	CNP	3121.57	-0.350618	0.0618467	-5.66915	1.43505e-08	7.57249e-08	3344.76	3606.81	3545.5	2696.97	2797.16	2738.21
2638	CNPY2	1322.68	-0.296629	0.0794571	-3.7332	0.000189062	0.000557988	1320.64	1507.57	1546.5	1169.79	1191.59	1199.97
2639	CNPY3	3100.19	-0.295235	0.0629411	-4.69066	2.72325e-06	1.07712e-05	3237.6	3506.89	3504.64	2763.41	2743.78	2844.83
2644	CNTN1	68.005	1.10492	0.265817	4.15669	3.22898e-05	0.00010908	59.5329	38.2036	31.6654	112.751	80.5808	85.2965
2646	CNTN5	10.1713	1.62203	0.689983	2.35083	0.0187315	0.0359457	8.92994	2.93874	3.06439	20.1341	20.1452	5.81567
2648	CNTNAP3	113.323	0.714291	0.186192	3.83632	0.000124892	0.000380957	89.2994	78.3663	89.8889	151.006	127.922	143.453
2651	CNTRL	1202.2	0.837943	0.111571	7.5104	5.89462e-14	5.5981e-13	1066.63	712.154	809	1459.72	1569.31	1596.4
2652	CNTROB	1500.52	0.583909	0.0680549	8.57997	9.49006e-18	1.31909e-16	1189.67	1207.82	1205.33	1798.98	1812.06	1789.29
2653	COA1	1793.58	0.677099	0.0661343	10.2383	1.3363e-24	3.2577e-23	1388.11	1365.53	1387.15	2257.04	2157.55	2206.08
2655	COA4	1826.28	-0.717441	0.0802776	-8.937	3.99864e-19	6.22714e-18	2016.18	2466.58	2330.98	1383.21	1367.86	1392.85
2656	COA5	692.183	-0.25804	0.0999142	-2.58261	0.00980553	0.0201558	672.722	764.071	825.343	633.218	581.189	676.556
2657	COA6	773.856	-0.463893	0.089411	-5.18831	2.12206e-07	9.76548e-07	826.515	932.559	932.597	682.547	620.472	648.447
2658	COA7	878.742	-0.542233	0.0814956	-6.65352	2.86164e-11	2.09483e-10	1079.53	1020.72	1025.55	744.963	697.024	704.665
2659	COASY	3240.45	-0.365471	0.0605374	-6.03711	1.56895e-09	9.35812e-09	3539.23	3793.91	3612.92	2804.68	2836.44	2855.49
2663	COG1	1895.08	0.145911	0.0644177	2.26508	0.023508	0.0441208	1827.66	1784.79	1785.52	1969.12	2012.51	1990.9
2664	COG2	1122.51	-0.247294	0.0771605	-3.20493	0.00135094	0.00338404	1242.25	1180.39	1232.91	1076.17	973.013	1030.34
2666	COG4	1248.98	0.565461	0.0777549	7.27235	3.53297e-13	3.10993e-12	991.223	1050.11	980.606	1404.36	1485.71	1581.86
2667	COG5	2739.59	-0.246342	0.064759	-3.80398	0.000142392	0.000430227	3093.73	2825.11	3000.04	2581.2	2441.6	2495.89
2673	COL12A1	5816.78	0.668022	0.177248	3.76885	0.000164002	0.00048966	5579.23	3806.64	4095.05	6935.2	7291.56	7193.01
2674	COL13A1	4824.08	0.55731	0.0645166	8.63823	5.70883e-18	8.15228e-17	3589.83	4089.74	4031.72	5746.28	5706.13	5780.77
2675	COL15A1	42.4729	1.61547	0.326617	4.94607	7.57283e-07	3.23655e-06	20.8365	24.4895	17.3649	60.4024	49.3557	82.3886
2676	COL16A1	175.965	0.72001	0.158936	4.5302	5.89279e-06	2.22719e-05	110.136	152.814	135.855	210.402	224.619	221.965
2677	COL17A1	389.599	1.13521	0.110957	10.2311	1.43893e-24	3.49158e-23	234.163	246.854	250.259	566.776	526.797	512.748
2681	COL1A2	63.0977	2.47038	0.287784	8.58415	9.15103e-18	1.27536e-16	14.8832	22.5303	20.4293	112.751	117.849	90.1429
2685	COL27A1	843.162	0.346929	0.0959965	3.61398	0.000301537	0.000857752	676.691	694.521	855.987	945.297	957.904	928.568
2686	COL4A1	2431.42	0.283243	0.070537	4.01553	5.93129e-05	0.000190931	2356.51	2022.83	2201.26	2713.07	2664.2	2630.62
2689	COL4A3BP	1657.27	0.194688	0.0744063	2.61656	0.0088822	0.0184664	1669.9	1441.94	1525.05	1808.04	1736.52	1762.15
2690	COL4A4	239.923	0.524092	0.13764	3.8077	0.000140265	0.000424785	213.326	187.1	189.992	255.703	314.265	279.152
2691	COL4A5	614.987	0.942572	0.103453	9.11108	8.15654e-20	1.35088e-18	486.185	375.179	401.435	821.472	810.844	794.808
2692	COL4A6	46.0348	1.03648	0.29497	3.51385	0.000441657	0.00121675	28.7742	39.1832	22.4722	61.4091	59.4283	64.9416
2693	COL5A1	6493.61	0.576745	0.0557986	10.3362	4.83299e-25	1.2122e-23	5334.15	5055.61	5248.28	7659.02	7971.46	7693.16
2694	COL5A2	22.4939	1.16023	0.467661	2.48091	0.0131046	0.0260909	24.8054	11.7549	5.10732	35.2347	23.167	34.894
2697	COL6A3	1034.44	1.10336	0.099088	11.1351	8.46194e-29	2.69183e-27	768.967	595.584	606.75	1316.77	1416.21	1502.38
2698	COL7A1	1718.49	0.355516	0.0665495	5.34212	9.18633e-08	4.42113e-07	1524.04	1468.39	1531.18	1949.99	1901.71	1935.65
2699	COL8A1	2320.24	0.606593	0.0757297	8.00997	1.14733e-15	1.31456e-14	2041.98	1681.94	1794.71	2800.66	2795.15	2807.03
2701	COL9A2	385.535	1.02817	0.127238	8.08067	6.44114e-16	7.61982e-15	201.42	287.996	271.71	525.501	491.543	535.041
2705	COLEC12	96.8711	0.879821	0.215394	4.0847	4.41338e-05	0.000145235	48.6185	75.4276	80.6957	114.765	128.929	132.791
2706	COLGALT1	11262.1	-0.309468	0.0539135	-5.74009	9.46286e-09	5.10877e-08	12138.8	12940.2	12316.8	10023.8	10195.5	9957.39
2709	COMMD1	380.539	-0.489121	0.109051	-4.48524	7.28325e-06	2.71664e-05	462.372	436.892	434.122	321.139	299.156	329.555
2710	COMMD10	937.673	0.203882	0.0882478	2.31034	0.0208694	0.0396055	883.071	810.112	921.361	1059.06	1036.47	915.968
2713	COMMD4	586.109	0.635287	0.103929	6.11269	9.79665e-10	5.99404e-09	398.87	476.075	502.56	672.48	749.401	717.266
2714	COMMD5	535.826	0.354988	0.101606	3.49378	0.000476234	0.00130377	466.341	518.197	425.951	599.997	582.196	622.276
2715	COMMD6	1206.64	-0.300632	0.0955962	-3.14482	0.00166191	0.00408779	1154.94	1422.35	1418.81	1075.16	985.1	1183.49
2716	COMMD7	1851.37	0.377671	0.0706662	5.34443	9.07011e-08	4.36923e-07	1534.96	1697.61	1598.59	2165.43	2004.45	2107.21
2718	COMMD9	527.772	0.374392	0.104139	3.59512	0.000324241	0.000916507	425.66	493.708	459.659	538.588	632.559	616.461
2720	COMTD1	292.635	0.593063	0.158237	3.74793	0.000178297	0.000529111	194.474	207.671	298.268	337.247	306.207	411.943
2721	COPA	8932.57	0.245541	0.0570921	4.3008	1.70186e-05	6.00582e-05	8604.49	7936.55	7981.72	9495.25	9791.57	9785.83
2722	COPB1	15404.3	-0.2521	0.051996	-4.84845	1.24432e-06	5.16438e-06	17120.7	16244.4	16875.6	14047.6	13919.3	14218.3
2724	COPE	3761.98	-0.255474	0.077098	-3.31363	0.000920942	0.00237771	3625.55	4538.39	4118.54	3360.39	3486.13	3442.88
2725	COPG1	6456.17	-0.159017	0.0574775	-2.76659	0.00566457	0.0123597	6841.32	7057.87	6535.33	5967.76	6238.97	6095.79
2726	COPG2	2044.17	0.742302	0.0716077	10.3662	3.53174e-25	8.91536e-24	1610.36	1519.33	1458.65	2559.05	2695.43	2422.23
2728	COPRS	1691.66	-0.323455	0.0767647	-4.2136	2.51336e-05	8.62456e-05	1706.61	2024.79	1910.14	1501	1484.7	1522.74
2730	COPS3	4039.23	-0.167114	0.0577275	-2.89487	0.00379316	0.00862763	4142.5	4374.8	4301.39	3851.66	3774.2	3790.85
2733	COPS6	4202.1	-0.208682	0.0626198	-3.33253	0.000860597	0.00223942	4268.51	4715.69	4532.24	3764.08	3996.81	3935.27
2735	COPS7B	709.916	-0.287794	0.0896864	-3.20889	0.00133248	0.00333942	762.021	836.56	742.605	631.205	665.799	621.307
2737	COPZ1	5015.68	-0.247841	0.063974	-3.87408	0.000107026	0.000330062	5109.91	5790.29	5436.23	4474.81	4551.81	4731.05
2738	COPZ2	91.3533	0.462169	0.20512	2.25317	0.0242486	0.0453694	79.3772	73.4684	77.6313	117.785	107.777	92.0814
2740	COQ10B	1694.03	-0.280905	0.071661	-3.91991	8.85805e-05	0.000277719	1807.82	1829.85	1937.72	1619.79	1468.59	1500.44
2741	COQ2	594.817	0.89862	0.0976656	9.20099	3.54676e-20	6.0667e-19	391.925	427.096	426.972	836.573	731.271	755.068
2742	COQ3	314.139	0.308242	0.11877	2.59529	0.00945119	0.0195154	280.797	276.241	284.989	346.307	374.701	321.8
2743	COQ4	786.442	0.217262	0.0943193	2.30348	0.021252	0.0402778	642.955	766.031	773.249	796.305	855.164	884.951
2744	COQ5	647.897	0.622615	0.0922727	6.74755	1.50362e-11	1.13249e-10	469.318	520.156	541.376	770.13	788.685	797.716
2745	COQ6	605.315	0.302806	0.0933667	3.24319	0.00118199	0.00299196	530.835	538.768	556.698	625.165	672.85	707.573
2746	COQ7	276.06	0.83226	0.12928	6.43764	1.21347e-10	8.18975e-10	203.404	184.161	208.379	329.193	344.483	386.742
2749	CORO1A	67.5428	-1.25023	0.267851	-4.66763	3.04692e-06	1.19727e-05	82.3538	98.9375	104.189	24.161	42.3049	53.3103
2750	CORO1B	3207.42	0.338978	0.0800141	4.23648	2.2705e-05	7.85665e-05	2516.26	3154.24	2826.39	3387.57	3710.75	3649.33
2751	CORO1C	8902.91	0.542461	0.0534162	10.1554	3.13597e-24	7.38061e-23	7432.68	7285.13	7027.67	10528.1	10591.3	10552.5
2753	CORO2B	269.011	0.650378	0.134311	4.84233	1.28328e-06	5.31199e-06	192.49	231.181	204.293	368.455	314.265	303.384
2754	CORO6	29.7168	0.836772	0.358549	2.33377	0.0196075	0.037471	16.8677	18.612	28.601	35.2347	38.2759	40.7097
2756	COTL1	12340.2	-0.145067	0.0580636	-2.49842	0.0124748	0.024964	12227.1	13638.7	13014.5	11695.9	11583.5	11881.4
2759	COX11	1758.21	-0.23647	0.0747829	-3.16208	0.00156644	0.00387733	1919.94	1833.77	1952.02	1745.63	1595.5	1502.38
2760	COX14	617.435	-0.880214	0.0954076	-9.22583	2.81364e-20	4.8498e-19	792.78	781.704	826.365	426.843	403.911	473.008
2763	COX17	535.65	-0.535086	0.101393	-5.27737	1.31052e-07	6.17988e-07	567.547	668.073	665.995	446.978	430.1	435.206
2764	COX18	533.422	0.566308	0.0968284	5.84858	4.95799e-09	2.78227e-08	421.691	454.525	413.693	653.352	645.654	611.614
2765	COX19	760.759	0.211303	0.0836331	2.52655	0.0115189	0.0232563	693.558	716.072	705.832	789.258	834.011	825.825
2766	COX20	769.451	0.790605	0.0854558	9.25162	2.21112e-20	3.83662e-19	533.812	567.176	590.406	982.545	959.919	982.848
2767	COX4I1	5225.23	-0.222522	0.0708247	-3.14188	0.00167869	0.00412387	5116.85	6109.63	5655.85	4716.42	4723.04	5029.58
2769	COX5B	2869.21	-0.537232	0.0891865	-6.02369	1.70485e-09	1.01147e-08	2856.59	3664.6	3671.14	2235.89	2306.63	2480.38
2770	COX6A1	2272.53	-0.486892	0.0781254	-6.23219	4.59973e-10	2.90635e-09	2412.07	2874.08	2671.13	1959.05	1765.73	1953.1
2771	COX6B1	2477.62	-0.693813	0.078431	-8.84616	9.05854e-19	1.37379e-17	2766.3	3358.98	3061.33	1794.96	1909.76	1974.42
2774	COX7A2	3620.38	-0.567276	0.0693866	-8.17558	2.94443e-16	3.57789e-15	4012.52	4638.31	4318.75	2825.82	2872.71	3054.19
2776	COX7B	3159.8	-0.785875	0.0754278	-10.4189	2.03288e-25	5.2073e-24	3696.99	4152.43	4150.21	2389.92	2109.2	2460.03
2781	CPA4	388.019	1.01892	0.113378	8.98692	2.54251e-19	4.04399e-18	249.046	256.65	263.538	568.789	500.608	489.485
2784	CPD	19983.8	0.569167	0.0846335	6.72508	1.75494e-11	1.31231e-10	18814.4	13921.8	15540.6	24123.7	23655.5	23847.1
2785	CPE	825.142	0.816766	0.0884292	9.23639	2.54965e-20	4.40448e-19	561.594	581.87	649.651	1103.35	1015.32	1039.07
2789	CPED1	108.89	1.3514	0.210051	6.4337	1.24534e-10	8.39397e-10	67.4706	42.1219	74.5669	164.093	148.067	157.023
2790	CPLX1	18.7983	-1.97521	0.485996	-4.06425	4.81876e-05	0.00015722	33.7353	23.5099	32.6869	10.0671	5.0363	7.75422
2791	CPM	364.638	0.839879	0.112534	7.46336	8.43437e-14	7.84818e-13	268.89	252.731	262.516	493.286	469.383	441.021
2793	CPNE2	908.516	0.461579	0.0867615	5.3201	1.03713e-07	4.95182e-07	712.41	792.479	788.57	980.532	1056.62	1120.49
2795	CPNE5	65.8746	1.20068	0.250098	4.80084	1.58005e-06	6.46182e-06	29.7665	42.1219	48.0088	94.6304	88.6389	92.0814
2796	CPNE7	228.569	-0.674787	0.140567	-4.80048	1.58288e-06	6.47171e-06	246.069	297.792	299.289	177.18	185.336	165.747
2800	CPPED1	1166.98	0.357147	0.0775384	4.60607	4.10349e-06	1.57953e-05	957.487	1023.66	1088.88	1297.64	1329.58	1304.65
2801	CPQ	248.285	0.539252	0.130519	4.13161	3.60224e-05	0.000120648	186.536	218.446	202.25	288.925	292.105	301.445
2802	CPS1	199.849	0.809652	0.157339	5.1459	2.66247e-07	1.21276e-06	177.606	132.243	125.64	238.589	273.975	251.043
2806	CPSF3L	1943.3	0.158355	0.0700729	2.25986	0.0238297	0.0446603	1721.49	1932.71	1856	1996.3	2106.18	2047.12
2808	CPSF6	1835.67	-0.451909	0.070034	-6.45271	1.09868e-10	7.46976e-10	2187.83	2085.52	2088.89	1645.96	1517.94	1487.84
2809	CPSF7	3357.5	-0.352675	0.0629365	-5.60367	2.09856e-08	1.08326e-07	3882.54	3773.34	3641.52	2824.82	3077.18	2945.64
2810	CPT1A	4315.34	-0.996879	0.0624107	-15.9729	1.97461e-57	2.75934e-55	6075.33	5589.48	5584.35	2835.89	2829.39	2977.62
2813	CPT2	558.115	1.20505	0.100651	11.9726	4.94822e-33	2.11021e-31	348.267	335.996	328.912	731.876	757.46	846.18
2814	CPTP	815.86	-0.489326	0.104373	-4.68824	2.7556e-06	1.08854e-05	786.827	1016.8	1055.17	685.567	683.93	666.863
2816	CR2	41.6937	-1.90735	0.319898	-5.96237	2.48603e-09	1.44643e-08	61.5173	67.5909	68.4381	17.114	16.1162	19.3856
2817	CRABP2	843.985	-2.42889	0.0961175	-25.27	6.8359e-141	1.06989e-137	1335.52	1513.45	1421.88	243.623	279.011	270.429
2818	CRACR2A	284.581	1.01891	0.142984	7.12606	1.03279e-12	8.62553e-12	234.163	165.549	164.456	359.394	379.737	404.189
2820	CRADD	390.14	0.307512	0.121877	2.52313	0.0116314	0.0234381	311.556	402.607	331.976	420.803	400.889	473.008
2821	CRAMP1L	1135.87	-0.220939	0.0954426	-2.31489	0.0206191	0.0391923	1402	1086.35	1179.79	974.492	1090.86	1081.71
2825	CRCP	1794.53	-0.208503	0.0663416	-3.14287	0.00167299	0.0041118	1890.17	1902.34	1979.6	1630.86	1692.2	1672
2826	CREB1	2495.55	0.480881	0.083296	5.77317	7.7796e-09	4.25135e-08	2381.32	1844.55	2024.54	2897.3	2937.17	2888.45
2827	CREB3	1505.26	-0.317446	0.0709006	-4.47734	7.5578e-06	2.81034e-05	1637.15	1759.32	1613.91	1344.96	1337.64	1338.57
2829	CREB3L2	3594.15	0.322347	0.0693537	4.64788	3.35366e-06	1.31056e-05	3494.58	2978.9	3109.34	4067.09	3954.5	3960.47
2831	CREB3L4	201.472	0.614989	0.149879	4.10324	4.07398e-05	0.00013486	144.863	176.324	156.284	265.77	214.546	251.043
2833	CREBBP	2030.86	0.240132	0.0809523	2.96634	0.00301365	0.00700946	2091.59	1700.55	1794.71	2127.17	2180.72	2290.4
2838	CREG2	11.6423	1.53763	0.62876	2.4455	0.014465	0.0284949	8.92994	6.85705	2.04293	21.1408	22.1597	8.7235
2840	CRELD2	307.724	-0.29039	0.12164	-2.38729	0.0169729	0.0329426	311.556	343.832	360.577	258.724	276.997	294.661
2841	CREM	1190.55	-0.3494	0.079314	-4.40527	1.05651e-05	3.84365e-05	1250.19	1354.76	1397.36	1073.15	986.108	1081.71
2842	CRHR1-IT1	141.576	-0.721549	0.178674	-4.03836	5.38252e-05	0.000174414	171.653	199.834	157.306	87.5835	114.828	118.252
2843	CRIM1	7860.51	0.470092	0.0705913	6.65935	2.75039e-11	2.01528e-10	7343.38	6101.8	6327.97	9038.21	9315.14	9036.58
2845	CRIP2	733.542	-0.469723	0.120961	-3.88327	0.00010306	0.000318648	667.761	972.722	915.232	567.782	674.864	602.891
2847	CRIPT	885.136	-0.473913	0.0795411	-5.9581	2.55192e-09	1.48311e-08	1031.9	1013.86	1041.89	730.869	760.481	731.805
2848	CRISPLD1	42.5278	1.11465	0.328779	3.39027	0.000698238	0.00184938	40.6808	22.5303	17.3649	51.342	55.3993	67.8495
2850	CRK	3993.18	-0.254185	0.0645076	-3.94039	8.13506e-05	0.000256542	4618.76	4121.09	4292.19	3584.88	3775.21	3566.94
2851	CRKL	3925.7	-0.42798	0.058297	-7.34138	2.11407e-13	1.89721e-12	4516.56	4491.37	4503.64	3259.72	3312.88	3470.02
2852	CRLF2	76.9503	1.78937	0.242769	7.37068	1.69762e-13	1.53669e-12	37.7042	36.2444	29.6225	106.711	112.813	138.607
2853	CRLF3	1876.38	-0.658009	0.0695904	-9.45545	3.21625e-21	5.97834e-20	2387.27	2297.11	2206.36	1527.17	1423.26	1417.08
2856	CRNKL1	1454.51	0.248469	0.077484	3.20671	0.0013426	0.00336425	1441.69	1278.35	1268.66	1618.78	1502.83	1616.76
2862	CRTAP	9721.03	-0.134096	0.0516009	-2.59871	0.0093574	0.0193439	10055.1	10285.6	10176.8	9277.81	9155.99	9374.86
2864	CRTC2	1613.39	-0.372668	0.069456	-5.36552	8.07171e-08	3.91965e-07	1783.01	1904.3	1774.28	1434.56	1399.08	1385.1
2866	CRY1	1589.57	-0.308376	0.0694426	-4.44073	8.96526e-06	3.29496e-05	1796.9	1679.98	1799.82	1412.41	1403.11	1445.19
2867	CRY2	684.679	-0.477454	0.0987886	-4.83309	1.34433e-06	5.55148e-06	865.211	826.765	698.682	546.642	588.24	582.536
2869	CRYBB2P1	156.147	0.706377	0.159907	4.41743	9.98832e-06	3.64587e-05	121.05	121.468	113.383	209.395	189.365	182.224
2871	CRYBG3	1598.02	0.568255	0.106803	5.32061	1.03422e-07	4.94094e-07	1588.54	1132.39	1140.98	1923.82	1797.96	2004.47
2873	CRYL1	616.501	0.334769	0.0964159	3.47213	0.00051634	0.00140421	510.991	590.686	534.226	681.54	651.697	729.866
2882	CSE1L	16778.5	0.117091	0.0517882	2.26096	0.023762	0.0445602	16579.9	15657.6	16056.4	17529.8	17468.9	17378.2
2884	CSF1R	88.6583	1.67562	0.23384	7.16565	7.7418e-13	6.54956e-12	54.5718	29.3874	42.9015	145.972	136.987	122.129
2885	CSF2	6159.48	-1.71918	0.073234	-23.4752	7.31353e-122	8.176e-119	8359.41	10082.8	9905.14	2849.99	2855.58	2903.96
2887	CSF3	735.581	2.30002	0.0974614	23.5993	3.9208e-123	4.72034e-120	243.093	260.568	241.066	1210.06	1301.38	1157.32
2888	CSGALNACT1	457.364	1.05554	0.108595	9.71998	2.47834e-22	5.01792e-21	334.376	281.139	275.795	636.238	596.298	620.338
2890	CSK	1393.38	0.173126	0.0771841	2.24302	0.0248954	0.0464573	1226.38	1401.78	1301.35	1416.44	1540.1	1474.27
2891	CSMD3	3.82681	3.38112	1.35059	2.50343	0.0122995	0.0246416	0	0	2.04293	12.0805	3.02178	5.81567
2892	CSNK1A1	8164.24	0.497984	0.0647763	7.68775	1.49748e-14	1.50334e-13	7345.37	6295.75	6666.08	9543.58	9437.02	9697.63
2894	CSNK1G1	828.204	0.282793	0.103204	2.74014	0.00614131	0.0132613	877.118	642.604	722.175	895.969	935.745	895.613
2900	CSNK2B	7234.67	-0.35206	0.0662612	-5.31322	1.07705e-07	5.12523e-07	7527.94	8717.27	8094.08	6122.79	6330.63	6615.32
2901	CSPG4	2555.98	-0.724158	0.0696777	-10.393	2.669e-25	6.80334e-24	3230.65	3333.51	2988.8	1822.14	1962.14	1998.65
2902	CSPG5	126.068	-0.726483	0.180424	-4.02652	5.66076e-05	0.000182648	144.863	171.426	155.263	94.6304	83.6026	106.621
2903	CSPP1	676.44	-0.269127	0.0882673	-3.049	0.00229604	0.00546627	752.099	708.235	757.927	619.124	590.254	631
2904	CSRNP1	1141.05	-0.712994	0.0798387	-8.93043	4.24368e-19	6.59561e-18	1350.4	1505.61	1396.34	827.513	859.193	907.244
2905	CSRNP2	965.4	-0.228075	0.0836811	-2.72552	0.00642	0.0138029	1087.47	1010.93	1026.57	836.573	871.28	959.585
2906	CSRNP3	14.1058	1.17958	0.514901	2.29088	0.0219701	0.0415333	10.9144	7.83663	7.15025	20.1341	21.1525	17.447
2907	CSRP1	5666.78	0.330648	0.0567367	5.82777	5.61739e-09	3.12986e-08	4839.03	5110.46	5111.41	6184.2	6320.56	6435.04
2908	CSRP2	875.928	-0.871452	0.0916265	-9.51092	1.88992e-21	3.57236e-20	1017.02	1239.17	1142	625.165	598.312	633.908
2909	CSRP2BP	486.369	0.604102	0.103572	5.83267	5.45478e-09	3.04685e-08	408.793	376.158	372.834	612.077	610.4	537.949
2911	CST1	4509.55	0.27577	0.078097	3.53113	0.000413794	0.00114685	3563.04	4484.51	4192.09	4797.96	4916.44	5103.25
2912	CST2	815.315	0.693143	0.116356	5.95707	2.56794e-09	1.49131e-08	494.123	759.174	615.943	994.626	1010.28	1017.74
2913	CST3	4989.13	0.493372	0.0689379	7.15676	8.26043e-13	6.96573e-12	3801.18	4460.02	4171.66	5670.78	5736.35	6094.82
2914	CST4	1923.46	1.03987	0.0770243	13.5005	1.55322e-41	1.09998e-39	1172.8	1396.88	1206.35	2515.76	2630.96	2618.02
2921	CSTF2	1086.45	-0.310942	0.0746878	-4.16322	3.1379e-05	0.000106163	1208.52	1185.29	1215.54	945.297	985.1	978.971
2922	CSTF2T	1103.53	-0.414273	0.0753598	-5.49727	3.85727e-08	1.93308e-07	1259.12	1258.76	1264.57	972.478	960.926	905.306
2927	CTAGE5	2459.62	0.231568	0.0635823	3.64202	0.000270502	0.000776101	2352.54	2243.24	2192.06	2695.96	2598.73	2675.21
2929	CTBP1	3404.29	0.327516	0.074118	4.41885	9.92296e-06	3.62437e-05	2694.86	3251.22	3112.4	3724.81	3924.28	3718.15
2930	CTBP1-AS2	300.183	0.411166	0.131088	3.13656	0.00170945	0.00418891	258.968	278.2	235.958	307.045	328.367	392.558
2931	CTBP2	5003.77	-0.365854	0.0553835	-6.60583	3.95286e-11	2.82752e-10	5501.83	5731.52	5671.17	4347.96	4397.7	4372.41
2932	CTBS	2498.14	0.274551	0.0696642	3.94107	8.11195e-05	0.000255865	2360.48	2097.28	2325.87	2857.03	2665.21	2682.96
2935	CTCF	2343.27	-0.257458	0.0626861	-4.1071	4.00664e-05	0.000132884	2626.39	2500.86	2528.12	2165.43	2112.22	2126.6
2936	CTDNEP1	4904.31	-0.174249	0.0620292	-2.80915	0.00496728	0.0109931	4952.15	5407.28	5241.13	4399.31	4672.68	4753.34
2937	CTDP1	750.158	-0.514953	0.0875854	-5.87944	4.11665e-09	2.33103e-08	839.414	867.907	940.769	598.99	632.559	621.307
2938	CTDSP1	1696.48	0.426845	0.070361	6.0665	1.30732e-09	7.89078e-09	1387.12	1510.51	1444.35	1866.43	1987.32	1983.14
2939	CTDSP2	7297.4	0.306601	0.0636453	4.81734	1.45485e-06	5.97947e-06	7056.63	6260.49	6257.49	7851.3	8173.91	8184.58
2940	CTDSPL	1932.01	0.433414	0.0684695	6.33003	2.45117e-10	1.59714e-09	1671.88	1715.24	1544.45	2200.66	2215.97	2243.88
2941	CTDSPL2	1491.31	-0.272935	0.0868378	-3.14305	0.00167198	0.00410998	1852.47	1498.76	1544.45	1410.4	1350.74	1291.08
2942	CTF1	167.923	1.20026	0.167601	7.16138	7.98663e-13	6.74575e-12	106.167	86.2029	113.383	233.556	207.496	260.736
2943	CTGF	7869.4	-0.388273	0.0539298	-7.1996	6.03907e-13	5.17904e-12	8637.23	9055.23	9073.67	6768.09	6834.26	6847.95
2945	CTH	3870.1	-0.592269	0.0579003	-10.2291	1.46864e-24	3.55816e-23	4603.88	4708.84	4647.66	3177.17	3056.03	3027.06
2947	CTIF	1319.97	-0.273267	0.074773	-3.65463	0.000257555	0.000740854	1466.49	1482.1	1385.11	1131.54	1242.96	1211.6
2949	CTNNA1	27007.4	0.32828	0.0536995	6.11329	9.76001e-10	5.97629e-09	25008.8	23587.3	23247.5	29477.4	30494.8	30228.9
2951	CTNNAL1	13905.5	0.15198	0.051415	2.95595	0.0031171	0.00722501	13128	13024.5	13368.9	14969.7	14431	14511.1
2952	CTNNB1	14658.8	0.160289	0.0521851	3.07154	0.00212956	0.00509785	14219.4	13508.4	13808.2	15539.5	15660.9	15216.7
2953	CTNNBIP1	1422.02	0.439742	0.0713205	6.16572	7.01648e-10	4.3612e-09	1147	1245.04	1228.82	1640.93	1643.85	1626.45
2954	CTNNBL1	3007.11	-0.839289	0.0629083	-13.3415	1.32821e-40	8.77121e-39	3826.97	4015.29	3731.41	2205.69	2092.08	2171.18
2955	CTNND1	62.6387	0.941281	0.277781	3.38858	0.000702566	0.00185929	59.5329	29.3874	39.8371	88.5902	64.4646	94.02
2957	CTNS	942.199	-0.585159	0.0826041	-7.0839	1.40155e-12	1.15877e-11	1124.18	1107.9	1160.38	701.674	757.46	801.593
2958	CTPS1	1682.56	0.242846	0.0686871	3.53554	0.00040694	0.00112926	1483.36	1587.9	1552.63	1767.78	1852.35	1851.32
2960	CTR9	2326.91	-0.204558	0.0685264	-2.9851	0.00283482	0.00662009	2575.79	2310.83	2588.39	2197.64	2152.51	2136.29
2964	CTSB	21747	-0.213126	0.0551807	-3.86232	0.000112314	0.000345348	22476.6	24400.3	23174	19616.7	20557.2	20256.9
2965	CTSC	4234.37	-0.301607	0.0580571	-5.19501	2.04711e-07	9.45113e-07	4545.34	4716.67	4764.11	3730.85	3899.1	3750.14
2966	CTSD	48239.3	-0.2621	0.0706664	-3.70898	0.000208097	0.00060843	47075.6	57225	53526.8	42019.9	45673.2	43915.1
2967	CTSE	9.30458	2.19787	0.711871	3.08746	0.00201874	0.00485408	5.95329	0.979579	3.06439	18.1207	15.1089	12.6006
2968	CTSF	1283.33	0.37867	0.0745726	5.07787	3.81693e-07	1.7039e-06	1055.72	1154.92	1136.89	1496.97	1439.37	1416.12
2971	CTSL	5966.95	-0.303173	0.0629866	-4.81329	1.48469e-06	6.0941e-06	6178.52	6936.4	6659.95	5474.47	5136.02	5416.33
2972	CTSO	278.997	0.81386	0.132051	6.16321	7.12871e-10	4.42568e-09	181.575	203.752	221.658	384.562	361.606	320.831
2974	CTSV	122.587	0.667341	0.18111	3.68474	0.000228938	0.000663661	81.3616	106.774	96.0177	144.966	157.133	149.269
2975	CTSW	96.3901	1.91307	0.2332	8.20354	2.33417e-16	2.87655e-15	40.6808	53.8768	26.5581	136.912	166.198	154.115
2979	CTU1	125.397	-0.775019	0.191066	-4.0563	4.98561e-05	0.000162258	128.988	177.304	168.542	107.718	82.5953	87.235
2981	CTXN1	273.64	-1.02618	0.12618	-8.13268	4.19909e-16	5.03987e-15	347.275	380.077	373.856	181.207	175.263	184.163
2982	CUBN	92.6098	0.59653	0.22869	2.60846	0.00909499	0.0188712	99.2215	61.7135	60.2664	93.6237	114.828	126.006
2983	CUEDC1	1389.83	0.274746	0.0725351	3.78776	0.000152011	0.000457173	1204.55	1313.62	1255.38	1490.93	1567.3	1507.23
2985	CUL1	3009.31	0.177735	0.0627509	2.83238	0.00462024	0.0103022	2973.67	2717.35	2781.45	3209.38	3214.17	3159.85
2987	CUL3	2964.73	-0.161753	0.0633899	-2.55171	0.0107195	0.0218111	3209.82	2994.57	3187.99	2901.33	2719.6	2775.04
2988	CUL4A	3686.65	-0.233992	0.0601152	-3.8924	9.92578e-05	0.000307864	4139.52	3816.44	3999.03	3373.47	3410.58	3380.84
2989	CUL4B	4903.06	0.337367	0.0586835	5.74892	8.98162e-09	4.8607e-08	4521.52	4195.54	4279.94	5549.97	5525.83	5345.57
2990	CUL5	1635.07	0.413896	0.0891625	4.64205	3.44975e-06	1.34442e-05	1592.51	1217.62	1396.34	1952	1817.1	1834.84
2992	CUL9	1443.87	0.886477	0.0777262	11.4051	3.94175e-30	1.38323e-28	1064.65	979.579	996.949	1742.61	1989.34	1890.09
2993	CUTA	4828.34	-0.447023	0.0715536	-6.24739	4.17378e-10	2.64791e-09	4993.82	5911.76	5806	3948.3	4101.56	4208.61
2995	CUX1	3856.86	-0.155242	0.058022	-2.67557	0.00746023	0.0157976	4131.58	4047.62	4013.33	3543.61	3720.82	3684.23
2996	CWC15	2092.34	-0.168363	0.0757897	-2.22145	0.0263203	0.0488427	2014.2	2303.97	2324.85	2055.69	1863.43	1991.87
2997	CWC22	1529.97	0.300728	0.0768574	3.9128	9.12328e-05	0.000285292	1478.4	1330.27	1304.41	1781.87	1619.67	1665.22
3001	CWF19L2	891.655	-0.52274	0.0890705	-5.86883	4.38878e-09	2.47527e-08	1053.73	981.538	1119.52	745.969	670.835	778.33
3002	CX3CL1	397.12	0.579704	0.109069	5.31501	1.06653e-07	5.07981e-07	293.696	316.404	345.255	475.165	472.405	479.793
3003	CXADR	820.136	-0.214262	0.0863869	-2.48027	0.0131284	0.0261349	941.612	826.765	874.373	791.271	743.358	743.436
3004	CXCL1	2569.16	1.30574	0.067295	19.4032	7.2457e-84	2.70006e-81	1385.13	1518.35	1536.28	3773.14	3608.01	3594.08
3006	CXCL11	28.0794	1.41816	0.380732	3.72483	0.000195445	0.000575307	13.891	17.6324	14.3005	45.3018	46.334	31.0169
3007	CXCL16	525.087	-1.16191	0.104192	-11.1516	7.0366e-29	2.24755e-27	705.465	731.745	740.562	291.945	318.294	362.51
3008	CXCL2	2103.44	1.59713	0.067023	23.8296	1.64913e-125	2.34641e-122	1015.04	1058.92	1061.3	3268.78	3101.35	3115.26
3009	CXCL3	780.669	1.81454	0.105039	17.2749	7.26865e-67	1.37062e-64	307.587	321.302	408.586	1216.1	1143.24	1287.2
3010	CXCL5	9.07524	1.53893	0.675248	2.27906	0.0226635	0.0427048	5.95329	3.91832	4.08586	11.0738	9.06534	20.3548
3011	CXCL8	14665.8	0.780995	0.0509911	15.3163	5.95149e-53	6.79904e-51	10776.4	10949.7	10644.7	18868.7	18414.7	18340.7
3013	CXXC1	575.785	-0.217956	0.0937584	-2.32465	0.0200906	0.0383135	590.368	655.338	611.857	519.46	535.862	541.826
3015	CXXC5	424.687	-0.404001	0.109857	-3.67753	0.000235502	0.000681679	439.551	510.361	501.539	339.26	370.672	386.742
3016	CXorf23	504.071	0.371236	0.0993806	3.7355	0.000187346	0.00055334	474.279	412.403	432.079	562.749	569.102	573.813
3017	CXorf38	1650.14	0.210905	0.0709464	2.97274	0.00295157	0.00687529	1541.9	1440.96	1606.76	1771.8	1737.52	1801.89
3019	CXorf40B	355.383	-0.37559	0.111653	-3.36391	0.000768459	0.00202055	383.987	404.566	415.736	294.965	311.243	321.8
3020	CXorf56	904.795	-0.1958	0.0815094	-2.40217	0.016298	0.0317579	929.705	977.62	990.82	856.707	873.294	800.624
3021	CXorf57	174.184	-0.629415	0.154614	-4.07088	4.68365e-05	0.000153131	221.264	191.997	221.658	138.925	124.9	146.361
3022	CYB561	2492.63	-0.511519	0.0625445	-8.17849	2.87429e-16	3.49724e-15	2839.72	2979.88	2970.42	2024.49	2043.73	2097.52
3023	CYB561A3	1114.46	0.270777	0.0886013	3.05613	0.00224214	0.0053469	910.853	1068.72	1051.09	1112.41	1293.32	1250.37
3027	CYB5B	2531.73	-0.153517	0.061259	-2.50603	0.0122094	0.0244861	2722.64	2667.39	2608.82	2405.02	2370.08	2416.41
3029	CYB5D2	366.785	0.335736	0.136418	2.46108	0.013852	0.0273976	252.023	388.893	331.976	395.636	399.882	432.298
3030	CYB5R1	1932.73	-0.198511	0.0734842	-2.70141	0.00690462	0.0147266	1897.12	2194.26	2105.24	1750.66	1793.93	1855.2
3031	CYB5R2	92.1255	0.642826	0.210312	3.05654	0.00223911	0.00534131	59.5329	68.5705	87.8459	111.744	107.777	117.283
3033	CYB5R4	1598.76	-0.278301	0.0683402	-4.0723	4.65521e-05	0.000152276	1756.22	1731.9	1769.18	1483.89	1458.51	1392.85
3038	CYC1	4347.85	-0.384096	0.0724918	-5.29847	1.16776e-07	5.53166e-07	4507.63	5415.11	4846.85	3621.12	3864.86	3831.56
3039	CYCS	8150.03	-1.10693	0.0610132	-18.1425	1.47088e-73	3.59698e-71	10583	11344.5	11468	5408.03	4927.52	5169.16
3040	CYFIP1	4012.45	0.19713	0.0632859	3.11491	0.00184002	0.00447107	3874.6	3575.46	3766.14	4185.89	4511.52	4161.11
3043	CYHR1	1379.03	-0.218388	0.0814588	-2.68096	0.00734118	0.0155813	1350.4	1593.77	1505.64	1237.24	1236.92	1350.2
3044	CYLD	2759.81	0.319674	0.0731832	4.36813	1.25315e-05	4.51499e-05	2701.8	2346.09	2317.7	3182.2	3048.98	2962.11
3045	CYP11A1	39.6932	0.93348	0.313534	2.97728	0.00290814	0.00678119	22.8209	29.3874	29.6225	47.3152	63.4574	45.5561
3046	CYP1A1	213.392	-0.57267	0.145266	-3.94222	8.07313e-05	0.000254949	236.147	251.752	277.838	148.993	185.336	180.286
3049	CYP20A1	1070.94	0.296843	0.0766349	3.87348	0.000107294	0.000330823	971.379	928.641	983.67	1199.99	1136.19	1205.78
3052	CYP24A1	119.958	-0.461743	0.196722	-2.34718	0.0189161	0.0362768	163.715	124.407	128.705	98.6572	121.878	82.3886
3054	CYP27A1	382.797	0.471712	0.116992	4.032	5.53049e-05	0.000178691	293.696	350.689	317.675	452.011	480.463	402.25
3060	CYP2S1	268.246	-0.357464	0.135078	-2.64635	0.00813654	0.0170661	281.789	339.914	281.924	244.63	252.822	208.395
3062	CYP39A1	163.821	0.435829	0.162377	2.68405	0.00727368	0.0154527	162.723	125.386	129.726	185.234	177.278	202.579
3063	CYP3A5	11.7183	1.54838	0.610659	2.5356	0.0112256	0.0227226	2.97665	8.81621	6.12879	16.1073	11.0799	25.2012
3065	CYP4V2	848.584	0.536514	0.0861243	6.22953	4.67833e-10	2.95483e-09	728.286	695.501	653.737	1068.12	964.955	980.909
3068	CYR61	85251.4	-0.482574	0.0528687	-9.12777	6.99235e-20	1.16671e-18	95112.7	100968	102053	71185.2	69780	72408.9
3071	CYSTM1	1746.93	-0.890435	0.0745168	-11.9494	6.53595e-33	2.76471e-31	2139.22	2409.76	2259.48	1179.86	1293.32	1199.97
3072	CYTH1	1592.42	-0.216957	0.0771728	-2.81132	0.00493393	0.0109254	1740.35	1798.51	1596.55	1402.34	1578.38	1438.41
3073	CYTH2	1980.7	0.304071	0.0658897	4.61485	3.93377e-06	1.51868e-05	1772.1	1723.08	1823.31	2222.81	2121.29	2221.59
3074	CYTH3	2920.06	-0.148081	0.0592064	-2.5011	0.0123807	0.0247883	3126.47	3032.78	3050.09	2767.44	2784.07	2759.53
3075	CYTH4	356.584	0.890956	0.11407	7.81064	5.68994e-15	6.00899e-14	248.054	269.384	231.872	468.118	470.39	451.684
3077	D2HGDH	196.283	0.867586	0.148781	5.83128	5.50026e-09	3.07006e-08	124.027	149.876	143.005	274.831	240.735	245.227
3078	DAAM1	2045.32	0.290591	0.0712634	4.07771	4.54819e-05	0.000149076	1986.41	1761.28	1772.24	2321.46	2208.92	2221.59
3080	DAB2	1535.12	0.331012	0.0743177	4.45402	8.42778e-06	3.11092e-05	1462.52	1293.04	1323.82	1734.56	1655.94	1740.82
3081	DAB2IP	2663.2	-0.313212	0.0632876	-4.94902	7.45862e-07	3.19122e-06	2974.66	3011.23	2867.25	2338.58	2473.83	2313.67
3084	DACT3	27.6285	-2.56836	0.4365	-5.88399	4.00482e-09	2.27017e-08	53.5796	39.1832	49.0303	12.0805	7.05082	4.84639
3085	DAD1	3920.71	-0.380304	0.0672095	-5.65849	1.52708e-08	8.01757e-08	4079.99	4662.8	4560.84	3295.96	3475.05	3449.66
3088	DAGLB	1749.34	-0.613921	0.0686049	-8.94865	3.59865e-19	5.62561e-18	2046.94	2201.11	2100.13	1373.15	1353.76	1420.96
3092	DAP	11129.3	0.266482	0.054361	4.90208	9.48256e-07	3.99708e-06	9800.11	10422.7	10090	11871.1	12416.5	12175.1
3093	DAP3	6095.61	-0.473262	0.0572231	-8.27047	1.33433e-16	1.6828e-15	6909.79	7327.25	7022.57	4940.91	5216.6	5156.56
3094	DAPK1	359.887	0.570892	0.113602	5.02535	5.02511e-07	2.21045e-06	297.665	287.996	282.946	442.951	453.267	394.496
3095	DAPK2	271.026	0.5161	0.128635	4.01212	6.01768e-05	0.000193433	214.318	231.181	223.701	285.905	342.468	328.585
3100	DARS2	1142.71	0.485261	0.0840869	5.77094	7.88294e-09	4.30632e-08	1063.65	895.335	897.867	1323.82	1346.71	1328.88
3101	DAW1	46.6208	0.941238	0.285552	3.29621	0.000979994	0.00251854	26.7898	34.2853	34.7298	55.3688	67.4864	61.0645
3102	DAXX	3233.86	-0.190497	0.0604172	-3.15303	0.00161586	0.00398905	3421.16	3522.57	3397.39	2914.41	3097.32	3050.32
3106	DBF4B	691.431	0.517871	0.0872897	5.93278	2.9784e-09	1.71884e-08	559.609	569.135	577.127	844.627	815.881	782.207
3107	DBH-AS1	104.129	0.559665	0.196819	2.84355	0.00446141	0.0099708	79.3772	83.2642	89.8889	114.765	145.045	112.436
3109	DBIL5P	9.63954	1.94026	0.701469	2.76599	0.00567497	0.0123772	6.94551	2.93874	2.04293	11.0738	24.1742	10.6621
3111	DBNDD1	586.159	-0.352919	0.101734	-3.46903	0.000522333	0.00141903	588.384	719.99	663.952	503.353	546.942	494.332
3113	DBNL	2039.9	0.35322	0.0725161	4.87092	1.11079e-06	4.64838e-06	1677.84	1919.97	1776.33	2185.56	2365.05	2314.64
3115	DBR1	472.434	-0.3939	0.100392	-3.92361	8.72302e-05	0.000273595	541.749	542.687	525.033	434.897	392.831	397.404
3118	DCAF11	934.783	0.666523	0.0853473	7.80954	5.73988e-15	6.04542e-14	703.48	782.683	681.317	1205.03	1106.98	1129.21
3119	DCAF12	2402.06	-0.181876	0.0649238	-2.80138	0.00508838	0.0112309	2606.55	2488.13	2564.9	2335.56	2267.34	2149.86
3120	DCAF13	4280.81	-1.15807	0.0617415	-18.7568	1.70367e-78	5.33282e-76	5629.83	6097.88	6009.27	2696.97	2553.4	2697.5
3122	DCAF16	2501.57	-0.362262	0.0716105	-5.05878	4.21956e-07	1.87668e-06	3065.94	2695.8	2680.32	2179.52	2130.35	2257.45
3123	DCAF17	707.662	0.570025	0.0904436	6.30255	2.92795e-10	1.89048e-09	608.228	533.87	566.913	881.875	810.844	844.241
3127	DCAF6	1845.38	0.463109	0.0709835	6.52418	6.83755e-11	4.76043e-10	1635.17	1439.98	1580.21	2165.43	2114.24	2137.26
3129	DCAF8	2624.79	0.278371	0.0617097	4.51097	6.45305e-06	2.42489e-05	2411.08	2342.17	2363.67	2839.92	2968.4	2823.51
3131	DCAKD	320.021	0.592493	0.118447	5.00217	5.66899e-07	2.46596e-06	250.038	240.976	274.774	370.468	403.911	379.957
3133	DCBLD2	14865.7	0.504678	0.0676972	7.45494	8.99104e-14	8.34631e-13	13549.7	11360.2	11965.4	17862	17408.5	17048.6
3137	DCK	1722.34	-0.218501	0.0773322	-2.82548	0.00472095	0.0104969	1950.69	1730.92	1876.43	1574.49	1490.74	1710.78
3140	DCLRE1A	895.224	0.547651	0.0848885	6.45141	1.10814e-10	7.52756e-10	752.099	717.052	712.982	1062.08	991.144	1135.99
3141	DCLRE1B	836.196	-0.279247	0.0816173	-3.42142	0.000622941	0.00166946	904.9	911.988	933.618	778.184	762.496	725.989
3142	DCLRE1C	772.21	0.470911	0.0827842	5.68841	1.28226e-08	6.81911e-08	642.955	656.318	642.501	892.949	913.585	884.951
3143	DCP1A	2384.41	-0.305481	0.0698208	-4.37522	1.21308e-05	4.37565e-05	2856.59	2534.17	2516.89	2114.08	2147.48	2137.26
3146	DCPS	546.407	0.615299	0.0986492	6.23724	4.45367e-10	2.8152e-09	412.761	470.198	411.65	649.326	688.966	645.539
3149	DCTD	3327.27	0.471823	0.0621949	7.58619	3.2944e-14	3.19855e-13	2814.91	2767.31	2781.45	3931.19	4005.87	3662.9
3150	DCTN1	4692.31	0.456831	0.0584993	7.80918	5.75629e-15	6.05862e-14	4089.91	3990.8	3785.55	5512.72	5381.79	5393.06
3152	DCTN3	1367.59	0.236486	0.0813378	2.90746	0.00364378	0.00832903	1126.16	1344.96	1296.24	1497.98	1424.27	1515.95
3153	DCTN4	2090.03	0.322642	0.0694117	4.64823	3.34794e-06	1.30865e-05	1968.55	1751.49	1851.91	2396.97	2266.34	2304.94
3154	DCTN5	2511.14	-0.16576	0.0647827	-2.5587	0.0105063	0.0214274	2801.02	2580.21	2584.3	2373.81	2398.29	2329.18
3155	DCTN6	1316.57	-0.345631	0.0760889	-4.54246	5.56027e-06	2.10813e-05	1434.74	1485.04	1500.53	1237.24	1154.32	1087.53
3156	DCTPP1	631.978	-1.3199	0.108899	-12.1204	8.24054e-34	3.67444e-32	804.686	986.436	916.254	402.683	319.301	362.51
3157	DCUN1D1	1479.21	-0.248081	0.0845484	-2.93418	0.00334426	0.00769834	1729.43	1409.61	1679.29	1387.24	1369.87	1299.8
3158	DCUN1D2	577.181	-0.647727	0.0942325	-6.87371	6.25533e-12	4.85626e-11	729.278	709.215	675.188	437.917	472.405	439.083
3161	DCUN1D5	3330.27	-0.248405	0.0661909	-3.75286	0.000174829	0.000519509	3375.52	3698.89	3774.31	3143.94	3053.01	2935.94
3162	DCXR	712.765	-0.262916	0.105311	-2.49656	0.0125405	0.0250699	665.776	887.498	779.377	619.124	637.596	687.218
3163	DDA1	2881.89	-0.395096	0.0700103	-5.64339	1.66733e-08	8.71008e-08	3061.98	3558.81	3201.27	2440.26	2505.06	2524
3164	DDAH1	7851.63	-0.392058	0.0551891	-7.10391	1.21273e-12	1.00906e-11	8918.03	8785.84	9031.79	6918.09	6928.94	6527.12
3165	DDAH2	1796.71	0.254524	0.084838	3.00012	0.00269871	0.00633437	1423.83	1800.47	1691.54	1885.56	2029.63	1949.22
3169	DDHD2	1398.01	0.411811	0.0737596	5.58315	2.36198e-08	1.21046e-07	1256.14	1138.27	1205.33	1584.56	1550.17	1653.59
3171	DDIAS	1353.65	-0.901853	0.0735958	-12.2541	1.59645e-34	7.54866e-33	1838.57	1708.39	1743.64	954.358	910.563	966.37
3172	DDIT3	3917	-0.193776	0.0667884	-2.90134	0.0037157	0.00847732	3839.87	4412.02	4287.09	3724.81	3588.87	3649.33
3175	DDN	53.9394	-0.911177	0.270713	-3.36584	0.000763121	0.002008	83.3461	66.6114	61.2879	43.2884	33.2396	35.8633
3176	DDO	64.5825	0.875783	0.24443	3.58296	0.00033972	0.000955428	43.6575	47.0198	45.9659	96.6438	79.5735	74.6344
3177	DDOST	7991.37	-0.155247	0.0603743	-2.57142	0.0101283	0.0207431	8254.24	8891.64	8116.56	7300.63	7860.66	7524.51
3181	DDT	911.326	-0.702088	0.0904132	-7.76533	8.1435e-15	8.39065e-14	1050.76	1223.49	1112.37	674.493	653.712	753.129
3183	DDX1	4064.53	0.312737	0.0574601	5.44269	5.24831e-08	2.59612e-07	3553.12	3703.79	3620.07	4600.65	4445.04	4464.49
3185	DDX11	551.441	0.22695	0.0989473	2.29364	0.0218112	0.0412527	522.897	543.666	457.616	582.883	608.385	593.198
3189	DDX17	5222.41	-0.327406	0.0585158	-5.59518	2.20389e-08	1.13389e-07	6071.36	5702.13	5664.02	4599.64	4548.79	4748.49
3190	DDX18	4472.34	-0.647505	0.0562798	-11.5051	1.24355e-30	4.52622e-29	5584.19	5390.62	5403.55	3518.44	3447.85	3489.4
3191	DDX19A	946.295	-0.320433	0.0784957	-4.08217	4.46174e-05	0.000146672	1010.07	1080.48	1062.32	839.593	841.062	844.241
3192	DDX19B	524.983	0.406978	0.105379	3.86203	0.000112448	0.000345694	407.8	458.443	488.26	544.628	627.523	623.246
3194	DDX21	21842.4	-0.613197	0.0612041	-10.0189	1.25908e-23	2.8071e-22	28250.3	24866.6	26130.1	17861	16796.1	17150.4
3196	DDX24	11020.1	-0.332864	0.0523265	-6.36128	2.00078e-10	1.3196e-09	12246.9	12333.9	12277	9737.87	9512.56	10012.6
3197	DDX26B	152.644	-0.470542	0.159239	-2.95494	0.00312727	0.00724572	180.583	167.508	183.864	126.845	133.966	123.098
3198	DDX27	3371.6	-0.242907	0.0611319	-3.9735	7.08252e-05	0.000225439	3507.48	3692.03	3765.12	3022.13	3077.18	3165.66
3200	DDX31	990.819	-0.664305	0.0818055	-8.12054	4.6411e-16	5.54911e-15	1299.8	1199	1146.08	775.164	750.409	774.453
3201	DDX39A	2037.23	-0.254306	0.073229	-3.47274	0.000515165	0.00140126	2106.47	2322.58	2219.64	1786.9	2001.43	1786.38
3203	DDX3X	18331.6	-0.299147	0.0725218	-4.12493	3.70853e-05	0.000123867	22694.9	18316.2	19665.2	16706.3	16110.1	16497.1
3204	DDX41	1768.78	-0.42714	0.0777281	-5.49531	3.90025e-08	1.95274e-07	1822.7	2155.07	2108.3	1545.29	1510.89	1470.39
3206	DDX46	5331.13	-0.613357	0.0566146	-10.8339	2.37812e-27	6.82936e-26	6599.22	6212.49	6531.24	4254.34	4200.27	4189.22
3207	DDX47	2879.99	-0.375246	0.0608215	-6.16963	6.84484e-10	4.2579e-09	3167.15	3302.16	3288.09	2549.99	2446.63	2525.94
3208	DDX49	1004.31	-0.320147	0.0978559	-3.27161	0.00106935	0.00272891	950.542	1266.6	1128.72	867.781	890.418	921.783
3210	DDX50	3119.73	0.293836	0.0587707	4.99971	5.74167e-07	2.49425e-06	2833.77	2782	2793.71	3453	3373.31	3482.62
3211	DDX51	695.548	-0.367197	0.0867615	-4.23225	2.31365e-05	7.99535e-05	760.037	802.275	788.57	605.031	590.254	627.123
3212	DDX52	2927.41	-0.233492	0.0628603	-3.71447	0.000203633	0.000597274	3304.08	3120.94	3066.44	2642.6	2661.18	2769.23
3214	DDX54	2563.86	0.183553	0.0763957	2.40266	0.0162763	0.0317263	2127.31	2557.68	2517.91	2745.29	2782.05	2652.91
3215	DDX55	1573.55	-0.797071	0.0707188	-11.271	1.82519e-29	6.06498e-28	1913.98	2085.52	1992.88	1171.81	1138.2	1138.9
3216	DDX56	2274.91	-0.563887	0.065788	-8.57127	1.02347e-17	1.41131e-16	2665.09	2829.02	2647.64	1769.79	1861.42	1876.52
3217	DDX58	2123.77	1.02975	0.06901	14.9217	2.38039e-50	2.46725e-48	1460.54	1324.39	1404.51	2971.8	2784.07	2797.34
3220	DDX60	2067.21	2.20104	0.0846318	26.0072	4.10678e-149	8.03439e-146	850.328	653.379	711.961	3388.57	3431.73	3367.27
3221	DDX60L	1810.91	0.341123	0.0922878	3.6963	0.000218768	0.000636302	1856.43	1455.65	1481.12	2187.57	1948.04	1936.62
3223	DECR1	1751.89	0.341844	0.073868	4.62777	3.69629e-06	1.43337e-05	1421.84	1610.43	1603.7	2028.51	1896.67	1950.19
3225	DEDD	836.006	0.354284	0.083892	4.2231	2.4097e-05	8.29977e-05	740.192	754.276	706.853	923.15	990.137	901.429
3226	DEDD2	1130.56	-0.454516	0.0876358	-5.18642	2.14373e-07	9.85939e-07	1168.83	1434.1	1318.71	908.049	966.97	986.725
3227	DEF6	309.318	0.712633	0.119019	5.98757	2.12995e-09	1.24667e-08	229.202	232.16	242.087	362.414	387.795	402.25
3228	DEF8	1344.69	-0.19326	0.077644	-2.48905	0.0128085	0.0255631	1325.6	1465.45	1512.79	1246.3	1305.41	1212.57
3230	DEK	24171.8	-0.268113	0.0549063	-4.88311	1.04427e-06	4.38173e-06	26526.9	25561.1	27146.4	22848.2	21347.9	21600.4
3232	DENND1B	596.011	0.551349	0.0984132	5.60238	2.11423e-08	1.09063e-07	538.773	467.259	444.337	696.641	703.067	725.989
3233	DENND2A	350.342	1.17405	0.123843	9.48009	2.54062e-21	4.76778e-20	229.202	229.221	186.928	451.004	477.441	528.257
3235	DENND2D	227.918	0.429318	0.142205	3.01901	0.00253603	0.00598845	224.241	167.508	191.014	267.784	265.917	251.043
3236	DENND3	1180.85	0.630383	0.0796073	7.91866	2.40083e-15	2.65363e-14	1003.13	910.029	867.223	1474.82	1428.29	1401.58
3237	DENND4A	1089.26	0.433419	0.111315	3.89365	9.87489e-05	0.000306468	1138.07	791.5	850.88	1347.98	1218.78	1188.33
3239	DENND4C	1898.77	0.215624	0.0917025	2.35134	0.018706	0.0359135	2045.95	1563.41	1661.92	2165.43	2013.51	1942.43
3240	DENND5A	2899.62	0.177786	0.0662637	2.683	0.00729647	0.0154927	2922.07	2595.88	2645.59	3046.29	3084.23	3103.63
3242	DENND6A	1512.18	0.508506	0.0787661	6.4559	1.07574e-10	7.32337e-10	1355.37	1211.74	1177.75	1862.41	1790.91	1674.91
3243	DENND6B	39.8183	1.02541	0.317199	3.2327	0.00122625	0.00309301	31.7509	26.4486	20.4293	48.3219	64.4646	47.4946
3244	DENR	5638.95	0.248353	0.0593301	4.18594	2.83983e-05	9.67906e-05	5076.17	5310.3	5077.7	6399.63	5868.3	6101.61
3245	DEPDC1	2874.7	1.08123	0.0684492	15.7961	3.30908e-56	4.2802e-54	1923.9	1796.55	1815.14	4155.68	3687.58	3869.36
3247	DEPDC1B	470.496	0.943231	0.103713	9.09463	9.49083e-20	1.56195e-18	313.54	347.75	304.396	593.957	626.516	636.816
3248	DEPDC4	46.4863	0.709272	0.289957	2.44613	0.01444	0.0284491	42.6652	26.4486	36.7727	52.3487	64.4646	56.2181
3250	DEPDC7	128.143	-0.831961	0.177334	-4.69149	2.71228e-06	1.07332e-05	170.661	145.957	175.692	93.6237	95.6897	87.235
3252	DERA	1106.05	-0.318079	0.0763598	-4.16553	3.10632e-05	0.000105163	1189.67	1204.88	1288.07	1006.71	968.984	978.002
3253	DERL1	3491.45	-0.273421	0.0605297	-4.51714	6.26808e-06	2.35935e-05	3722.79	3912.44	3828.45	3278.84	3132.58	3073.58
3257	DESI2	3057.59	0.147068	0.0648748	2.26695	0.0233934	0.0439217	3053.05	2723.23	2929.56	3264.75	3162.8	3212.19
3258	DET1	133.826	0.805945	0.171411	4.70184	2.57823e-06	1.02364e-05	91.2838	103.835	97.0391	176.174	160.154	174.47
3259	DEXI	365.031	-0.307388	0.112947	-2.72152	0.00649833	0.0139475	370.096	413.382	427.994	327.18	313.258	338.278
3260	DFFA	2082.42	-0.733047	0.0670526	-10.9324	8.06757e-28	2.37788e-26	2688.9	2632.13	2480.12	1544.29	1540.1	1609
3261	DFFB	139.278	-1.01566	0.17319	-5.86444	4.50649e-09	2.53709e-08	187.529	199.834	171.606	90.6036	102.741	83.3579
3262	DFNA5	2485.98	0.265984	0.0646269	4.11569	3.86023e-05	0.000128491	2149.14	2363.72	2259.48	2713.07	2688.38	2742.09
3263	DFNB31	258.656	-0.346122	0.132181	-2.61855	0.00883042	0.0183696	259.96	288.976	319.718	222.482	241.742	219.057
3265	DGAT1	869.005	-0.234124	0.103159	-2.26954	0.0232353	0.0436666	859.258	1012.88	945.876	689.594	912.578	793.839
3266	DGAT2	711.591	0.655231	0.0948839	6.90561	4.99888e-12	3.91383e-11	486.185	588.727	583.256	887.915	876.316	847.149
3270	DGCR5	62.208	-0.715751	0.253466	-2.82386	0.00474494	0.0105472	81.3616	87.1825	63.3308	44.2951	55.3993	41.679
3272	DGCR8	752.601	-0.313713	0.0897427	-3.49569	0.00047283	0.00129602	837.429	805.214	860.073	622.145	663.784	726.959
3276	DGKG	11.2694	2.08439	0.663067	3.14356	0.00166906	0.00410461	7.93772	4.89789	0	20.1341	19.1379	15.5084
3278	DGKI	9.80167	1.54821	0.640785	2.41611	0.0156875	0.0306982	6.94551	2.93874	5.10732	13.0872	18.1307	12.6006
3283	DHCR24	3704.43	0.472426	0.0601058	7.8599	3.84436e-15	4.1438e-14	3249.5	3039.63	3020.47	4307.7	4347.33	4261.92
3284	DHCR7	2358.91	-0.460975	0.071564	-6.44144	1.18349e-10	8.00811e-10	2649.21	2864.29	2684.41	1828.18	2061.86	2065.53
3285	DHDDS	1251.45	-0.405427	0.0766433	-5.28979	1.22459e-07	5.79037e-07	1483.36	1456.63	1338.12	1052.01	1121.08	1057.48
3287	DHFR	806.699	0.420984	0.0863269	4.87663	1.07915e-06	4.5208e-06	659.823	688.644	721.154	975.498	873.294	921.783
3290	DHODH	300.429	-0.67293	0.126224	-5.33125	9.75407e-08	4.67282e-07	357.197	368.322	382.028	257.717	235.699	201.61
3292	DHRS1	391.895	0.477926	0.116957	4.08633	4.38259e-05	0.000144374	310.563	305.629	366.706	426.843	500.608	441.021
3293	DHRS11	458.184	-0.264324	0.10069	-2.62512	0.00866182	0.0180634	519.921	489.789	490.303	413.756	432.115	403.22
3294	DHRS12	139.813	0.530266	0.170007	3.11908	0.00181418	0.00441788	108.151	118.529	116.447	165.1	183.321	147.33
3296	DHRS2	101.209	0.984412	0.217393	4.52826	5.9471e-06	2.24501e-05	49.6108	69.5501	84.7815	133.892	153.104	116.313
3298	DHRS4	120.672	0.418055	0.180562	2.3153	0.0205963	0.0391632	95.2526	115.59	99.082	129.865	134.973	149.269
3302	DHRS7B	888.291	-0.339473	0.089449	-3.79515	0.000147552	0.000444445	917.799	971.742	1087.86	746.976	777.605	827.763
3303	DHRS9	33.9225	-1.79351	0.378508	-4.73837	2.15439e-06	8.63466e-06	45.6419	45.0606	67.4166	12.0805	10.0726	23.2627
3304	DHRSX	521.829	0.358141	0.101517	3.52789	0.000418885	0.00115973	421.691	488.81	461.702	545.635	606.371	606.768
3305	DHTKD1	1498.42	0.527324	0.0832021	6.33786	2.32973e-10	1.52054e-09	1351.4	1108.88	1222.69	1664.09	1824.15	1819.33
3306	DHX15	7085.65	-0.304407	0.0595553	-5.11134	3.19879e-07	1.44153e-06	8242.33	7493.78	7754.96	6444.93	6441.43	6136.5
3307	DHX16	2994.24	-0.242179	0.0648693	-3.73334	0.000188954	0.000557775	3217.75	3315.87	3201.27	2574.15	2870.69	2785.7
3308	DHX29	1959.15	0.240697	0.0724323	3.32306	0.000890351	0.00230787	1921.92	1810.26	1655.79	2160.39	2078.98	2127.57
3309	DHX30	3124.36	-0.322948	0.0688269	-4.69218	2.70311e-06	1.07051e-05	3326.9	3657.75	3433.14	2585.22	2908.97	2834.17
3310	DHX32	2342.98	0.573723	0.062862	9.12671	7.06141e-20	1.17573e-18	1940.77	1847.49	1861.11	2809.72	2834.43	2764.38
3311	DHX33	2969.39	-0.72276	0.0730556	-9.89329	4.45167e-23	9.46645e-22	4074.03	3503.95	3515.88	2197.64	2319.72	2205.11
3312	DHX34	1310.06	-0.496182	0.0747999	-6.63346	3.27899e-11	2.377e-10	1504.2	1548.71	1546.5	1027.85	1153.31	1079.78
3313	DHX35	701.601	-0.307091	0.0872911	-3.51801	0.000434793	0.00119974	778.889	779.745	769.163	616.104	663.784	601.922
3315	DHX37	892.839	-0.276774	0.0810623	-3.41433	0.00063938	0.00170854	954.511	1015.82	964.262	776.171	834.011	812.255
3317	DHX40	2082.16	0.469577	0.0666847	7.04175	1.89839e-12	1.55234e-11	1787.97	1656.47	1794.71	2392.94	2388.21	2472.63
3319	DHX58	153.633	1.30194	0.176795	7.36412	1.78316e-13	1.6104e-12	104.183	89.1417	72.524	193.288	239.728	222.934
3322	DIABLO	2092.88	-0.242316	0.0703189	-3.44596	0.000569035	0.00153419	2108.46	2350.01	2346.3	1854.35	1971.21	1926.92
3323	DIAPH1	8809.46	0.163757	0.0653661	2.50523	0.0122371	0.0245353	9095.64	7991.4	7842.8	9262.71	9428.96	9235.28
3324	DIAPH2	1029.77	0.231136	0.0916602	2.52166	0.0116801	0.0235241	1084.49	861.05	896.846	1105.36	1093.88	1136.96
3325	DIAPH3	2648.21	0.426993	0.0702978	6.07406	1.24719e-09	7.55114e-09	2461.69	2147.24	2168.57	2998.98	2995.59	3117.2
3329	DIEXF	2988.4	-0.370647	0.0717184	-5.16809	2.36499e-07	1.08356e-06	3673.18	3126.82	3310.57	2525.83	2693.41	2600.57
3330	DIMT1	2345.85	-0.968798	0.0670593	-14.4469	2.62287e-47	2.34575e-45	2943.9	3188.53	3182.88	1628.85	1598.52	1532.43
3333	DIP2B	2254.74	0.61056	0.0941856	6.48252	9.02022e-11	6.20279e-10	2130.29	1556.55	1667.03	2760.39	2668.23	2745.96
3334	DIP2C	1219.25	0.198364	0.0801027	2.47637	0.0132725	0.0263782	1199.59	1027.58	1179.79	1305.7	1293.32	1309.49
3335	DIRAS1	102.858	-1.15262	0.215349	-5.35231	8.68393e-08	4.19353e-07	153.793	162.61	109.297	56.3756	60.4356	74.6344
3339	DIS3	3084.88	-0.329272	0.0778862	-4.2276	2.36198e-05	8.15697e-05	3795.22	3075.88	3435.18	2856.03	2632.98	2713.98
3340	DIS3L	1021.45	0.29476	0.0794664	3.70925	0.000207877	0.0006079	941.612	862.029	948.94	1094.29	1160.36	1121.45
3341	DIS3L2	443.762	0.265506	0.10781	2.46272	0.0137886	0.0272936	410.777	387.913	410.629	431.877	507.659	513.717
3344	DISP2	93.3553	1.35226	0.207331	6.52223	6.92684e-11	4.81831e-10	48.6185	52.8973	56.1805	133.892	129.937	138.607
3346	DKC1	6953.34	-0.632873	0.0533292	-11.8673	1.75065e-32	7.19145e-31	8429.86	8608.54	8324.93	5474.47	5401.94	5480.3
3349	DKK1	20211.5	-1.03176	0.0582451	-17.7142	3.26049e-70	7.28999e-68	25378.9	28320.6	27737.9	13110.3	13247.5	13473.9
3350	DKK3	91.0057	1.59477	0.223845	7.12446	1.04491e-12	8.71744e-12	50.603	34.2853	51.0732	138.925	121.878	149.269
3353	DLC1	5643.93	0.170172	0.071168	2.39113	0.0167967	0.0326224	5901.69	4901.81	5130.82	5905.34	6092.92	5931.01
3356	DLEU1	355.056	-0.760738	0.117101	-6.49644	8.22428e-11	5.67291e-10	420.699	483.912	435.144	263.757	244.764	282.06
3359	DLG1	6750.46	0.650618	0.0673807	9.65585	4.6428e-22	9.1864e-21	5747.9	4858.71	5154.31	8333.52	8081.25	8327.07
3360	DLG1-AS1	25.8391	2.93399	0.463905	6.32455	2.53977e-10	1.65006e-09	5.95329	6.85705	5.10732	43.2884	46.334	47.4946
3362	DLG3	1373.83	0.877891	0.0705452	12.4444	1.50042e-35	7.50256e-34	948.558	975.661	980.606	1787.91	1793.93	1756.33
3364	DLG5	3515.09	0.634011	0.0732182	8.65919	4.75109e-18	6.82822e-17	3075.87	2611.56	2577.15	4243.27	4259.7	4322.98
3366	DLGAP1-AS1	241.643	0.643222	0.157121	4.0938	4.24369e-05	0.000140063	172.645	156.733	236.98	295.972	260.88	326.647
3370	DLGAP5	3963.99	1.05248	0.0588252	17.8916	1.3707e-71	3.30044e-69	2615.48	2481.27	2640.49	5383.87	5290.13	5372.71
3371	DLK2	282.125	-0.499838	0.131982	-3.78717	0.000152375	0.000457914	282.781	363.424	345.255	236.576	242.75	221.965
3372	DLL1	16.3986	-2.27134	0.549368	-4.13447	3.55773e-05	0.000119285	19.8443	39.1832	22.4722	7.04694	4.02904	5.81567
3374	DLL4	60.2349	-2.30796	0.292083	-7.90171	2.751e-15	3.01512e-14	107.159	111.672	81.7171	22.1475	24.1742	14.5392
3375	DLST	5941.11	-0.231688	0.0571726	-4.05243	5.06894e-05	0.000164764	6518.85	6380.98	6351.47	5277.15	5696.06	5422.14
3378	DLX2	16.7602	-1.52909	0.495108	-3.08839	0.00201246	0.00484123	19.8443	32.3261	22.4722	8.05365	11.0799	6.78495
3380	DLX3	28.2493	-2.82836	0.442216	-6.39588	1.59627e-10	1.06086e-09	51.5952	50.9381	45.9659	7.04694	10.0726	3.87711
3382	DMAP1	494.642	0.471495	0.104445	4.51428	6.35311e-06	2.38963e-05	392.917	464.32	386.114	557.715	585.218	581.567
3383	DMBT1	103.081	3.22544	0.255791	12.6097	1.86805e-36	9.77823e-35	20.8365	25.469	13.279	172.147	180.3	206.456
3385	DMD	17.8408	1.65098	0.491071	3.36199	0.000773825	0.00203207	11.9066	8.81621	5.10732	24.161	22.1597	34.894
3387	DMKN	460.149	-1.66119	0.108145	-15.3608	2.99973e-53	3.45212e-51	653.87	706.276	737.497	225.502	221.597	216.149
3388	DMPK	886.638	-0.534329	0.0951941	-5.61304	1.98797e-08	1.02923e-07	928.713	1131.41	1086.84	667.446	774.583	730.836
3389	DMTF1	1754.27	0.35524	0.0766541	4.63432	3.58111e-06	1.39215e-05	1677.84	1418.43	1521.98	2028.51	1897.68	1981.2
3390	DMTN	365.895	0.342731	0.119945	2.85739	0.00427142	0.00959277	313.54	313.465	341.169	353.354	425.064	448.776
3392	DMXL1	975.647	0.587929	0.0879926	6.68158	2.36387e-11	1.74432e-10	876.126	722.929	739.54	1184.89	1163.39	1167.01
3393	DMXL2	1241.18	0.494658	0.100017	4.94574	7.5857e-07	3.24028e-06	1214.47	870.846	1006.14	1409.39	1506.86	1439.38
3394	DNA2	401.984	-0.28165	0.109822	-2.5646	0.0103296	0.0211028	459.396	415.341	448.423	378.522	378.73	331.493
3395	DNAAF2	1179.68	-0.377633	0.0751364	-5.02597	5.00899e-07	2.2046e-06	1296.83	1312.64	1390.21	1061.07	1010.28	1007.08
3397	DNAAF5	1576.18	-0.219843	0.068482	-3.21023	0.00132631	0.0033266	1682.8	1724.06	1681.33	1405.36	1477.65	1485.9
3398	DNAH1	113.713	0.508613	0.20426	2.49003	0.0127733	0.0254994	117.081	67.5909	97.0391	141.946	123.893	134.73
3400	DNAH11	177.425	1.05948	0.156509	6.76944	1.29281e-11	9.80795e-11	123.035	106.774	115.425	254.697	214.546	250.074
3401	DNAH12	19.2143	1.15201	0.456548	2.52331	0.0116256	0.0234317	14.8832	14.6937	6.12879	24.161	30.2178	25.2012
3402	DNAH14	786.09	-0.569992	0.0841827	-6.77089	1.27991e-11	9.72423e-11	910.853	973.701	933.618	646.305	610.4	641.662
3405	DNAH2	2106.95	1.01162	0.0917928	11.0206	3.03878e-28	9.23495e-27	1648.07	1274.43	1268.66	2674.82	2924.08	2851.62
3407	DNAH5	457.585	0.599672	0.130615	4.59116	4.408e-06	1.68968e-05	447.489	299.751	344.233	607.044	518.739	528.257
3410	DNAJA1	6487.78	-0.969847	0.0543467	-17.8456	3.1286e-71	7.41906e-69	8495.34	8665.35	8608.9	4493.94	4311.07	4352.06
3411	DNAJA2	2901.35	-0.370076	0.0603632	-6.13082	8.74261e-10	5.37856e-09	3239.58	3235.55	3339.17	2591.26	2521.17	2481.35
3413	DNAJB1	9602.7	-1.1539	0.0545968	-21.1349	3.79655e-99	2.97099e-96	12866.1	13724.9	13160.5	5869.1	6010.32	5985.29
3414	DNAJB11	3399.93	-0.568318	0.0657845	-8.63909	5.6664e-18	8.09907e-17	3817.05	4167.13	4199.24	2815.76	2610.82	2789.58
3415	DNAJB12	1938.88	0.202542	0.0685991	2.95255	0.00315165	0.00729574	1852.47	1846.51	1709.93	2076.84	2005.45	2142.1
3416	DNAJB14	1670.04	0.224623	0.0786371	2.85645	0.00428404	0.00961696	1684.78	1396.88	1539.35	1851.33	1757.67	1790.26
3417	DNAJB2	1276.05	-0.301156	0.0860675	-3.49907	0.00046688	0.00128083	1266.07	1534.02	1425.96	1105.36	1222.81	1102.07
3418	DNAJB4	771.818	-0.696646	0.0922079	-7.55517	4.18323e-14	4.01914e-13	1010.07	892.396	961.198	636.238	587.233	543.765
3420	DNAJB6	7392.92	-0.447208	0.0539406	-8.29075	1.12534e-16	1.43076e-15	8415.97	8446.91	8726.37	6126.81	6326.6	6314.85
3421	DNAJB9	1895.43	-0.293672	0.0659255	-4.45461	8.40459e-06	3.10456e-05	2123.34	2012.05	2127.71	1723.48	1704.28	1681.7
3422	DNAJC1	2406.06	-0.31706	0.0687363	-4.61271	3.97459e-06	1.53255e-05	2486.49	2775.15	2746.72	2066.77	2171.65	2189.6
3424	DNAJC11	1746.68	-0.36553	0.0824969	-4.43083	9.38719e-06	3.43958e-05	1904.06	2149.2	1846.81	1405.36	1652.91	1521.77
3426	DNAJC13	2390.81	0.695358	0.08602	8.08367	6.28449e-16	7.44577e-15	2111.43	1689.77	1675.2	3101.66	2867.67	2899.11
3428	DNAJC15	1074.13	0.551124	0.0817549	6.74118	1.57107e-11	1.18158e-10	855.289	913.947	844.751	1374.15	1220.8	1235.83
3430	DNAJC17	306.542	0.3195	0.124206	2.57233	0.0101015	0.0207121	256.984	300.731	260.473	347.314	311.243	362.51
3433	DNAJC2	973.955	-0.221438	0.0808488	-2.73892	0.00616415	0.0133014	984.277	1097.13	1064.37	874.828	897.469	925.66
3438	DNAJC27	254.176	0.390029	0.138195	2.8223	0.00476805	0.0105911	239.124	188.079	232.894	306.039	299.156	259.767
3441	DNAJC3	3632.34	-0.419865	0.0787099	-5.33434	9.58933e-08	4.60094e-07	4640.59	3686.16	4145.1	3110.72	3015.74	3195.71
3443	DNAJC30	202.262	0.437102	0.149438	2.92496	0.00344496	0.00791154	171.653	180.243	163.434	249.663	251.815	196.763
3444	DNAJC4	392.638	0.396651	0.106811	3.71358	0.000204349	0.000598795	338.345	350.689	327.89	460.065	429.093	449.745
3447	DNAJC7	3312.33	0.540424	0.064398	8.39194	4.78197e-17	6.28401e-16	2540.07	2781.02	2776.34	4025.82	3789.31	3961.44
3448	DNAJC8	4656.9	-0.653622	0.0633986	-10.3097	6.36841e-25	1.58966e-23	5326.21	5917.64	5838.69	3698.64	3500.23	3659.99
3449	DNAJC9	2424.89	-0.518985	0.0662149	-7.83789	4.58173e-15	4.89813e-14	2680.96	2947.55	2940.8	1993.28	1982.29	2004.47
3450	DNAJC9-AS1	5.12931	2.7461	1.01537	2.70453	0.00684009	0.0146029	0	1.95916	2.04293	8.05365	8.05808	10.6621
3451	DNAL1	649.761	-0.274042	0.0879457	-3.11604	0.00183299	0.00445675	728.286	691.583	714.004	598.99	582.196	583.505
3453	DNALI1	39.1763	1.15361	0.333762	3.45639	0.000547463	0.00148062	34.7275	14.6937	23.4937	50.3353	60.4356	51.3717
3455	DNASE1L1	929.257	0.420103	0.0804853	5.21962	1.7929e-07	8.32412e-07	771.943	843.417	769.163	1058.05	1068.7	1064.27
3459	DNER	301.01	0.509223	0.127745	3.98623	6.71312e-05	0.00021451	281.789	249.793	213.486	349.327	365.635	346.032
3461	DNLZ	127.511	-0.455155	0.187834	-2.42318	0.0153854	0.030141	122.042	147.916	172.627	96.6438	102.741	123.098
3465	DNM2	6059.19	0.424262	0.0546525	7.7629	8.3007e-15	8.54137e-14	5098.99	5183.93	5241.13	6777.15	7027.65	7026.3
3467	DNMBP	6531.13	0.697546	0.0640369	10.8929	1.24631e-27	3.63241e-26	5380.78	4679.45	4886.69	7914.73	8189.02	8136.12
3469	DNMT1	7951.98	-0.523209	0.0563392	-9.28677	1.59041e-20	2.79366e-19	9816.98	9223.71	9094.1	6477.15	6610.65	6489.32
3470	DNMT3A	494.294	0.483737	0.105196	4.59843	4.25689e-06	1.63496e-05	440.543	375.179	420.843	618.118	573.131	537.949
3471	DNMT3B	573.62	0.482833	0.0971242	4.9713	6.65058e-07	2.86508e-06	510.991	476.075	448.423	628.185	686.951	691.095
3472	DNPEP	1315.66	-0.290348	0.0845434	-3.43431	0.000594071	0.00159756	1364.3	1607.49	1370.81	1114.42	1237.92	1199
3475	DNTTIP2	4899.46	-0.401575	0.055331	-7.2577	3.93737e-13	3.44267e-12	5509.77	5627.68	5593.54	4279.51	4140.85	4245.44
3476	DOC2A	113.488	-0.618739	0.190184	-3.25337	0.00114044	0.00289334	115.097	142.039	155.263	92.617	89.6461	86.2657
3478	DOCK1	2261.6	0.535921	0.0779268	6.87724	6.10246e-12	4.74228e-11	2036.03	1686.83	1816.16	2540.93	2793.13	2696.53
3479	DOCK10	246.119	0.821018	0.139733	5.87564	4.21202e-09	2.38245e-08	175.622	177.304	180.799	280.871	362.614	299.507
3480	DOCK11	1248.3	0.398252	0.082159	4.84734	1.25128e-06	5.1919e-06	1158.91	975.661	1097.05	1397.31	1375.92	1484.93
3481	DOCK2	833.009	0.920204	0.0842775	10.9187	9.3798e-28	2.75946e-26	608.228	570.115	549.548	1110.4	1059.64	1100.13
3483	DOCK4	2163.51	0.900976	0.10485	8.59303	8.47073e-18	1.18795e-16	1869.33	1265.62	1392.26	2786.56	2850.55	2816.72
3484	DOCK5	1659.83	1.04761	0.221581	4.72788	2.26878e-06	9.06526e-06	1414.9	893.376	938.726	2241.94	2202.88	2267.14
3485	DOCK6	1465.64	-0.422914	0.0777355	-5.44042	5.31549e-08	2.62852e-07	1699.66	1673.12	1663.97	1149.66	1364.84	1242.61
3486	DOCK7	3899.17	0.44708	0.0779169	5.73791	9.58515e-09	5.17122e-08	3732.71	2959.31	3207.4	4535.21	4508.5	4451.89
3487	DOCK9	8369.24	0.864116	0.0854806	10.1089	5.04391e-24	1.16263e-22	6944.51	5166.3	5694.66	10922.8	10957	10530.2
3488	DOCK9-AS2	3.46364	4.20825	1.49427	2.81625	0.00485883	0.0107759	0	0.979579	0	2.01341	9.06534	8.7235
3489	DOHH	584.911	-0.631212	0.114269	-5.5239	3.3155e-08	1.67228e-07	604.259	702.358	826.365	445.971	437.151	493.363
3490	DOK1	668.128	-0.416064	0.0899962	-4.62313	3.7799e-06	1.46253e-05	728.286	805.214	757.927	549.662	583.204	584.475
3494	DOLK	646.689	-0.451732	0.111708	-4.04385	5.25806e-05	0.000170557	676.691	718.031	846.794	480.199	620.472	537.949
3496	DONSON	1093.55	-0.633538	0.0795042	-7.9686	1.60477e-15	1.81084e-14	1267.06	1299.9	1422.9	870.801	836.026	864.596
3497	DOPEY1	373.552	0.49618	0.131517	3.77273	0.000161469	0.000482465	378.034	255.67	296.225	423.823	429.093	458.468
3499	DOT1L	2515.74	0.202009	0.0650034	3.10766	0.00188574	0.00457152	2274.16	2361.76	2384.1	2573.14	2689.38	2811.88
3500	DPAGT1	2723.07	-0.552023	0.061279	-9.00836	2.09153e-19	3.34709e-18	3142.34	3322.73	3248.26	2213.75	2188.78	2222.55
3503	DPF1	88.4261	-1.09569	0.222202	-4.93106	8.17841e-07	3.4811e-06	122.042	138.121	101.125	52.3487	67.4864	49.4332
3504	DPF2	2182.16	-0.385551	0.068485	-5.62971	1.80514e-08	9.39532e-08	2562.89	2529.27	2323.83	1832.21	1892.64	1952.13
3505	DPF3	160.793	0.553583	0.165944	3.33596	0.000850059	0.0022148	143.871	119.509	127.683	196.308	163.176	214.21
3506	DPH1	575.291	-0.352602	0.0949616	-3.7131	0.000204739	0.000599621	636.01	632.808	667.016	536.574	472.405	506.932
3507	DPH2	946.036	-0.977121	0.0870443	-11.2256	3.05422e-29	9.95866e-28	1204.55	1324.39	1234.95	595.97	696.017	620.338
3508	DPH3	2058.1	-0.204519	0.0647833	-3.15697	0.00159417	0.00393912	2235.46	2130.58	2245.18	1936.9	1925.88	1874.58
3512	DPM1	2544.23	-0.38243	0.0675574	-5.66081	1.50662e-08	7.92607e-08	2707.75	3009.27	2921.39	2291.26	2137.41	2198.32
3516	DPP4	303.787	0.276459	0.12015	2.30095	0.0213947	0.040514	280.797	259.588	283.967	356.374	317.287	324.708
3517	DPP7	3035.62	-0.457512	0.0996427	-4.59152	4.40022e-06	1.68711e-05	2816.9	3848.77	3873.39	2368.78	2674.28	2631.59
3518	DPP8	759.402	0.251577	0.103792	2.42385	0.0153572	0.0300895	811.632	603.421	664.973	849.66	829.982	796.747
3525	DPY19L4	1945.15	0.232484	0.0847556	2.743	0.0060881	0.0131663	2031.06	1675.08	1659.88	2233.88	2057.83	2013.19
3526	DPY30	1278.55	-0.530217	0.0777082	-6.82319	8.90438e-12	6.84828e-11	1394.06	1585.94	1552.63	1070.13	1030.43	1038.1
3527	DPYD	1877.94	0.75774	0.0773887	9.79136	1.22636e-22	2.52883e-21	1556.79	1308.72	1321.77	2352.67	2378.14	2349.53
3528	DPYSL2	2604.3	0.440708	0.0639178	6.89491	5.38976e-12	4.21144e-11	2322.78	2136.46	2169.59	2954.68	3002.64	3039.66
3533	DRAP1	8165.09	-0.621329	0.0742248	-8.37091	5.71764e-17	7.44483e-16	8679.9	10491.3	10519	6356.34	6303.43	6640.52
3539	DRP2	61.4271	0.814825	0.257389	3.16573	0.00154695	0.00383211	52.5874	43.1015	37.7942	92.617	76.5518	65.9109
3542	DSCC1	482.175	-0.663988	0.099263	-6.68918	2.24425e-11	1.66153e-10	586.399	617.135	569.977	373.488	377.723	368.326
3547	DSN1	1960.53	-0.384717	0.0666933	-5.76845	8.00043e-09	4.36592e-08	2162.04	2209.93	2289.1	1744.62	1719.39	1638.08
3549	DST	14769.9	0.685596	0.186369	3.6787	0.00023443	0.00067908	14201.6	9436.28	10337.2	18452.9	17982.6	18208.9
3550	DSTN	10449.3	0.16904	0.0562984	3.00257	0.00267714	0.00629033	9561.98	10024	9927.61	11510.7	10633.6	11038.1
3551	DSTNP2	149.246	-0.471019	0.17352	-2.71449	0.0066377	0.0142233	159.747	199.834	160.37	130.872	139.002	105.651
3552	DSTYK	1405.25	-0.280547	0.0716199	-3.91717	8.9596e-05	0.000280566	1576.63	1534.02	1513.81	1293.62	1210.73	1302.71
3553	DTD1	3137.24	-0.458696	0.066033	-6.94647	3.74549e-12	2.96363e-11	3400.32	3678.32	3817.21	2608.38	2591.68	2727.55
3555	DTL	2014.3	-0.404763	0.0774609	-5.22539	1.7379e-07	8.08318e-07	2473.59	2053.2	2358.56	1694.29	1755.65	1750.52
3556	DTNA	396.436	0.398654	0.107181	3.71946	0.000199651	0.000586585	351.244	348.73	325.847	465.098	458.303	429.39
3560	DTWD2	97.3764	0.833463	0.243	3.42989	0.000603828	0.00162213	104.183	58.7747	46.9874	123.825	113.82	136.668
3562	DTX2P1-UPK3BP1-PMS2P11	58.2984	0.858659	0.273377	3.14093	0.0016841	0.00413651	53.5796	44.081	26.5581	68.456	79.5735	77.5422
3563	DTX3	410.83	0.432141	0.104931	4.11833	3.81621e-05	0.000127188	348.267	352.648	348.319	453.018	494.565	468.161
3567	DUOX1	49.8028	0.758666	0.287616	2.63777	0.00834535	0.0174476	40.6808	24.4895	45.9659	59.3957	60.4356	67.8495
3569	DUOXA1	45.0257	-0.910638	0.320082	-2.84502	0.00444088	0.00993486	61.5173	65.6318	49.0303	43.2884	33.2396	17.447
3570	DUS1L	1750.97	-0.347546	0.085157	-4.08124	4.47955e-05	0.000147072	1713.56	2091.4	2077.66	1466.77	1631.76	1524.67
3571	DUS2	533.381	0.382205	0.0992432	3.85119	0.000117543	0.000360225	451.458	496.646	441.273	602.01	571.116	637.785
3572	DUS3L	372.169	-0.464639	0.121328	-3.82961	0.000128348	0.000390736	373.073	474.116	447.401	325.166	326.352	286.906
3573	DUS4L	442.309	0.429084	0.105832	4.0544	5.02638e-05	0.000163523	381.011	345.791	404.5	520.467	484.492	517.594
3574	DUSP1	4573.81	-1.26585	0.0682519	-18.5467	8.66901e-77	2.46689e-74	5943.37	6859.01	6580.27	2576.16	2746.8	2737.24
3579	DUSP14	1270.53	-0.942784	0.0789561	-11.9406	7.26848e-33	3.04169e-31	1609.37	1803.4	1601.66	879.861	840.055	888.828
3581	DUSP16	1121.45	0.357246	0.081982	4.35761	1.31492e-05	4.72231e-05	1060.68	997.211	891.738	1258.38	1249	1271.69
3582	DUSP18	117.338	0.548719	0.191687	2.86258	0.0042021	0.00944793	93.2682	80.3255	112.361	135.905	157.133	125.037
3584	DUSP2	127.052	-2.12153	0.21326	-9.94806	2.57151e-23	5.58207e-22	174.63	222.364	222.679	63.4225	44.3194	34.894
3585	DUSP22	1111.14	0.307101	0.07845	3.91461	9.05494e-05	0.000283268	1028.93	1002.11	948.94	1234.22	1166.41	1286.23
3586	DUSP23	410.773	-0.515467	0.116478	-4.42545	9.62399e-06	3.51928e-05	437.567	462.361	550.569	333.22	321.316	359.602
3587	DUSP26	3.32395	-3.16873	1.35865	-2.33226	0.0196868	0.037612	6.94551	5.87747	5.10732	2.01341	0	0
3589	DUSP3	1672.82	0.166199	0.0676945	2.45514	0.0140832	0.0278162	1604.41	1559.49	1565.9	1796.97	1706.3	1803.83
3590	DUSP4	10553.1	0.153084	0.0531912	2.878	0.00400209	0.00905534	9813.01	9848.69	10319.9	10956	11166.5	11214.5
3591	DUSP5	16706.2	-0.351449	0.0543851	-6.46223	1.03173e-10	7.03296e-10	18005.7	19563.2	18624.4	14564	14692.9	14787.3
3593	DUSP6	11521.1	0.561706	0.0510499	11.0031	3.69317e-28	1.11157e-26	9175.01	9374.57	9368.87	13838.2	13790.4	13579.6
3594	DUSP7	2221.51	-0.602692	0.0706082	-8.53573	1.39275e-17	1.90209e-16	2580.75	2798.66	2656.83	1770.8	1868.47	1653.59
3595	DUSP8	363.575	-0.450986	0.115337	-3.91017	9.22301e-05	0.00028818	374.065	450.606	435.144	310.066	307.214	304.353
3599	DVL1	5619.52	-0.307613	0.0758182	-4.05724	4.96559e-05	0.000161707	5459.17	6598.44	6591.51	4860.38	5247.82	4959.8
3604	DYNAP	8.25733	1.99588	0.735091	2.71515	0.00662456	0.014197	1.98443	5.87747	2.04293	10.0671	13.0944	16.4777
3605	DYNC1H1	36978	0.690268	0.163313	4.22665	2.37196e-05	8.18606e-05	34619.4	24496.3	25774.6	44661.5	46734.8	45581.3
3607	DYNC1I2	3249.15	0.243121	0.0616778	3.94179	8.08766e-05	0.000255253	2889.33	3014.16	3024.56	3669.44	3418.64	3478.74
3608	DYNC1LI1	4003.05	-0.522829	0.0572103	-9.13873	6.31881e-20	1.05998e-18	4740.8	4689.24	4731.42	3312.06	3347.12	3197.65
3609	DYNC1LI2	3703.33	0.209125	0.0628985	3.3248	0.000884833	0.00229508	3615.63	3276.69	3413.73	3998.64	4065.3	3849.97
3610	DYNC2H1	627.943	1.30618	0.111434	11.7216	9.87834e-32	3.85551e-30	426.652	297.792	360.577	913.083	890.418	879.135
3612	DYNLL1	5176.28	-0.227071	0.070224	-3.23353	0.00122272	0.00308509	5053.35	6009.72	5685.47	4675.14	4686.78	4947.19
3613	DYNLL2	2480.02	-0.212657	0.0704389	-3.01903	0.00253587	0.00598845	2731.57	2510.66	2745.7	2317.44	2152.51	2422.23
[truncated: 6,451 more rows]
