# Supplementary material for: PDE7A inhibition suppresses triple-negative breast cancer by attenuating de novo pyrimidine biosynthesis
Source: Cell Rep Med. 2025 Sep 16;6(9):102356. doi: 10.1016/j.xcrm.2025.102356 (PMC12490241; doi:10.1016/j.xcrm.2025.102356)
Supplement: Table S3. Significantly altered pathways in BRL-50481-treated MDA-MB-231 cells compared to DMSO-treated cells, related to Figure 4 [file mmc4.xlsx]

## Sheet: enrichment_results_wg_result160
Table S3. Significantly altered pathways in BRL-50481 treated MDA-MB-231 cells compared to DMSO treated cells. Related to Figures 4.
geneSet	description	size	overlap	expect	ER	pValue	FDR	userId
GO:0045934	negative regulation of nucleobase-containing compound metabolic process	1418	61	27.9074	2.1858	4.13751e-09	2.54603e-05	ANKRD2; ATF3; BTG2; CBX2; CDK5R1; CEBPA; CELF4; CERS1; CITED1; CSF2; DKK1; DLL4; DLX2; DNAJB1; DPF1; DUSP1; DUSP26; E2F1; E2F2; EID2; FGF9; FOSB; FOXA1; FST; HAND1; HES1; HES7; HEY2; HSPA1A; HSPA8; IRX2; MAF; MESP1; MSX2; MTERF3; MYB; MYC; NOCT; NPPC; NR1D1; NRARP; OSR2; OVOL1; OVOL2; PPARGC1B; PRDM16; RBM24; RCOR2; SIRT4; SIX2; SNAI1; SOX18; TCP10L; TIGAR; TLE2; TSPYL2; UHRF1; USP2; WNT10B; WNT1…
GO:2000113	negative regulation of cellular macromolecule biosynthetic process	1359	59	26.7462	2.20592	5.60121e-09	2.54603e-05	ANKRD2; ATF3; BTG2; CBX2; CDK5R1; CEBPA; CELF4; CERS1; CITED1; CSF2; DKK1; DLL4; DLX2; DNAJB1; DPF1; DUSP1; DUSP26; E2F1; E2F2; EID2; FGF9; FOSB; FOXA1; FST; HAND1; HES1; HES7; HEY2; HSPA1A; HSPA8; IRX2; MAF; MESP1; MSX2; MTERF3; MYB; MYC; NPPC; NR1D1; NRARP; OSR2; OVOL1; OVOL2; PPARGC1B; PRDM16; RBM24; RCOR2; SIRT4; SIX2; SNAI1; SOX18; TCP10L; TLE2; TSPYL2; UHRF1; USP2; WNT10B; WNT11; ZNF296
GO:0045892	negative regulation of transcription, DNA-templated	1167	53	22.9675	2.30761	8.52493e-09	2.58334e-05	ANKRD2; ATF3; BTG2; CBX2; CDK5R1; CEBPA; CITED1; CSF2; DKK1; DLL4; DLX2; DNAJB1; DPF1; DUSP26; E2F1; E2F2; EID2; FGF9; FOSB; FOXA1; FST; HAND1; HES1; HES7; HEY2; HSPA1A; HSPA8; IRX2; MAF; MESP1; MSX2; MTERF3; MYB; MYC; NR1D1; NRARP; OSR2; OVOL1; OVOL2; PPARGC1B; PRDM16; RCOR2; SIRT4; SIX2; SNAI1; SOX18; TCP10L; TLE2; UHRF1; USP2; WNT10B; WNT11; ZNF296
GO:0051253	negative regulation of RNA metabolic process	1295	56	25.4866	2.19723	1.69381e-08	3.84961e-05	ANKRD2; ATF3; BTG2; CBX2; CDK5R1; CEBPA; CELF4; CITED1; CSF2; DKK1; DLL4; DLX2; DNAJB1; DPF1; DUSP26; E2F1; E2F2; EID2; FGF9; FOSB; FOXA1; FST; HAND1; HES1; HES7; HEY2; HSPA1A; HSPA8; IRX2; MAF; MESP1; MSX2; MTERF3; MYB; MYC; NOCT; NR1D1; NRARP; OSR2; OVOL1; OVOL2; PPARGC1B; PRDM16; RBM24; RCOR2; SIRT4; SIX2; SNAI1; SOX18; TCP10L; TLE2; UHRF1; USP2; WNT10B; WNT11; ZNF296
GO:1903507	negative regulation of nucleic acid-templated transcription	1215	53	23.9122	2.21645	3.29027e-08	5.07802e-05	ANKRD2; ATF3; BTG2; CBX2; CDK5R1; CEBPA; CITED1; CSF2; DKK1; DLL4; DLX2; DNAJB1; DPF1; DUSP26; E2F1; E2F2; EID2; FGF9; FOSB; FOXA1; FST; HAND1; HES1; HES7; HEY2; HSPA1A; HSPA8; IRX2; MAF; MESP1; MSX2; MTERF3; MYB; MYC; NR1D1; NRARP; OSR2; OVOL1; OVOL2; PPARGC1B; PRDM16; RCOR2; SIRT4; SIX2; SNAI1; SOX18; TCP10L; TLE2; UHRF1; USP2; WNT10B; WNT11; ZNF296
GO:1902679	negative regulation of RNA biosynthetic process	1217	53	23.9515	2.2128	3.47389e-08	5.07802e-05	ANKRD2; ATF3; BTG2; CBX2; CDK5R1; CEBPA; CITED1; CSF2; DKK1; DLL4; DLX2; DNAJB1; DPF1; DUSP26; E2F1; E2F2; EID2; FGF9; FOSB; FOXA1; FST; HAND1; HES1; HES7; HEY2; HSPA1A; HSPA8; IRX2; MAF; MESP1; MSX2; MTERF3; MYB; MYC; NR1D1; NRARP; OSR2; OVOL1; OVOL2; PPARGC1B; PRDM16; RCOR2; SIRT4; SIX2; SNAI1; SOX18; TCP10L; TLE2; UHRF1; USP2; WNT10B; WNT11; ZNF296
GO:0010558	negative regulation of macromolecule biosynthetic process	1434	59	28.2222	2.09055	3.91004e-08	5.07802e-05	ANKRD2; ATF3; BTG2; CBX2; CDK5R1; CEBPA; CELF4; CERS1; CITED1; CSF2; DKK1; DLL4; DLX2; DNAJB1; DPF1; DUSP1; DUSP26; E2F1; E2F2; EID2; FGF9; FOSB; FOXA1; FST; HAND1; HES1; HES7; HEY2; HSPA1A; HSPA8; IRX2; MAF; MESP1; MSX2; MTERF3; MYB; MYC; NPPC; NR1D1; NRARP; OSR2; OVOL1; OVOL2; PPARGC1B; PRDM16; RBM24; RCOR2; SIRT4; SIX2; SNAI1; SOX18; TCP10L; TLE2; TSPYL2; UHRF1; USP2; WNT10B; WNT11; ZNF296
GO:0009890	negative regulation of biosynthetic process	1516	61	29.8361	2.0445	4.91781e-08	5.58847e-05	ANKRD2; APOE; ATF3; BTG2; CBX2; CDK5R1; CEBPA; CELF4; CERS1; CITED1; CSF2; DKK1; DLL4; DLX2; DNAJB1; DPF1; DUSP1; DUSP26; E2F1; E2F2; EID2; FGF9; FOSB; FOXA1; FST; HAND1; HES1; HES7; HEY2; HSPA1A; HSPA8; IRX2; MAF; MESP1; MSX2; MTERF3; MYB; MYC; NPPC; NR1D1; NRARP; OSR2; OVOL1; OVOL2; PPARGC1B; PRDM16; RBM24; RCOR2; SIRT4; SIX2; SNAI1; SOX18; TCP10L; TIGAR; TLE2; TSPYL2; UHRF1; USP2; WNT10B; WNT1…
GO:0042127	regulation of cell proliferation	1564	62	30.7808	2.01425	6.41645e-08	6.01859e-05	ADAMTS1; ANKRD2; APOE; ATF3; BTG2; CCND2; CCNE2; CD24; CEBPA; CHRNA10; CNN1; CORO1A; CSF2; DLL1; DLL4; DUSP1; E2F1; EGR3; EID2; EPPK1; ESM1; FGF21; FGF9; FGFR3; FGFR4; GAL; GJC2; GPNMB; HES1; HEY2; HMOX1; HSPA1A; IGFBP3; IKZF3; IL12A; IL6R; JAG2; LRP2; MSX2; MYB; MYC; NOP2; NPPC; NR1D1; NR4A1; NRARP; OSR2; OVOL1; OVOL2; S1PR2; SIX2; SLC25A33; SOX18; SSTR2; TESC; TFRC; TLR9; TRNP1; WNK2; WNT10B; W…
GO:0031327	negative regulation of cellular biosynthetic process	1492	60	29.3637	2.04334	6.62038e-08	6.01859e-05	ANKRD2; ATF3; BTG2; CBX2; CDK5R1; CEBPA; CELF4; CERS1; CITED1; CSF2; DKK1; DLL4; DLX2; DNAJB1; DPF1; DUSP1; DUSP26; E2F1; E2F2; EID2; FGF9; FOSB; FOXA1; FST; HAND1; HES1; HES7; HEY2; HSPA1A; HSPA8; IRX2; MAF; MESP1; MSX2; MTERF3; MYB; MYC; NPPC; NR1D1; NRARP; OSR2; OVOL1; OVOL2; PPARGC1B; PRDM16; RBM24; RCOR2; SIRT4; SIX2; SNAI1; SOX18; TCP10L; TIGAR; TLE2; TSPYL2; UHRF1; USP2; WNT10B; WNT11; ZNF…
