# Supplementary material for: PDE7A inhibition suppresses triple-negative breast cancer by attenuating de novo pyrimidine biosynthesis
Source: Cell Rep Med. 2025 Sep 16;6(9):102356. doi: 10.1016/j.xcrm.2025.102356 (PMC12490241; doi:10.1016/j.xcrm.2025.102356)
Supplement: Table S4. Metabolomics analysis results from MDA-MB-231 cells treated with either DMSO or BRL-50481, related to Figure 4 [file mmc5.xlsx]

## Sheet: Table 1 Sample Information
Table S4. Metabolomics analysis results from MDA-MB-231 cells treated with either DMSO or BRL-50481. Related to Figures 4.
Sample Information
Name	Amount (μg)	Group	Dilution (Cation) §	Dilution (Anion) §
MDA-MB-231-Control#1 (DMSO#1)	1106	Control	1	2
MDA-MB-231-Control#2 (DMSO#2)	1015		1	2
MDA-MB-231-Control#3 (DMSO#3)	1071		1	2
MDA-MB-231-Treated#1 (BRL-50481#1)	866.25	Treated	1	2
MDA-MB-231-Treated#2 (BRL-50481#2)	880.25		1	2
MDA-MB-231-Treated#3 (BRL-50481#3)	808.5		1	2
§ Dilution factors for Measurement

## Sheet: Table2 Putative Metabolites
Putative Metabolites
ID	HMT DB †				m/z	MT/RT	Relative Area										Comparative Analysis
	Compound name	Pathway Label	PubChem CID	HMDB ID			Control			Treated			Control		Treated		Treated vs Control
							MDA-CTRL-1	MDA-CTRL-2	MDA-CTRL-3	MDA-Treat-1	MDA-Treat-2	MDA-Treat-3	Mean	S.D.	Mean	S.D.	Ratio ¶	p-value ||
C_0014	1-Aminocyclopropane-1-carboxylic acid Homoserinelactone	1-Aminocyclopropane-1-carboxylic acid Homoserinelactone	535 73509		102.055	6.95075	4.69999e-06	6.54568e-06	9.14825e-06	1.28909e-05	6.09914e-06	7.14777e-06	6.79797e-06	2.23484e-06	8.71259e-06	3.65627e-06	1.28165	0.4905
C_0060	1-Methyl-4-imidazoleacetic acid	MIA	75810	HMDB0002820	141.065	8.01123	2.17468e-06	N.D.	N.D.	N.D.	3.27784e-06	N.D.	2.17468e-06	N.A.	3.27784e-06	N.A.	1.50727	N.A.
C_0084	1-Methylhistidine 3-Methylhistidine	1-Methylhistidine 3-Methylhistidine	92105 64969	HMDB0000001 HMDB0000479	170.094	7.36965	3.07336e-05	3.3802e-05	3.40199e-05	3.95051e-05	3.68052e-05	4.11624e-05	3.28518e-05	1.83769e-06	3.91575e-05	2.19931e-06	1.19194	0.02004	*
C_0055	1-Methylnicotinamide	1-Methylnicotinamide	457	HMDB0000699	137.072	7.22138	7.40853e-05	8.70371e-05	7.21498e-05	0.000171252	0.000167601	0.000162631	7.77574e-05	8.0945e-06	0.000167161	4.32756e-06	2.14978	0.00040654	***
C_0124	2'-Deoxyadenosine 5'-Deoxyadenosine	dAdenosine 5'-Deoxyadenosine	13730 439182	HMDB0000101 HMDB0001983	252.11	9.58115	2.21225e-05	2.08103e-05	1.12591e-05	1.8072e-05	1.91592e-05	2.50608e-05	1.8064e-05	5.9296e-06	2.0764e-05	3.76065e-06	1.14947	0.54799
C_0109	2'-Deoxycytidine	dCyt	13711	HMDB0000014	228.099	9.36456	2.95941e-06	3.3657e-06	1.05542e-06	2.59058e-06	2.48788e-06	3.48658e-06	2.46018e-06	1.2334e-06	2.85501e-06	5.49361e-07	1.16049	0.65013
C_0133	2'-Deoxyguanosine	dGuanosine	187790	HMDB0000085	268.105	11.5293	8.69039e-06	8.50258e-06	8.01194e-06	9.34884e-06	1.07158e-05	1.13764e-05	8.40164e-06	3.50307e-07	1.04804e-05	1.03409e-06	1.24742	0.061102
A_0102	2,3-Diphosphoglyceric acid	Diphosphoglycerate	186004	HMDB0001294	264.95	16.2248	6.45936e-06	5.63728e-06	8.07765e-06	5.97712e-06	N.D.	N.D.	6.72476e-06	1.24164e-06	5.97712e-06	N.A.	0.888823	N.A.
C_0034	2-Amino-2-(hydroxymethyl)-1,3-propanediol	2-Amino-2-(hydroxymethyl)-1,3-propanediol	6503		122.082	8.16456	0.000402609	0.000475905	0.000396267	0.000531581	0.000517627	0.000542046	0.000424927	4.42617e-05	0.000530418	1.22512e-05	1.24826	0.045497	*
A_0050	2-Amino-3-phosphonopropionic acid	2-Amino-3-phosphonopropionic acid	3857	HMDB0000370	168.007	11.1452	2.37107e-06	N.D.	N.D.	N.D.	N.D.	N.D.	2.37107e-06	N.A.	N.A.	N.A.	<1	N.A.
C_0017	2-Aminoisobutyric acid 2-Aminobutyric acid	2-Aminoisobutyric acid 2-Aminobutyric acid	6119 6657	HMDB0001906 HMDB0000452	104.071	9.59041	7.0863e-05	8.08765e-05	7.40681e-05	8.78419e-05	8.16228e-05	9.37285e-05	7.52692e-05	5.11367e-06	8.77311e-05	6.0536e-06	1.16556	0.05438
A_0103	2-Deoxyglucose 6-phosphate	2-Deoxyglucose 6-phosphate	440992		243.028	9.24096	1.90907e-05	1.68033e-05	1.31306e-05	1.82119e-05	2.31561e-05	2.481e-05	1.63415e-05	3.00675e-06	2.20593e-05	3.43302e-06	1.34989	0.096983
A_0104	2-Deoxyribose 1-phosphate	dR1P	5460448	HMDB0001351	213.018	9.76259	4.89302e-06	4.76889e-06	5.09535e-06	4.67627e-06	3.68727e-06	N.D.	4.91909e-06	1.64782e-07	4.18177e-06	6.99326e-07	0.850111	0.36928
A_0051	2-Hydroxy-4-methylvaleric acid	2-Hydroxy-4-methylvaleric acid	439960	HMDB0000624	131.072	7.8705	1.76177e-05	1.55224e-05	1.32013e-05	1.72852e-05	1.75678e-05	1.61468e-05	1.54471e-05	2.2092e-06	1.69999e-05	7.52252e-07	1.10052	0.34885
A_0052	2-Hydroxyglutaric acid	2-Hydroxyglutaric acid	43	HMDB0000606,HMDB0000694	147.03	15.0159	1.6425e-05	1.84315e-05	1.66641e-05	N.D.	1.97884e-05	1.94462e-05	1.71736e-05	1.09597e-06	1.96173e-05	2.41983e-07	1.14229	0.052978
A_0053	2-Hydroxyvaleric acid	2-Hydroxyvaleric acid	98009	HMDB0001863	117.056	8.24901	5.67619e-06	7.82272e-06	5.59004e-06	5.70505e-06	6.66167e-06	8.313e-06	6.36298e-06	1.2649e-06	6.89324e-06	1.31931e-06	1.08333	0.64176
A_0141	2-Oxoglutaric acid	2-OG	51	HMDB0000208	145.014	18.2307	9.25578e-05	9.07754e-05	9.01333e-05	0.000154419	0.000144197	0.000176849	9.11555e-05	1.25615e-06	0.000158488	1.67023e-05	1.73866	0.019422	*
A_0006	2-Oxoisovaleric acid	2-KIV	49	HMDB0000019	115.04	9.09128	7.78715e-05	8.69835e-05	7.47977e-05	9.63737e-05	8.71672e-05	0.000102309	7.98843e-05	6.33729e-06	9.52832e-05	7.62954e-06	1.19277	0.056662
A_0007	2-Phosphoglyceric acid	2-PG	439278	HMDB0003391	184.986	16.5448	2.52626e-05	3.06107e-05	2.73283e-05	2.65867e-05	2.85231e-05	2.91232e-05	2.77339e-05	2.69698e-06	2.80777e-05	1.32559e-06	1.0124	0.85594
A_0054	3-Hydroxy-3-methylglutaric acid	3-Hydroxy-3-methylglutaric acid	1662		161.045	13.7525	1.20781e-05	1.09272e-05	1.17243e-05	1.18607e-05	1.3561e-05	N.D.	1.15765e-05	5.89482e-07	1.27108e-05	1.20226e-06	1.09799	0.39077
A_0003	3-Hydroxybutyric acid	3-HBA	441	HMDB0000011,HMDB0000357,HMDB0000442	103.04	8.51529	1.9141e-05	3.14935e-05	N.D.	3.37542e-05	2.74579e-05	3.09848e-05	2.53172e-05	8.73457e-06	3.07323e-05	3.15572e-06	1.21389	0.53703
A_0055	3-Phenylpropionic acid	3-Phenylpropionic acid	107	HMDB0000764	149.06	7.8502	2.86683e-06	2.74989e-06	3.0035e-06	3.26489e-06	3.01537e-06	5.23479e-06	2.87341e-06	1.26931e-07	3.83835e-06	1.21577e-06	1.33582	0.3025
A_0038	3-Phosphoglyceric acid	3-PG	439183	HMDB0000807	184.986	16.9331	0.000169445	0.000187738	0.000175376	0.000173422	0.000181946	0.000202	0.00017752	9.33307e-06	0.000185789	1.46718e-05	1.04659	0.46406
A_0056	3-Ureidoisobutyric acid	3-Ureidoisobutyric acid	88558720	HMDB0002031	145.062	7.78939	N.D.	2.88739e-06	N.D.	N.D.	3.97406e-06	3.59431e-06	2.88739e-06	N.A.	3.78419e-06	2.68523e-07	1.31059	N.A.
A_0057	3-Ureidopropionic acid	3-Ureidopropionic acid	111	HMDB0000026	131.046	8.20282	1.31774e-05	1.07029e-05	9.06704e-06	1.38248e-05	1.08897e-05	1.21377e-05	1.09824e-05	2.06938e-06	1.22841e-05	1.47297e-06	1.11852	0.4299
C_0030	4-Amino-3-hydroxybutyric acid	4-Amino-3-hydroxybutyric acid	2149		120.066	7.76891	6.38631e-06	4.42569e-06	N.D.	2.9422e-06	4.19092e-06	5.51633e-06	5.406e-06	1.38636e-06	4.21648e-06	1.28726e-06	0.779963	0.43027
A_0105	4-Methyl-2-oxovaleric acid 3-Methyl-2-oxovaleric acid 2-Oxohexanoic acid	2-Oxoleucine 2K3MVA 2-Oxohexanoic acid	70 47 159664	HMDB0000695 HMDB0000491 HMDB0001864	129.056	8.52967	0.000386117	0.00039762	0.000369522	0.000477889	0.000468915	0.000545672	0.00038442	1.41256e-05	0.000497492	4.19657e-05	1.29414	0.032422	*
C_0061	4-Methyl-5-thiazoleethanol	4-Methyl-5-thiazoleethanol	1136		144.049	7.93251	8.01419e-07	1.46315e-06	1.39824e-06	1.4168e-06	2.05699e-06	N.D.	1.22094e-06	3.64759e-07	1.7369e-06	4.52677e-07	1.42259	0.31769
C_0041	4-Oxopyrrolidine-2-carboxylic acid	4-Oxopyrrolidine-2-carboxylic acid	107541		130.05	10.9337	0.000100336	0.00010411	8.96066e-05	0.000107553	0.000113873	0.000114981	9.80176e-05	7.52462e-06	0.000112136	4.00707e-06	1.14404	0.062888
C_0144	5'-Deoxy-5'-methylthioadenosine	MTA	439176	HMDB0001173	298.098	10.0383	7.04998e-06	8.62489e-06	1.1028e-05	1.97577e-05	1.06184e-05	9.85955e-06	8.90095e-06	2.00331e-06	1.34119e-05	5.50873e-06	1.50679	0.29025
C_0026	5-Aminovaleric acid	5-Aminovaleric acid	138	HMDB0003355	118.087	7.94961	5.39079e-05	6.21907e-05	5.13843e-05	5.92576e-05	5.65851e-05	7.37584e-05	5.58276e-05	5.65321e-06	6.32004e-05	9.24067e-06	1.13206	0.31614
C_0079	5-Hydroxylysine	5-Hydroxylysine	3032849	HMDB0000450	163.109	7.03234	5.20087e-06	5.66235e-06	6.18999e-06	6.5928e-06	5.94525e-06	6.66761e-06	5.68441e-06	4.94928e-07	6.40189e-06	3.97222e-07	1.12622	0.12512
C_0115	5-Methyl-2'-deoxycytidine	5-Methyl-2'-deoxycytidine	440055	HMDB0002224	242.115	9.81069	5.60158e-06	5.45398e-06	4.73013e-06	6.69104e-06	6.29407e-06	7.62247e-06	5.2619e-06	4.66402e-07	6.86919e-06	6.81882e-07	1.30546	0.033882	*
A_0058	5-Oxoproline	Oxoproline	7405	HMDB0000267	128.035	8.44475	0.00186409	0.00191944	0.0018747	0.00214664	0.00215136	0.00238962	0.00188608	2.93771e-05	0.00222921	0.000138942	1.18193	0.0453	*
A_0014	6-Phosphogluconic acid	6-PG	91493	HMDB0001316	275.016	13.0196	2.00822e-05	2.76364e-05	7.41193e-05	5.30459e-05	2.35166e-05	2.6515e-05	4.06126e-05	2.92624e-05	3.43592e-05	1.62525e-05	0.846021	0.76669
A_0025	Acetyl CoA_divalent	AcCoA	444493		403.554	9.10789	5.00798e-06	5.99187e-06	3.30032e-06	6.57229e-06	3.35952e-06	4.4975e-06	4.76672e-06	1.3619e-06	4.80977e-06	1.62899e-06	1.00903	0.97372
C_0053	Adenine	Adenine	190	HMDB0000034	136.063	7.50492	0.000979814	0.00107946	0.000875478	0.00125872	0.00132052	0.00133697	0.000978251	0.000102001	0.0013054	4.12557e-05	1.33443	0.01934	*
C_0134	Adenosine	Adenosine	60961	HMDB0000050	268.105	9.79772	0.00492185	0.00561458	0.00302619	0.00456723	0.00563762	0.005733	0.00452087	0.00133998	0.00531262	0.000647284	1.17513	0.42719
A_0107	Adenosine 5'-phosphosulfate	Adenosine 5'-phosphosulfate	10238	HMDB0001003	426.013	9.01926	4.5625e-06	3.56762e-06	3.10244e-06	3.98758e-06	5.03927e-06	6.31309e-06	3.74419e-06	7.45875e-07	5.11332e-06	1.16452e-06	1.36567	0.17392
A_0059	Adipic acid	Adipic acid	196	HMDB0000448	145.051	13.2697	N.D.	N.D.	N.D.	1.84925e-05	N.D.	N.D.	N.A.	N.A.	1.84925e-05	N.A.	1<	N.A.
C_0098	ADMA	ADMA	123831	HMDB0001539	203.151	7.54941	7.11677e-06	7.07114e-06	6.65607e-06	9.81939e-06	7.79192e-06	9.55946e-06	6.94799e-06	2.53838e-07	9.05692e-06	1.1032e-06	1.30353	0.07361
A_0026	ADP	ADP	6022	HMDB0001341	426.023	9.70301	0.000333616	0.000508209	0.000764797	0.000780002	0.0006368	0.000579247	0.000535541	0.000216886	0.00066535	0.000103378	1.24239	0.42137
A_0106	ADP-ribose	ADP-Rib	445794	HMDB0001178	558.062	7.55862	4.26792e-06	5.26098e-06	7.57589e-06	1.05854e-05	6.29295e-06	5.34539e-06	5.70159e-06	1.69743e-06	7.4079e-06	2.79226e-06	1.29927	0.42687
C_0010	Ala	Ala	602	HMDB0000161,HMDB0001310	90.0554	8.93132	0.00885846	0.010263	0.00874205	0.0104024	0.0105496	0.0108913	0.00928784	0.000846534	0.0106144	0.000250815	1.14283	0.10309
A_0042	AMP	AMP	6083	HMDB0000045	346.054	8.21204	8.05947e-05	0.000174097	0.000468836	0.000373915	0.000185912	0.000117764	0.000241176	0.000202626	0.000225864	0.000132666	0.936511	0.91887
C_0087	Arg	Arg	6322	HMDB0000517,HMDB0003416	175.12	6.99896	1.93259e-06	6.86277e-06	5.04598e-06	8.05097e-06	7.23279e-06	4.51783e-06	4.61378e-06	2.49334e-06	6.60053e-06	1.84948e-06	1.43061	0.33464
C_0143	Argininosuccinic acid	ArgSuccinate	16950	HMDB0000052	291.132	9.35901	3.66065e-06	3.78698e-06	4.11768e-06	3.50065e-06	3.02136e-06	2.81546e-06	3.8551e-06	2.36006e-07	3.11249e-06	3.51567e-07	0.807368	0.04584	*
A_0060	Ascorbic acid	Ascorbic acid	54670067	HMDB0000044	175.026	7.87544	5.05827e-06	5.63728e-06	N.D.	N.D.	3.94129e-06	6.90292e-06	5.34778e-06	4.09421e-07	5.4221e-06	2.09419e-06	1.0139	0.96823
C_0048	Asn	Asn	236	HMDB0000168,HMDB0033780	133.061	10.4565	0.000242145	0.000287122	0.000267553	0.000347624	0.000310969	0.000318714	0.000265607	2.25513e-05	0.000325769	1.9319e-05	1.22651	0.025646	*
C_0052	Asp	Asp	424	HMDB0000191,HMDB0006483	134.045	11.5995	0.0017298	0.00200836	0.00158817	0.0018389	0.00178429	0.00185858	0.00177545	0.00021378	0.00182726	3.84889e-05	1.02918	0.71741
A_0028	ATP	ATP	5957	HMDB0000538	505.989	10.4149	0.00139519	0.00124957	0.00134098	0.00166476	0.00159477	0.00197672	0.00132858	7.35978e-05	0.00174542	0.000203345	1.31375	0.057446
C_0027	Betaine	Betaine	247	HMDB0000043	118.087	11.2963	0.000477712	0.000572758	0.000495215	0.000634785	0.000626324	0.000690131	0.000515228	5.05848e-05	0.000650413	3.46554e-05	1.26238	0.023531	*
A_0108	Butyric acid Isobutyric acid	Butyric acid Isobutyric acid	264 6590	HMDB0000039 HMDB0001873	87.0449	8.81506	1.14673e-05	N.D.	1.24027e-05	1.3034e-05	1.79693e-05	1.69486e-05	1.1935e-05	6.61394e-07	1.5984e-05	2.6052e-06	1.33925	0.10492
C_0112	Butyrylcarnitine	Butyrylcarnitine	439829	HMDB0002013	232.156	9.51452	1.00303e-05	1.16101e-05	9.47181e-06	1.11276e-05	1.12493e-05	1.24786e-05	1.03707e-05	1.10905e-06	1.16185e-05	7.47338e-07	1.12032	0.1913
C_0078	Carnitine	Carnitine	85	HMDB0000062	162.114	8.42202	0.000202863	0.000260192	0.00023792	0.000330033	0.000296514	0.000315724	0.000233658	2.89008e-05	0.00031409	1.68192e-05	1.34423	0.021953	*
C_0108	Carnosine	Carnosine	439224	HMDB0000033	227.116	6.63377	9.32902e-06	8.28968e-06	6.73311e-06	8.78522e-06	8.68961e-06	8.92652e-06	8.11727e-06	1.30651e-06	8.80045e-06	1.19189e-07	1.08416	0.46093
A_0043	CDP	CDP	6132	HMDB0001546	402.012	10.143	2.97892e-05	5.03013e-05	7.07625e-05	6.91493e-05	5.05075e-05	5.04771e-05	5.02843e-05	2.04866e-05	5.67113e-05	1.07717e-05	1.12781	0.66318
A_0061	CDP-choline	CDP-choline	13804	HMDB0001413	487.101	6.02939	1.43701e-05	1.57974e-05	1.54557e-05	2.33558e-05	2.0575e-05	2.28654e-05	1.52077e-05	7.45261e-07	2.22654e-05	1.48434e-06	1.46409	0.0055	**
C_0018	Choline	Choline	305	HMDB0000097	104.107	6.71162	0.00610427	0.00632862	0.00479213	0.00657144	0.00651387	0.00740272	0.00574167	0.000829942	0.00682934	0.000497392	1.18943	0.13901
C_0043	cis-4-Hydroxyproline	cis-Hydroxyproline	440014	HMDB0006055	132.065	10.8357	7.07503e-06	N.D.	5.47354e-06	N.D.	1.01721e-05	N.D.	6.27428e-06	1.13242e-06	1.01721e-05	N.A.	1.62123	N.A.
A_0037	cis-Aconitic acid	cis-Aconitic acid	643757	HMDB0000072	173.01	22.1381	0.000153473	0.000218595	0.000240831	0.000263793	0.000191959	0.000192369	0.0002043	4.53999e-05	0.000216041	4.13551e-05	1.05747	0.75729
A_0008	Citric acid	Citric acid	311	HMDB0000094	191.02	21.327	0.00129063	0.00131651	0.00126082	0.00124528	0.0012068	0.00135742	0.00128932	2.78689e-05	0.00126983	7.82499e-05	0.984887	0.71673
C_0088	Citrulline	Citrulline	9750	HMDB0000904	176.104	11.0577	0.000876994	0.00100904	0.000831312	0.00111809	0.000990862	0.00109166	0.000905784	9.22974e-05	0.00106687	6.71367e-05	1.17784	0.076878
A_0015	CMP	CMP	6131	HMDB0000095	322.043	8.5057	9.47708e-06	1.64777e-05	3.23247e-05	2.78281e-05	1.6519e-05	1.42298e-05	1.94265e-05	1.17058e-05	1.95256e-05	7.28067e-06	1.0051	0.99077
A_0145	CoA_divalent	CoA	87642		382.548	9.42578	6.73239e-06	8.61874e-06	1.59433e-05	1.27365e-05	8.62003e-06	8.33143e-06	1.04315e-05	4.86566e-06	9.89597e-06	2.46416e-06	0.948665	0.87591
C_0045	Creatine	Creatine	586	HMDB0000064	132.078	8.77948	0.00185524	0.00191143	0.00158368	0.00222054	0.00217165	0.00221981	0.00178345	0.000175271	0.002204	2.80143e-05	1.23581	0.050108
C_0024	Creatinine	Creatinine	588	HMDB0000562	114.067	7.17134	4.3285e-05	4.62184e-05	3.91699e-05	4.19043e-05	4.79724e-05	4.65969e-05	4.28911e-05	3.5407e-06	4.54912e-05	3.18155e-06	1.06062	0.39824
A_0027	CTP	CTP	6176	HMDB0000082	481.978	10.931	8.85916e-05	7.41386e-05	6.05859e-05	7.95136e-05	9.02809e-05	0.000110299	7.44387e-05	1.40053e-05	9.33646e-05	1.56228e-05	1.25425	0.19407
C_0013	Cyclohexylamine	Cyclohexylamine	7965		100.113	7.58647	7.64687e-06	7.35653e-06	6.05133e-06	7.74072e-06	9.46419e-06	1.27514e-05	7.01824e-06	8.49864e-07	9.98543e-06	2.54568e-06	1.42278	0.17211
C_0033	Cys	Cys	594	HMDB0000574,HMDB0003417	122.028	11.3277	5.99436e-05	4.56567e-05	1.76378e-05	2.82792e-05	3.16448e-05	6.10016e-05	4.10794e-05	2.15211e-05	4.03085e-05	1.79995e-05	0.981235	0.96439
C_0157	Cysteine glutathione disulfide	Cysteine glutathione disulfide	10455148	HMDB0000656	427.098	11.6993	1.26432e-05	9.6577e-06	3.10848e-06	5.58449e-06	4.51408e-06	6.71126e-06	8.4698e-06	4.8771e-06	5.60328e-06	1.09871e-06	0.66156	0.41696
A_0062	Cysteinesulfinic acid	Cysteinesulfinic acid	1549098	HMDB0000996	152.002	8.39111	N.D.	N.D.	N.D.	2.01505e-06	3.77741e-06	N.D.	N.A.	N.A.	2.89623e-06	1.24618e-06	1<	N.A.
C_0117	Cytidine	Cytidine	6175	HMDB0000089	244.099	9.62557	0.000154019	0.000175161	0.000115919	0.000163512	0.000182943	0.000185422	0.000148366	3.0023e-05	0.000177292	1.19985e-05	1.19496	0.23164
A_0135	dADP	dADP	188966	HMDB0001508	410.027	9.73815	2.68721e-06	4.08142e-06	5.80912e-06	5.79007e-06	5.19496e-06	3.2441e-06	4.19258e-06	1.56392e-06	4.74304e-06	1.33179e-06	1.13129	0.66726
C_0075	Daminozide Ala-Ala	Daminozide Ala-Ala	15331 5460362	HMDB0003459	161.093	9.19777	5.40958e-06	6.4279e-06	N.D.	8.98172e-06	8.151e-06	8.84468e-06	5.91874e-06	7.20062e-07	8.65913e-06	4.45358e-07	1.463	0.06724
A_0097	dAMP	dAMP	12599	HMDB0000905	330.06	8.3042	N.D.	N.D.	2.4028e-06	N.D.	N.D.	N.D.	2.4028e-06	N.A.	N.A.	N.A.	<1	N.A.
A_0049	dATP	dATP	15993	HMDB0001532	489.994	10.3742	1.13308e-05	7.96022e-06	9.30025e-06	9.73514e-06	8.84126e-06	1.16308e-05	9.53043e-06	1.69705e-06	1.00691e-05	1.42445e-06	1.05652	0.69595
A_0136	dCDP	dCDP	150855	HMDB0001245	386.016	10.2767	N.D.	2.73542e-06	2.53001e-06	3.17136e-06	2.72858e-06	N.D.	2.63271e-06	1.4525e-07	2.94997e-06	3.13092e-07	1.12051	0.3662
A_0046	dCTP	dCTP	65091	HMDB0000998	465.983	10.9879	3.32668e-06	N.D.	2.02118e-06	N.D.	3.03176e-06	N.D.	2.67393e-06	9.23127e-07	3.03176e-06	N.A.	1.13382	N.A.
A_0063	Deamido-NAD+	Deamido-NAD	165491	HMDB0001179	663.08	7.37216	6.38751e-06	8.076e-06	1.22684e-05	1.19032e-05	8.76752e-06	8.09181e-06	8.91064e-06	3.02799e-06	9.58752e-06	2.03373e-06	1.07596	0.76616
A_0064	Decanoic acid	Decanoic acid	2969	HMDB0000511	171.139	7.09431	5.22353e-06	6.2741e-06	N.D.	8.88491e-06	N.D.	9.50189e-06	5.74881e-06	7.42865e-07	9.1934e-06	4.36267e-07	1.59918	0.047151	*
C_0020	Diethanolamine	Diethanolamine	8113	HMDB0004437	106.087	7.53642	1.52896e-05	1.70822e-05	1.3004e-05	5.60103e-05	1.65893e-05	4.30885e-05	1.51252e-05	2.04405e-06	3.85627e-05	2.00965e-05	2.54956	0.17961
A_0065	Dihydroorotic acid	Dihydroorotic acid	439216	HMDB0000528	157.025	8.32868	5.67619e-06	5.73136e-06	5.34976e-06	N.D.	N.D.	N.D.	5.58577e-06	2.0624e-07	N.A.	N.A.	<1	N.A.
A_0035	Dihydroxyacetone phosphate	DHAP	668	HMDB0001473	168.991	11.3048	0.00021165	0.000192695	0.000147122	0.00017553	0.000161462	0.00024927	0.000183822	3.31664e-05	0.000195421	4.71626e-05	1.0631	0.74698
C_0011	Dimethylaminoethanol	Dimethylaminoethanol	7902	HMDB0032231	90.0915	6.79587	8.64447e-06	8.69737e-06	N.D.	N.D.	8.6178e-06	9.71223e-06	8.67092e-06	3.74042e-08	9.16501e-06	7.73884e-07	1.05698	0.53226
A_0023	dTDP	dTDP	164628	HMDB0001274	401.016	10.0062	5.48219e-06	7.5405e-06	1.1703e-05	1.2898e-05	8.66919e-06	6.91214e-06	8.24191e-06	3.16919e-06	9.49311e-06	3.07681e-06	1.15181	0.64941
A_0137	dTDP-glucose	TDP-Glc	443210	HMDB0001328	563.074	7.4958	7.39341e-06	8.87202e-06	9.10944e-06	1.07044e-05	9.00514e-06	1.09027e-05	8.45829e-06	9.29821e-07	1.02041e-05	1.04305e-06	1.2064	0.09735
A_0041	dTMP	dTMP	9700	HMDB0001227	321.05	8.45814	N.D.	N.D.	2.19079e-06	N.D.	N.D.	N.D.	2.19079e-06	N.A.	N.A.	N.A.	<1	N.A.
A_0047	dTTP	dTTP	64968	HMDB0001342	480.982	10.7201	1.65687e-05	1.37567e-05	8.79849e-06	1.43859e-05	1.63797e-05	2.05337e-05	1.30413e-05	3.93421e-06	1.70998e-05	3.13649e-06	1.3112	0.23824
C_0002	Ethanolamine	Ethanolamine	700	HMDB0000149	62.0607	6.2184	0.000421968	0.000406489	0.000278045	0.000354413	0.000426417	0.000534648	0.000368834	7.90054e-05	0.000438492	9.07219e-05	1.18886	0.37364
A_0066	Ethanolamine phosphate	EAP	1015	HMDB0000224	140.012	7.10278	8.14066e-05	7.82634e-05	7.99779e-05	9.60761e-05	0.000100507	0.000107627	7.98826e-05	1.57375e-06	0.000101403	5.8272e-06	1.2694	0.017984	*
A_0109	FAD_divalent	FAD	643975		391.571	6.98282	5.25945e-06	5.07283e-06	6.64303e-06	6.38524e-06	5.21135e-06	4.75555e-06	5.65844e-06	8.57775e-07	5.45071e-06	8.40796e-07	0.963289	0.77945
A_0110	FMN	FMN	643976	HMDB0001520	455.098	7.40536	5.08701e-06	3.91498e-06	5.09535e-06	4.7783e-06	4.3346e-06	7.23471e-06	4.69911e-06	6.79093e-07	5.4492e-06	1.56213e-06	1.15962	0.50609
C_0158	Folic acid	Folic acid	6037	HMDB0000121	442.149	14.0812	2.91349e-06	3.44271e-06	3.58226e-06	3.91948e-06	3.6523e-06	3.31198e-06	3.31282e-06	3.52798e-07	3.62792e-06	3.04484e-07	1.09512	0.30784
A_0018	Fructose 1,6-diphosphate	F1,6P	172313	HMDB0001058	338.99	12.914	0.000686273	0.000822703	0.000871432	0.000838617	0.000853563	0.000773598	0.000793469	9.59789e-05	0.000821926	4.25154e-05	1.03586	0.67332
A_0012	Fructose 6-phosphate	F6P	603	HMDB0000124	259.022	8.90097	1.35582e-05	1.67671e-05	1.56677e-05	1.90452e-05	1.71253e-05	1.76674e-05	1.5331e-05	1.63074e-06	1.7946e-05	9.89766e-07	1.17057	0.090294
A_0005	Fumaric acid	Fumaric acid	444972	HMDB0000134	115.004	20.8723	6.03328e-05	7.08025e-05	6.67625e-05	8.92487e-05	8.61511e-05	9.51756e-05	6.5966e-05	5.2801e-06	9.01918e-05	4.58555e-06	1.36725	0.0041306	**
C_0015	GABA	GABA	119	HMDB0000112	104.071	7.5809	0.000637433	0.000694988	0.000614562	0.000828893	0.000683458	0.000823499	0.000648994	4.14406e-05	0.000778617	8.2454e-05	1.19973	0.094546
A_0112	Galacturonic acid Glucuronic acid	Galacturonic acid Glucuronic acid	439215 94715	HMDB0002545 HMDB0000127	193.036	7.20629	4.60561e-06	N.D.	4.53705e-06	6.86987e-06	5.6866e-06	6.46976e-06	4.57133e-06	4.84817e-08	6.34208e-06	6.01881e-07	1.38736	0.035326	*
A_0045	GDP	GDP	8977	HMDB0001201	442.016	9.40174	6.23949e-05	0.000104047	0.000156168	0.000161561	0.000121893	0.000106871	0.000107537	4.69837e-05	0.000130108	2.82554e-05	1.2099	0.52321
A_0111	GDP-fucose ADP-glucose	GDP-fucose ADP-Glc	10918995 16500	HMDB0001095 HMDB0006557	588.077	7.366	N.D.	2.74266e-06	5.25082e-06	5.35645e-06	3.95767e-06	N.D.	3.99674e-06	1.77354e-06	4.65706e-06	9.89087e-07	1.16522	0.70135
C_0065	Gln	Gln	738	HMDB0000641,HMDB0003423	147.077	10.7414	0.00416013	0.00504064	0.00466874	0.00573321	0.00508361	0.00512898	0.00462317	0.00044202	0.00531527	0.00036266	1.1497	0.1067
C_0068	Glu	Glu	611	HMDB0000148,HMDB0003339	148.061	10.9282	0.0129621	0.0139175	0.0113229	0.0144558	0.0150701	0.0155859	0.0127341	0.0013122	0.0150373	0.000565758	1.18086	0.076447
C_0138	Glu-Glu	Glu-Glu	439500		277.105	10.8783	6.67014e-06	5.46304e-06	3.15855e-06	4.34349e-06	6.35049e-06	6.61305e-06	5.09724e-06	1.78414e-06	5.76901e-06	1.2415e-06	1.13179	0.62403
A_0067	Glucaric acid	Glucaric acid	33037	HMDB0000663	209.029	12.9273	N.D.	2.71371e-06	2.89749e-06	N.D.	N.D.	4.1012e-06	2.8056e-06	1.29955e-07	4.1012e-06	N.A.	1.46179	N.A.
A_0010	Gluconic acid	Gluconic acid	10690	HMDB0000625	195.051	7.23191	5.83067e-05	6.39784e-05	6.88756e-05	6.70662e-05	6.39127e-05	7.12227e-05	6.37202e-05	5.28918e-06	6.74006e-05	3.66642e-06	1.05776	0.38436
A_0068	Glucosamine 6-phosphate	Glc-6P	440997	HMDB0001254	258.036	7.80398	7.78859e-06	7.04841e-06	4.2897e-06	7.55855e-06	9.26735e-06	9.40973e-06	6.37557e-06	1.84393e-06	8.74521e-06	1.03014e-06	1.37168	0.14321
A_0013	Glucose 1-phosphate	G1P	65533	HMDB0001586	259.023	9.00071	4.25427e-05	6.62941e-05	6.9024e-05	8.14606e-05	7.13856e-05	4.89195e-05	5.92869e-05	1.4565e-05	6.72553e-05	1.66591e-05	1.1344	0.56719
A_0011	Glucose 6-phosphate	G6P	5958	HMDB0001401	259.022	8.74768	8.12844e-05	0.000116567	0.000116098	0.000134949	0.000121639	9.27794e-05	0.00010465	2.02361e-05	0.000116456	2.15572e-05	1.11282	0.52737
A_0113	Glucurone	Glucurone	92283	HMDB0006355	175.025	4.77347	4.39725e-06	N.D.	N.D.	N.D.	N.D.	6.6633e-06	4.39725e-06	N.A.	6.6633e-06	N.A.	1.51533	N.A.
C_0146	Glutathione (GSH)	GSH	124886	HMDB0000125	308.092	13.3849	0.00699596	0.00846747	0.0072081	0.0098117	0.00904893	0.00894516	0.00755718	0.000795439	0.0092686	0.000473195	1.22646	0.043858	*
C_0145	Glutathione (GSSG)_divalent	GSSG	65359		307.085	12.2614	0.00113143	0.00115335	0.00137427	0.00139101	0.00133923	0.00131791	0.00121968	0.000134328	0.00134938	3.75912e-05	1.10634	0.23177
C_0004	Gly	Gly	750	HMDB0000123	76.0399	8.19051	0.00822595	0.00873531	0.00774051	0.00971536	0.00948228	0.00993421	0.00823392	0.00049745	0.00971062	0.000226002	1.17934	0.021577	*
C_0096	Gly-Asp	Gly-Asp	97363		191.067	9.83473	1.62454e-05	1.82735e-05	1.83735e-05	1.96439e-05	2.22216e-05	2.05103e-05	1.76308e-05	1.20084e-06	2.07919e-05	1.31171e-06	1.17929	0.037358	*
C_0049	Gly-Gly	Gly-Gly	11163	HMDB0011733	133.061	8.26646	1.91798e-05	2.1535e-05	1.80577e-05	2.6728e-05	2.1365e-05	2.46407e-05	1.95908e-05	1.77475e-06	2.42445e-05	2.70337e-06	1.23754	0.077214
A_0142	Glyceraldehyde 3-phosphate	GAP	729	HMDB0001112	168.991	10.3816	4.62501e-05	5.49617e-05	4.27274e-05	5.11159e-05	4.65826e-05	5.05969e-05	4.79798e-05	6.29785e-06	4.94318e-05	2.4811e-06	1.03026	0.73834
A_0069	Glyceric acid	Glyceric acid	439194	HMDB0000139,HMDB0006372	105.019	9.23542	3.22393e-05	3.40263e-05	3.62823e-05	4.27156e-05	4.15187e-05	3.96849e-05	3.41826e-05	2.02601e-06	4.13064e-05	1.52647e-06	1.2084	0.0099197	**
C_0012	Glycerol	Glycerol	753	HMDB0000131	93.055	23.5765	0.000363844	0.000438986	0.000481125	0.000478839	0.000722459	0.000445988	0.000427985	5.94092e-05	0.000549095	0.000151033	1.28298	0.29892
A_0036	Glycerol 3-phosphate	G3P	439162	HMDB0000126	171.006	10.77	0.000444244	0.000366394	0.000361636	0.000402015	0.000369252	0.000541672	0.000390758	4.63815e-05	0.000437646	9.15664e-05	1.11999	0.48726
C_0127	Glycerophosphocholine	GPCho	439285	HMDB0000086	258.111	23.0468	0.00213992	0.00299462	0.00289901	0.003737	0.00330775	0.00307144	0.00267785	0.000468307	0.00337206	0.000337406	1.25924	0.11259
A_0021	GMP	GMP	6804	HMDB0001397	362.049	8.08466	9.26871e-06	1.55658e-05	4.33847e-05	2.97836e-05	1.67812e-05	1.21469e-05	2.27397e-05	1.81542e-05	1.95706e-05	9.14322e-06	0.860633	0.80489
A_0029	GTP	GTP	6830	HMDB0001273	521.987	10.1301	0.000189031	0.000190683	0.000186401	0.000233303	0.000231987	0.000270661	0.000188705	2.15989e-06	0.000245317	2.19583e-05	1.3	0.045458	*
C_0072	Guanine	Guanine	764	HMDB0000132	152.058	8.17382	0.0001791	0.000213625	0.00016441	0.000241632	0.000244443	0.000266481	0.000185712	2.52644e-05	0.000250852	1.36077e-05	1.35076	0.028082	*
C_0141	Guanosine	Guanosine	6802	HMDB0000133	284.1	12.6293	0.000761719	0.000806033	0.000465305	0.000702285	0.00076822	0.000841974	0.000677686	0.000185257	0.000770827	6.98809e-05	1.13744	0.48412
A_0070	Heptanoic acid	Heptanoic acid	8094	HMDB0000666	129.092	7.68465	N.D.	N.D.	N.D.	6.52127e-06	N.D.	7.35452e-06	N.A.	N.A.	6.93789e-06	5.89193e-07	1<	N.A.
A_0114	Hexanoic acid	Hexanoic acid	8892	HMDB0000535	115.076	7.9628	1.11081e-05	8.77795e-06	9.34265e-06	1.18182e-05	9.2018e-06	1.20732e-05	9.74289e-06	1.21554e-06	1.10311e-05	1.58932e-06	1.13222	0.33123
A_0071	Hippuric acid	Hippuric acid	464	HMDB0000714	178.051	7.51794	2.55069e-06	2.29399e-06	2.75615e-06	3.09484e-06	3.03176e-06	3.40077e-06	2.53361e-06	2.31554e-07	3.17579e-06	1.97377e-07	1.25346	0.022612	*
C_0074	His	His	773	HMDB0000177	156.078	7.16948	0.00155863	0.00175061	0.00149605	0.00172845	0.00183741	0.00192206	0.00160176	0.000132648	0.00182931	9.70597e-05	1.14206	0.080428
C_0031	Homoserine	Homoserine	12647	HMDB0000719	120.068	10.0438	8.61943e-06	1.13791e-05	9.70292e-06	1.33407e-05	9.82839e-06	1.11145e-05	9.90047e-06	1.39038e-06	1.14279e-05	1.77701e-06	1.15428	0.30953
C_0044	Hydroxyproline	Hydroxyproline	5810	HMDB0000725	132.066	12.1061	0.000164015	0.000194182	0.000171244	0.000217914	0.000193623	0.000214962	0.00017648	1.57505e-05	0.000208833	1.32545e-05	1.18332	0.054545
C_0021	Hypotaurine	Hypotaurine	107812	HMDB0000965	110.027	18.9112	0.000724758	0.000875381	0.000730793	0.00103092	0.000941653	0.00101677	0.000776977	8.52735e-05	0.000996446	4.79762e-05	1.28246	0.027659	*
C_0054	Hypoxanthine	Hypoxanthine	790	HMDB0000157	137.047	11.128	0.000481027	0.000497336	0.00033223	0.000431691	0.000516924	0.000619149	0.000436864	9.09821e-05	0.000522588	9.38574e-05	1.19623	0.3195
C_0047	Ile	Ile	791	HMDB0000172	132.103	10.1697	0.0093078	0.0108217	0.00914051	0.0120526	0.0115673	0.0119883	0.00975669	0.000926154	0.0118694	0.000263583	1.21654	0.049415	*
C_0038	Imidazole-4-acetic acid	Imidazole-4-acetic acid	96215	HMDB0002024	127.051	7.92154	N.D.	3.21168e-06	2.28803e-06	3.65577e-06	N.D.	3.2465e-06	2.74985e-06	6.53126e-07	3.45114e-06	2.89395e-07	1.25503	0.34751
C_0135	Inosine	Inosine	6021	HMDB0000195	269.09	20.5146	0.000264552	0.000302949	0.000229334	0.000332768	0.000273805	0.000334401	0.000265612	3.68191e-05	0.000313658	3.45235e-05	1.18089	0.17483
A_0115	Isethionic acid	Isethionic acid	7866	HMDB0003903	124.992	10.2725	N.D.	N.D.	2.54414e-06	N.D.	N.D.	1.84324e-06	2.54414e-06	N.A.	1.84324e-06	N.A.	0.724503	N.A.
C_0111	Isobutyrylcarnitine	Isobutyrylcarnitine	168379	HMDB0000736	232.155	9.43493	7.03329e-06	7.48789e-06	6.32866e-06	6.85134e-06	8.53059e-06	7.6934e-06	6.94995e-06	5.84091e-07	7.69178e-06	8.39628e-07	1.10674	0.28498
A_0009	Isocitric acid	Isocitric acid	1198	HMDB0000193	191.02	22.6399	0.000119796	0.000126083	0.000134847	0.000128648	0.000125744	0.00012569	0.000126908	7.55904e-06	0.000126694	1.69252e-06	0.998313	0.96581
A_0116	Isovaleric acid DL-2-Methylbutyric Acid Valeric acid	Isovaleric acid 2-Methylbutyric acid Valeric acid	10430 8314 7991	HMDB0000718 HMDB0002176 HMDB0000892	101.061	8.26559	2.89342e-05	3.19277e-05	3.39643e-05	3.38477e-05	3.7348e-05	3.31414e-05	3.16087e-05	2.53017e-06	3.4779e-05	2.25263e-06	1.1003	0.1813
C_0120	Isovalerylcarnitine	Isovalerylcarnitine	6426851	HMDB0000688	246.169	9.72736	6.20682e-06	5.83448e-06	5.76629e-06	7.61145e-06	6.12992e-06	7.17505e-06	5.93586e-06	2.37122e-07	6.97214e-06	7.61321e-07	1.17458	0.13253
C_0103	Kynurenine	Kynurenine	846	HMDB0000684	209.093	9.84213	1.52687e-05	1.69689e-05	1.48529e-05	1.85219e-05	1.82615e-05	2.08758e-05	1.56968e-05	1.1211e-06	1.92197e-05	1.44012e-06	1.22443	0.031406	*
A_0002	Lactic acid	Lactic acid	612	HMDB0000190,HMDB0001311	89.024	9.69009	0.0344256	0.035144	0.0335438	0.0392136	0.0395988	0.0449884	0.0343711	0.00080148	0.0412669	0.00322863	1.20063	0.058466
A_0072	Lauric acid	Lauric acid	3893	HMDB0000638	199.171	6.84082	2.02834e-05	2.21149e-05	2.86216e-05	3.63304e-05	3.30544e-05	3.1418e-05	2.36733e-05	4.3821e-06	3.36009e-05	2.50138e-06	1.41936	0.038663	*
C_0046	Leu	Leu	857	HMDB0000687	132.103	10.2844	0.0116161	0.0129438	0.0113445	0.0140179	0.0138602	0.014712	0.0119681	0.000855804	0.0141967	0.000453163	1.18621	0.027584	*
C_0066	Lys	Lys	866	HMDB0000182,HMDB0003405	147.113	6.74501	0.00256807	0.0031155	0.00279498	0.00339249	0.00317446	0.00325586	0.00282618	0.000275044	0.00327427	0.000110174	1.15855	0.090743
A_0098	m-Ethoxybenzoic acid 3-Phenyllactic acid p-Methoxyphenylacetic acid	m-Ethoxybenzoic acid 3-Phenyllactic acid p-Methoxyphenylacetic acid	12126 643327 7690	HMDB0000748,HMDB0000779 HMDB0002072	165.056	7.71099	3.39853e-06	2.692e-06	2.4876e-06	N.D.	N.D.	N.D.	2.85938e-06	4.77971e-07	N.A.	N.A.	<1	N.A.
A_0033	Malic acid	Malic acid	525	HMDB0000156,HMDB0000744	133.014	18.2567	0.000915619	0.000963888	0.000921297	0.00118132	0.00118875	0.00127892	0.000933602	2.63823e-05	0.00121633	5.43318e-05	1.30284	0.0044717	**
C_0070	Met	Met	876	HMDB0000696	150.059	10.7136	0.001354	0.00154503	0.00133577	0.00181808	0.00163146	0.00177343	0.0014116	0.000115915	0.00174099	9.74474e-05	1.23335	0.020709	*
C_0080	Methionine sulfoxide	Methionine sulfoxide	158980	HMDB0002005	166.054	11.8381	6.02859e-05	7.32663e-05	5.34258e-05	7.8369e-05	8.75271e-05	9.09894e-05	6.2326e-05	1.00764e-05	8.56285e-05	6.52094e-06	1.37388	0.035758	*
A_0073	Mevalonic acid	Mevalonic acid	134965	HMDB0000227	147.066	7.40718	8.42088e-06	7.29445e-06	8.19072e-06	1.10105e-05	1.03571e-05	1.07092e-05	7.96868e-06	5.95132e-07	1.06923e-05	3.27003e-07	1.34179	0.0054569	**
A_0099	myo-Inositol 1-phosphate myo-Inositol 3-phosphate	Myoinositol 1-phosphate Myoinositol 3-phosphate	107737 440194	HMDB0000213 HMDB0006814	259.023	9.16152	6.2668e-05	5.01566e-05	2.93071e-05	4.41015e-05	5.19578e-05	6.23383e-05	4.73772e-05	1.68532e-05	5.27992e-05	9.14747e-06	1.11444	0.65704
A_0138	myo-Inositol 2-phosphate	Myoinositol 2-phosphate	160886		259.022	9.34814	1.74884e-05	1.75052e-05	1.85652e-05	2.24461e-05	2.10093e-05	1.95291e-05	1.78529e-05	6.16863e-07	2.09948e-05	1.45855e-06	1.17599	0.048719	*
A_0117	Myristic acid	Myristic acid	11005	HMDB0000806	227.202	6.62079	N.D.	1.44876e-05	2.63389e-05	2.84657e-05	1.61093e-05	1.44878e-05	2.04133e-05	8.38016e-06	1.96876e-05	7.64517e-06	0.964453	0.93036
C_0016	N,N-Dimethylglycine	DMG	673	HMDB0000092	104.071	10.9336	6.58249e-06	8.78344e-06	N.D.	1.03365e-05	9.30004e-06	8.68099e-06	7.68296e-06	1.55631e-06	9.43917e-06	8.36463e-07	1.22858	0.32882
C_0140	N-(1-Deoxy-1-fructosyl)valine	N-(1-Deoxy-1-fructosyl)valine	131752247	HMDB0037844	280.139	14.3092	N.D.	N.D.	N.D.	N.D.	3.62153e-06	3.70483e-06	N.A.	N.A.	3.66318e-06	5.89085e-08	1<	N.A.
A_0074	N-Acetyl-β-alanine	N-Acetyl-b-alanine	76406		130.051	7.94132	N.D.	N.D.	5.32856e-06	N.D.	N.D.	N.D.	5.32856e-06	N.A.	N.A.	N.A.	<1	N.A.
A_0075	N-Acetylalanine	N-Acetylalanine	88064	HMDB0000766	130.052	7.89634	1.49521e-05	1.59277e-05	1.5067e-05	1.60694e-05	2.02308e-05	1.55661e-05	1.53156e-05	5.33195e-07	1.72888e-05	2.56029e-06	1.12884	0.3124
A_0076	N-Acetylaspartic acid	N-Acetylaspartic acid	65065	HMDB0000812	174.041	12.9621	0.000364936	0.000373305	0.00037066	0.00037343	0.000351422	0.000398471	0.000369634	4.27814e-06	0.000374441	2.35409e-05	1.01301	0.75922
A_0077	N-Acetylcysteine	N-Acetylcysteine	12035	HMDB0001890	162.024	7.86715	1.78908e-06	N.D.	2.11305e-06	2.52519e-06	2.13862e-06	N.D.	1.95106e-06	2.29084e-07	2.3319e-06	2.73344e-07	1.1952	0.27372
A_0118	N-Acetylglucosamine 1-phosphate	GlcNAc-P	440272	HMDB0001367	300.048	8.4983	0.000364835	0.00030463	0.000202252	0.000289521	0.000364712	0.000437557	0.000290573	8.21981e-05	0.00036393	7.40212e-05	1.25246	0.31536
A_0119	N-Acetylglucosamine 6-phosphate	NAcGlcNP	440996	HMDB0001062	300.048	8.14373	0.000142163	0.000149609	0.000146055	0.000184917	0.000176973	0.000209475	0.000145942	3.72394e-06	0.000190455	1.69439e-05	1.305	0.039669	*
A_0078	N-Acetylglutamic acid	N-AcGlu	70914	HMDB0001138	188.057	11.7805	0.000108911	0.00011263	0.000108536	0.000115682	0.000109242	0.00012523	0.000110026	2.26316e-06	0.000116718	8.04409e-06	1.06083	0.28386
A_0079	N-Acetylglutamine	N-Acetylglutamine	25561	HMDB0006029	187.073	7.19502	4.69184e-06	3.19132e-06	3.71021e-06	5.1354e-06	3.99045e-06	5.28088e-06	3.86445e-06	7.62055e-07	4.80224e-06	7.06784e-07	1.24267	0.19354
C_0093	N-Acetyllysine	N-Acetyllysine	92907	HMDB0000446	189.124	9.73846	1.59783e-05	2.08556e-05	2.12124e-05	3.40137e-05	2.27294e-05	2.3173e-05	1.93487e-05	2.92435e-06	2.66387e-05	6.39076e-06	1.37677	0.1767
A_0080	N-Acetylmethionine	N-Acetylmethionine	448580	HMDB0011745	190.055	7.22269	7.89637e-06	9.92133e-06	7.37094e-06	9.37805e-06	9.48039e-06	1.27091e-05	8.39621e-06	1.34666e-06	1.05225e-05	1.89434e-06	1.25325	0.19581
A_0081	N-Acetylneuraminic acid	NeuNAc	439197	HMDB0000230	308.099	6.40553	0.000101209	0.000110669	9.49389e-05	0.000130953	0.000134774	0.0001418	0.000102272	7.91868e-06	0.000135842	5.50218e-06	1.32824	0.0054711	**
C_0086	N-Acetylornithine	N-AcOrn	439232	HMDB0003357	175.109	9.49412	5.59741e-06	8.28515e-06	7.04897e-06	1.2441e-05	1.02182e-05	8.91016e-06	6.97718e-06	1.34531e-06	1.05231e-05	1.78506e-06	1.50822	0.055828
C_0042	N-Acetylputrescine	N-Acetylputrescine	122356	HMDB0002064	131.119	8.3535	3.156e-05	3.9718e-05	3.1651e-05	3.21573e-05	3.01777e-05	3.20285e-05	3.43097e-05	4.68395e-06	3.14545e-05	1.10765e-06	0.916783	0.40283
C_0067	N-Acetylserine	N-Acetylserine	65249	HMDB0002931	148.061	24.8014	4.84858e-05	5.30993e-05	4.82758e-05	5.42626e-05	5.47486e-05	5.92228e-05	4.99536e-05	2.72621e-06	5.6078e-05	2.73429e-06	1.1226	0.051518
A_0082	N-Formylmethionine	N-Formylmethionine	439750	HMDB0001015	176.039	7.64162	5.87018e-06	6.8675e-06	6.33208e-06	7.60107e-06	5.97338e-06	6.95822e-06	6.35659e-06	4.99108e-07	6.84422e-06	8.19807e-07	1.07671	0.43819
A_0083	N-Glycolylneuraminic acid	GcNeu	440001	HMDB0000833	324.093	6.37601	1.61664e-06	2.02624e-06	1.95758e-06	1.828e-06	3.03995e-06	2.20267e-06	1.86682e-06	2.19366e-07	2.35687e-06	6.20519e-07	1.26251	0.30382
C_0089	N-Methylnorsalsolinol	N-Methylnorsalsolinol	37764	HMDB0001189	180.101	8.82105	3.82761e-06	2.90365e-06	N.D.	N.D.	N.D.	3.31744e-06	3.36563e-06	6.53336e-07	3.31744e-06	N.A.	0.98568	N.A.
C_0142	N1,N12-Diacetylspermine	N1,N12-Diacetylspermine	132680	HMDB0002172	287.245	7.42339	3.25576e-06	2.9263e-06	3.67471e-06	4.76232e-06	5.68877e-06	4.11406e-06	3.28559e-06	3.75093e-07	4.85505e-06	7.91441e-07	1.47768	0.056753
C_0110	N1,N8-Diacetylspermidine	N1,N8-Diacetylspermidine	389613	HMDB0041947	230.187	10.2048	3.15893e-05	3.70771e-05	3.22712e-05	4.14907e-05	3.8816e-05	4.32849e-05	3.36458e-05	2.99103e-06	4.11972e-05	2.24887e-06	1.22444	0.028201	*
C_0119	N1-Acetylspermine	N1-Acetylspermine	916	HMDB0001186	245.233	5.44862	1.11865e-06	1.06905e-06	1.76802e-06	1.9856e-06	1.59019e-06	1.61507e-06	1.31857e-06	3.90022e-07	1.73028e-06	2.21456e-07	1.31224	0.20527
C_0085	N5-Ethylglutamine	N5-Ethylglutamine	439378		175.109	11.3906	8.77595e-05	0.000101474	7.25928e-05	0.000115599	0.000104691	0.000122822	8.72754e-05	1.44466e-05	0.00011437	9.12758e-06	1.31045	0.062193
C_0095	N6,N6,N6-Trimethyllysine	Trimethyllysine	440120	HMDB0001325	189.159	7.06014	2.05364e-05	2.38543e-05	2.19481e-05	3.00114e-05	2.73615e-05	2.7538e-05	2.21129e-05	1.66512e-06	2.83036e-05	1.48162e-06	1.27996	0.0088723	**
C_0094	N6-Acetyllysine	N6-Acetyllysine	92832	HMDB0000206	189.124	11.4701	7.50495e-06	1.031e-05	9.04039e-06	1.23376e-05	1.1634e-05	1.09017e-05	8.95178e-06	1.40462e-06	1.16244e-05	7.17982e-07	1.29856	0.061323
C_0076	N6-Methyllysine	N6-Methyllysine	164795	HMDB0002038	161.13	6.9823	8.2855e-06	8.45276e-06	9.70677e-06	9.16269e-06	1.05209e-05	9.17752e-06	8.81501e-06	7.76804e-07	9.62037e-06	7.79913e-07	1.09136	0.27383
C_0092	N8-Acetylspermidine	N8-Acetylspermidine	123689	HMDB0002189	188.177	6.20728	0.000219747	0.000252156	0.000294158	0.000355287	0.000284895	0.00030145	0.000255354	3.7308e-05	0.000313877	3.68047e-05	1.22919	0.12522
A_0030	NAD+	NAD+	5893	HMDB0000902	662.099	5.81923	0.00057083	0.000615897	0.000638721	0.000791786	0.000730973	0.000801025	0.000608483	3.4547e-05	0.000774595	3.80586e-05	1.27299	0.0051395	**
A_0031	NADP+	NADP+	5886	HMDB0000217	742.064	8.3081	1.99241e-05	2.29616e-05	2.57736e-05	2.73944e-05	2.56716e-05	2.6773e-05	2.28864e-05	2.92544e-06	2.6613e-05	8.72484e-07	1.16283	0.14937
C_0035	Nicotinamide	Nicotinamide	936	HMDB0001406	123.056	7.27885	8.94417e-05	0.000116445	0.000125491	0.00016209	0.000150314	0.000117016	0.000110459	1.87552e-05	0.00014314	2.33775e-05	1.29586	0.13531
C_0036	Nicotinic acid	Nicotinic acid	938	HMDB0001488	124.04	9.95502	0.000198013	0.000212325	0.000136307	0.000191946	0.000228633	0.000257527	0.000182215	4.03962e-05	0.000226035	3.28676e-05	1.24049	0.22157
C_0150	NMN	NicRN	14180	HMDB0000229	335.066	21.8981	0.000172844	0.000159991	0.000117722	0.000169722	0.000179712	0.000217478	0.000150185	2.88395e-05	0.00018897	2.51882e-05	1.25825	0.15551
C_0101	O-Acetylcarnitine	ALCAR	439756	HMDB0000201	204.124	8.92393	0.00096116	0.00109696	0.000939396	0.00114187	0.00116512	0.00120327	0.000999172	8.53833e-05	0.00117009	3.09984e-05	1.17106	0.060391
C_0077	O-Acetylhomoserine 2-Aminoadipic acid	O-Acetylhomoserine 2-Aminoadipic acid	439389 92136	HMDB0000510	162.077	10.8839	0.00053152	0.000409121	0.000119135	0.000251695	0.000499524	0.000590755	0.000353259	0.000211792	0.000447325	0.000175454	1.26628	0.58648
A_0084	O-Succinylhomoserine	O-Succinylhomoserine	439406		218.067	10.8847	8.95975e-06	1.06233e-05	9.30025e-06	1.03048e-05	9.464e-06	1.15755e-05	9.62776e-06	8.78789e-07	1.04481e-05	1.06303e-06	1.08521	0.36304
A_0085	Octanoic acid	Octanoic acid	379	HMDB0000482	143.108	7.45705	N.D.	7.77207e-06	N.D.	6.97189e-06	9.28374e-06	N.D.	7.77207e-06	N.A.	8.12782e-06	1.63472e-06	1.04577	N.A.
C_0073	Octopamine Dopamine	Octopamine Dopamine	440266 681	HMDB0004825 HMDB0000073	154.087	8.55723	7.45487e-06	9.1866e-06	6.25548e-06	8.69215e-06	9.50522e-06	6.94043e-06	7.63231e-06	1.47359e-06	8.37927e-06	1.31071e-06	1.09787	0.54809
C_0050	Ornithine	Ornithine	389	HMDB0000214,HMDB0003374	133.098	6.68569	0.000560209	0.0006649	0.000606192	0.000749603	0.000664099	0.000704208	0.000610434	5.24746e-05	0.00070597	4.27797e-05	1.15651	0.073466
A_0086	Orotidine	Orotidine	92751	HMDB0000788	287.052	6.97364	5.47501e-06	5.84714e-06	7.28614e-06	7.26097e-06	6.41586e-06	7.52041e-06	6.20276e-06	9.56503e-07	7.06575e-06	5.77576e-07	1.13913	0.26601
A_0087	Pantothenic acid	Pantothenic acid	6613	HMDB0000210	218.103	6.83526	0.000193781	0.000206365	0.000198535	0.000260409	0.000256372	0.000269325	0.00019956	6.3545e-06	0.000262035	6.62768e-06	1.31306	0.00029961	***
A_0088	Pelargonic acid	Pelargonic acid	8158	HMDB0000847	157.123	7.25591	1.34576e-05	1.61592e-05	1.1272e-05	1.90962e-05	1.53391e-05	2.18424e-05	1.36296e-05	2.44818e-06	1.87592e-05	3.26472e-06	1.37636	0.10038
C_0125	Penciclovir	Penciclovir	4725		254.123	10.1771	2.61296e-06	2.23323e-06	N.D.	N.D.	3.24706e-06	N.D.	2.42309e-06	2.68509e-07	3.24706e-06	N.A.	1.34005	N.A.
C_0069	Penicillamine	Penicillamine	5852		150.059	11.8628	6.96233e-06	N.D.	5.46584e-06	8.98172e-06	9.84378e-06	9.21025e-06	6.21408e-06	1.05818e-06	9.34525e-06	4.46606e-07	1.50388	0.11902
C_0081	Phe	Phe	994	HMDB0000159	166.087	11.0965	0.00574608	0.00662065	0.00553652	0.00732329	0.00695591	0.00725226	0.00596775	0.000575054	0.00717715	0.000194864	1.20266	0.055537
A_0089	Phenaceturic acid	Phenaceturic acid	68144	HMDB0000821	192.067	7.30017	1.91122e-05	2.12755e-05	1.73214e-05	2.10602e-05	2.36149e-05	2.60449e-05	1.92364e-05	1.97999e-06	2.35734e-05	2.49262e-06	1.22546	0.081012
A_0090	Phosphocreatine	Phosphocreatine	9548602	HMDB0001511	210.028	10.9236	3.70533e-05	4.14655e-05	6.35682e-05	5.30034e-05	4.6853e-05	4.35188e-05	4.73623e-05	1.4207e-05	4.77917e-05	4.81147e-06	1.00907	0.9642
A_0034	Phosphoenolpyruvic acid	PEP	1005	HMDB0000263	166.975	18.041	4.04303e-05	5.85655e-05	5.41973e-05	6.10466e-05	5.71691e-05	6.00342e-05	5.10643e-05	9.46484e-06	5.94167e-05	2.01115e-06	1.16356	0.26357
C_0091	Phosphorylcholine	Phosphorylcholine	1014	HMDB0001565	184.074	21.7491	0.00896329	0.010143	0.00919384	0.0109358	0.0105342	0.0110326	0.00943339	0.000625295	0.0108342	0.000264314	1.1485	0.044515	*
A_0120	Phytic acid_divalent	Phytic acid	890		328.924	14.6234	4.92176e-06	3.80643e-06	3.13071e-06	5.30544e-06	4.16252e-06	7.13333e-06	3.95297e-06	9.04472e-07	5.53376e-06	1.49851e-06	1.3999	0.20784
C_0006	Piperidine	Piperidine	8082		86.0973	6.82467	9.05353e-06	1.15874e-05	1.03577e-05	8.99723e-06	1.20136e-05	1.25604e-05	1.03329e-05	1.26713e-06	1.11904e-05	1.91894e-06	1.08299	0.5586
C_0025	Pro	Pro	614	HMDB0000162,HMDB0003411	116.072	10.8006	0.0144087	0.0171748	0.0146409	0.0193666	0.0180357	0.0197035	0.0154081	0.00153441	0.0190353	0.0008819	1.2354	0.034486	*
A_0121	Propionic acid	Propionic acid	1032	HMDB0000237	73.0293	9.73652	N.D.	6.28495e-05	6.68756e-05	N.D.	8.34225e-05	8.17107e-05	6.48626e-05	2.84684e-06	8.25666e-05	1.21043e-06	1.27295	0.041603	*
C_0104	Propionylcarnitine XC0061	Propionylcarnitine XC0061	188824 0	HMDB0000824	218.14	9.24608	0.000133854	0.000149395	0.000139939	0.000200178	0.000194998	0.000201507	0.000141063	7.83157e-06	0.000198894	3.43905e-06	1.40997	0.0020143	**
A_0122	Prostaglandin E2	Prostaglandin E2	5280360	HMDB0001220	351.219	6.1806	2.384e-05	2.61457e-05	2.24803e-05	2.98601e-05	2.46146e-05	3.26253e-05	2.41553e-05	1.85293e-06	2.90333e-05	4.06884e-06	1.20194	0.16189
A_0123	Prostaglandin F2α	Prostaglandin F2a	5280363	HMDB0001139	353.233	6.13278	4.89302e-06	3.98011e-06	4.40278e-06	5.22892e-06	N.D.	4.82928e-06	4.4253e-06	4.56871e-07	5.0291e-06	2.82588e-07	1.13644	0.16596
C_0007	Putrescine	Putrescine	1045	HMDB0001414	89.108	4.58395	8.61943e-05	0.000104812	0.000133376	9.72218e-05	7.66368e-05	7.52534e-05	0.000108127	2.37648e-05	8.30373e-05	1.23035e-05	0.767958	0.20285
C_0082	Pyridoxal	Pyridoxal	1050	HMDB0001545	168.067	8.698	2.70187e-05	2.7288e-05	2.94477e-05	3.40137e-05	3.42814e-05	3.11992e-05	2.79181e-05	1.3315e-06	3.31647e-05	1.70748e-06	1.18793	0.01549	*
C_0122	Pyridoxamine 5'-phosphate	Pyridoxamine-P	1053	HMDB0001555	249.066	10.438	2.47104e-06	2.92177e-06	2.8427e-06	2.69917e-06	3.61127e-06	4.1468e-06	2.74517e-06	2.40672e-07	3.48574e-06	7.31932e-07	1.26977	0.21551
C_0083	Pyridoxine	Pyridoxine	1054	HMDB0000239	170.082	8.55171	7.62809e-05	8.82511e-05	7.4615e-05	9.17355e-05	8.33618e-05	8.06334e-05	7.97157e-05	7.43868e-06	8.52436e-05	5.78535e-06	1.06934	0.3703
A_0140	Pyruvic acid	Pyruvic acid	1060	HMDB0000243	87.0086	11.4158	0.000569472	0.000586943	0.000643943	0.000866589	0.00068208	0.000785431	0.00060012	3.89447e-05	0.000778034	9.24768e-05	1.29646	0.062945
A_0091	Quinic acid	Quinic acid	6508	HMDB0003072	191.057	7.2024	N.D.	N.D.	6.50169e-06	8.11971e-06	N.D.	5.43755e-06	6.50169e-06	N.A.	6.77863e-06	1.89657e-06	1.04259	N.A.
C_0153	Riboflavin	Riboflavin	493570	HMDB0000244	377.148	23.3317	1.16999e-05	1.34945e-05	1.01228e-05	1.28391e-05	1.31165e-05	1.3428e-05	1.17724e-05	1.68704e-06	1.31279e-05	2.94582e-07	1.11514	0.29738
A_0039	Ribose 5-phosphate	R5P	439167	HMDB0001548	229.012	9.3888	3.90148e-05	3.42145e-05	2.6141e-05	3.57267e-05	2.50735e-05	3.67726e-05	3.31234e-05	6.50586e-06	3.25243e-05	6.47373e-06	0.98191	0.91542
A_0124	Ribulose 1,5-diphosphate	Ribulose 1,5-diphosphate	123658		308.98	14.0372	4.90739e-06	3.66894e-06	4.79147e-06	6.45325e-06	4.53944e-06	6.57114e-06	4.45593e-06	6.84016e-07	5.85461e-06	1.14049e-06	1.31389	0.1583
A_0144	Ribulose 5-phosphate	Ru5P	439184	HMDB0000618	229.012	9.74186	0.000253136	0.000213327	0.000164224	0.000195995	0.000218762	0.000295812	0.000210229	4.45369e-05	0.000236856	5.23106e-05	1.12666	0.53968
C_0155	S-Adenosylhomocysteine	SAHC	439155	HMDB0000939	385.131	8.6591	6.01482e-06	5.12329e-06	5.44658e-06	6.90822e-06	5.12451e-06	7.24598e-06	5.52823e-06	4.51335e-07	6.42624e-06	1.13991e-06	1.16244	0.30584
C_0156	S-Adenosylmethionine	SAM	34755	HMDB0001185	399.146	6.99526	8.69164e-05	8.73225e-05	6.50431e-05	0.000102139	0.000119864	0.000112755	7.97607e-05	1.27474e-05	0.000111586	8.92014e-06	1.39901	0.028755	*
C_0154	S-Lactoylglutathione	S-Lactoylglutathione	440018	HMDB0001066	380.114	13.9816	1.83867e-05	2.14535e-05	1.75454e-05	2.16968e-05	2.03185e-05	2.02866e-05	1.91285e-05	2.05696e-06	2.07673e-05	8.05116e-07	1.08567	0.30136
C_0148	S-Methylglutathione	S-Methylglutathione	115260		322.11	13.5291	3.25576e-06	5.97491e-06	6.57133e-06	9.34884e-06	6.12479e-06	6.01831e-06	5.26734e-06	1.76741e-06	7.16398e-06	1.89289e-06	1.36008	0.27372
C_0139	Saccharopine	Saccharopine	160556	HMDB0000279	277.142	10.7303	1.30857e-05	1.45817e-05	1.15865e-05	1.87597e-05	1.60814e-05	1.56487e-05	1.30846e-05	1.49759e-06	1.683e-05	1.68519e-06	1.28624	0.045872	*
C_0009	Sarcosine	Sarcosine	1088	HMDB0000271	90.0553	9.41087	5.52729e-05	6.89584e-05	3.55761e-05	7.01991e-05	3.90776e-05	5.57198e-05	5.32691e-05	1.67811e-05	5.49988e-05	1.55733e-05	1.03247	0.90223
C_0099	SDMA	SDMA	169148	HMDB0003334	203.151	7.68838	4.48711e-06	4.55253e-06	3.7633e-06	5.0157e-06	4.89368e-06	4.43052e-06	4.26765e-06	4.38e-07	4.77997e-06	3.08713e-07	1.12005	0.18107
A_0040	Sedoheptulose 7-phosphate	S7P	165007	HMDB0001068	289.031	8.54061	N.D.	N.D.	5.76672e-06	4.13212e-06	N.D.	N.D.	5.76672e-06	N.A.	4.13212e-06	N.A.	0.716546	N.A.
C_0019	Ser	Ser	617	HMDB0000187,HMDB0003406	106.05	9.94021	0.00103896	0.00120803	0.00100877	0.00127306	0.00125327	0.00134967	0.00108525	0.000107397	0.001292	5.09125e-05	1.19051	0.060786
C_0113	Ser-Glu	Ser-Glu			235.093	10.3603	8.21872e-06	1.00971e-05	8.08898e-06	1.35269e-05	1.14904e-05	1.09508e-05	8.8016e-06	1.12381e-06	1.19894e-05	1.35858e-06	1.36218	0.036834	*
A_0125	Sorbitol 6-phosphate	Sorbitol 6-phosphate	152306	HMDB0005831	261.038	8.85849	3.98052e-06	4.26233e-06	4.08476e-06	7.49904e-06	3.7856e-06	4.58045e-06	4.1092e-06	1.42491e-07	5.28836e-06	1.95532e-06	1.28696	0.40593
C_0064	Spermidine	Spermidine	1102	HMDB0001257	146.166	4.40577	8.01168e-05	8.80654e-05	9.20603e-05	9.68908e-05	8.91275e-05	8.53367e-05	8.67475e-05	6.0798e-06	9.04517e-05	5.88978e-06	1.0427	0.49073
C_0100	Spermine	Spermine	1103	HMDB0001256	203.224	4.34823	1.70844e-05	2.06698e-05	1.53267e-05	2.53525e-05	2.15137e-05	2.22999e-05	1.76936e-05	2.72318e-06	2.30554e-05	2.02785e-06	1.30303	0.056873
C_0062	Stachydrine	Stachydrine	115244	HMDB0004827	144.103	11.5496	9.75477e-06	9.90232e-06	1.10241e-05	1.32735e-05	1.24804e-05	1.25386e-05	1.02271e-05	6.94198e-07	1.27642e-05	4.42047e-07	1.24808	0.0093142	**
A_0032	Succinic acid	Succinic acid	1110	HMDB0000254	117.019	17.9406	6.63395e-05	7.28866e-05	7.03031e-05	8.69361e-05	8.48237e-05	8.56368e-05	6.98431e-05	3.29771e-06	8.57989e-05	1.0655e-06	1.22845	0.0086567	**
A_0126	Sulfotyrosine	Sulfotyrosine	514186		260.023	7.36479	2.54351e-06	3.63999e-06	2.55828e-06	3.57097e-06	2.5647e-06	3.36391e-06	2.91392e-06	6.28835e-07	3.16653e-06	5.31378e-07	1.08669	0.624
C_0037	Taurine	Taurine	1123	HMDB0000251	126.023	23.4675	8.25253e-05	9.51954e-05	7.91564e-05	0.000102248	0.000101772	0.000110338	8.56257e-05	8.45706e-06	0.000104786	4.81382e-06	1.22377	0.038689	*
A_0092	Terephthalic acid	Terephthalic acid	7489	HMDB0002428	165.019	14.6494	1.17547e-05	1.04279e-05	8.9469e-06	1.40033e-05	N.D.	1.46537e-05	1.03765e-05	1.40463e-06	1.43285e-05	4.59925e-07	1.38086	0.028103	*
C_0132	Thiamine	Thiamine	1130	HMDB0000235	265.113	6.45575	0.000250268	0.000291158	0.000239064	0.000326786	0.000329533	0.000344359	0.000260163	2.74205e-05	0.000333559	9.45306e-06	1.28211	0.032533	*
A_0093	Thiamine diphosphate	ThPP	1132	HMDB0001372	423.032	7.04002	1.22433e-05	1.18245e-05	1.13426e-05	1.31361e-05	1.2381e-05	1.59901e-05	1.18035e-05	4.50714e-07	1.38357e-05	1.90353e-06	1.17217	0.20092
C_0151	Thiamine phosphate	TMP	1131	HMDB0002666	345.08	10.6988	1.56527e-06	1.59905e-06	1.47528e-06	1.99077e-06	2.26217e-06	1.90425e-06	1.54653e-06	6.39786e-08	2.0524e-06	1.86749e-07	1.3271	0.031768	*
C_0051	Thiaproline	Thiaproline	9934		134.028	14.2032	4.34519e-05	3.56547e-05	1.9063e-05	3.03424e-05	3.65743e-05	6.37624e-05	3.27232e-05	1.24559e-05	4.35597e-05	1.77714e-05	1.33116	0.44115
C_0029	Thr	Thr	6288	HMDB0000167	120.066	10.4842	0.00737276	0.00824097	0.00685305	0.00851195	0.00870058	0.00920512	0.00748892	0.000701216	0.00880588	0.00035838	1.17585	0.063232
C_0114	Thr-Asp	Thr-Asp	3280446		235.095	10.6708	N.D.	N.D.	3.27026e-06	2.90083e-06	N.D.	N.D.	3.27026e-06	N.A.	2.90083e-06	N.A.	0.887034	N.A.
A_0094	Threonic acid	Threonic acid	5460407	HMDB0000943	135.03	8.23978	8.46973e-05	8.28876e-05	8.5052e-05	9.75385e-05	8.91173e-05	0.000101415	8.42123e-05	1.16089e-06	9.60236e-05	6.28721e-06	1.14026	0.078294
C_0071	Triethanolamine	Triethanolamine	7618		150.113	8.13864	1.21882e-06	N.D.	1.25572e-06	N.D.	N.D.	4.45235e-06	1.23727e-06	2.60869e-08	4.45235e-06	N.A.	3.59852	N.A.
C_0005	Trimethylamine N-oxide	Trimethylamine N-oxide	1145	HMDB0000925	76.0752	6.47286	3.62308e-06	N.D.	N.D.	N.D.	N.D.	N.D.	3.62308e-06	N.A.	N.A.	N.A.	<1	N.A.
C_0102	Trp	Trp	1148	HMDB0000929	205.098	11.0152	0.000806866	0.000934156	0.000795012	0.00103292	0.000942043	0.00103345	0.000845345	7.71412e-05	0.0010028	5.26215e-05	1.18627	0.05036
C_0090	Tyr	Tyr	1153	HMDB0000158	182.082	11.3795	0.00377883	0.00437843	0.00367231	0.00495477	0.00463597	0.00492594	0.00394319	0.000380672	0.00483889	0.000176324	1.22715	0.038071	*
C_0097	Tyrosine methyl ester	Tyrosine methyl ester	70652		196.098	9.29818	2.04111e-06	1.99768e-06	N.D.	N.D.	N.D.	2.64631e-06	2.0194e-06	3.07147e-08	2.64631e-06	N.A.	1.31045	N.A.
A_0024	UDP	UDP	6031	HMDB0000295	402.994	10.2762	6.07568e-05	0.000109938	0.000156846	0.000136079	0.000114928	9.14614e-05	0.00010918	4.80492e-05	0.000114156	2.2319e-05	1.04558	0.8817
A_0127	UDP-galactose UDP-glucose	UDP-Gal UDP-Glc	23724458 8629	HMDB0000302 HMDB0000286	565.053	7.64898	0.000170372	0.000186877	0.000187715	0.000192407	0.000186338	0.00020024	0.000181655	9.7802e-06	0.000192995	6.96946e-06	1.06243	0.18479
A_0128	UDP-glucuronic acid	UDP-GlcA	17473	HMDB0000935	579.023	9.80284	0.000160004	0.000178461	0.000174267	0.000205042	0.00019926	0.000197005	0.00017091	9.6754e-06	0.000200436	4.14519e-06	1.17275	0.020981	*
A_0016	UMP	UMP	6030	HMDB0000288	323.026	8.65346	1.50742e-05	2.78535e-05	5.66283e-05	3.67215e-05	2.47129e-05	2.07272e-05	3.31854e-05	2.1284e-05	2.73872e-05	8.32574e-06	0.82528	0.69429
C_0001	Urea	Urea	1176	HMDB0000294	61.0398	22.4385	0.000476034	0.000539196	0.000492368	0.00055926	0.000501468	0.000541763	0.000502533	3.27847e-05	0.000534164	2.96358e-05	1.06294	0.28349
A_0095	Uric acid	Uric acid	1175	HMDB0000289	167.021	7.89636	3.87992e-06	6.20897e-06	1.0537e-05	1.0968e-05	4.26085e-06	8.29457e-06	6.87529e-06	3.37818e-06	7.84113e-06	3.37648e-06	1.14048	0.74382
C_0118	Uridine	Uridine	6029	HMDB0000296	245.08	23.644	0.000113213	0.000100359	3.82878e-05	5.812e-05	9.25233e-05	0.000113666	8.39534e-05	4.00664e-05	8.81031e-05	2.80355e-05	1.04943	0.89105
C_0059	Urocanic acid	Urocanic acid	736715	HMDB0000301	139.051	8.16241	1.90754e-06	2.23776e-06	N.D.	2.14589e-06	2.06724e-06	2.6845e-06	2.07265e-06	2.33498e-07	2.29921e-06	3.35981e-07	1.10931	0.44131
A_0048	UTP	UTP	6133	HMDB0000285	482.961	11.0938	0.000226739	0.000208116	0.000182351	0.000211912	0.000225178	0.000280255	0.000205735	2.22892e-05	0.000239115	3.62407e-05	1.16224	0.25906
C_0028	Val	Val	1182	HMDB0000883	118.087	9.97351	0.00753038	0.00819846	0.00727453	0.00922669	0.0092187	0.00946179	0.00766779	0.000477045	0.00930239	0.000138102	1.21318	0.020473	*
A_0129	XA0002	XA0002			110.985	13.7851	0.0017498	0.00157756	0.000818917	0.00127422	0.00168963	0.00194932	0.00138209	0.000495267	0.00163772	0.000340535	1.18496	0.50707
A_0130	XA0004	XA0004			144.03	8.29701	4.11703e-06	3.92945e-06	3.92222e-06	4.53173e-06	5.0065e-06	3.98139e-06	3.98957e-06	1.10446e-07	4.50654e-06	5.13017e-07	1.12958	0.2194
A_0131	XA0012	XA0012			166.018	8.35425	4.85134e-05	4.45845e-05	4.26709e-05	5.34115e-05	4.89014e-05	5.47718e-05	4.52563e-05	2.97864e-06	5.23616e-05	3.07279e-06	1.157	0.045259	*
A_0132	XA0033	XA0033			242.08	6.78178	0.00184843	0.00195947	0.00190285	0.00210665	0.00199278	0.00221588	0.00190359	5.55238e-05	0.0021051	0.000111554	1.10586	0.069556
A_0133	XA0055	XA0055			368.999	12.6861	0.000213518	0.000223899	0.000216655	0.000198061	0.000202874	0.000221133	0.000218024	5.32431e-06	0.000207356	1.21715e-05	0.95107	0.26653
A_0134	XA0065	XA0065			445.053	6.15292	2.61895e-05	2.69562e-05	2.43602e-05	3.48e-05	3.09895e-05	3.44317e-05	2.58353e-05	1.33378e-06	3.3407e-05	2.10174e-06	1.29308	0.0097594	**
A_0096	Xanthosine	Xanthosine	64959	HMDB0000299	283.067	6.7836	5.036e-05	5.39486e-05	4.54907e-05	5.89465e-05	5.62186e-05	6.14443e-05	4.99331e-05	4.24509e-06	5.88698e-05	2.61369e-06	1.17897	0.046237	*
C_0003	XC0001	XC0001			72.0801	6.21149	1.78232e-06	N.D.	2.07232e-06	2.79741e-06	N.D.	N.D.	1.92732e-06	2.05059e-07	2.79741e-06	N.A.	1.45145	N.A.
C_0040	XC0016	XC0016			129.066	8.6943	4.44036e-05	5.55816e-05	4.77789e-05	6.21791e-05	6.23405e-05	6.14653e-05	4.92547e-05	5.73328e-06	6.1995e-05	4.65735e-07	1.25866	0.060453
C_0107	XC0065	XC0065			221.094	13.2408	8.66534e-06	8.86497e-06	8.11979e-06	1.04502e-05	1.06184e-05	1.01378e-05	8.55004e-06	3.8574e-07	1.04021e-05	2.43848e-07	1.21662	0.0039644	**
C_0126	XC0089 Nicotinamide riboside	XC0089 Nicotinamide riboside	0 439924	HMDB0000855	255.099	9.44788	0.000174985	0.00014559	5.12918e-05	0.000122807	0.000161717	0.000196324	0.000123956	6.46222e-05	0.000160283	3.67793e-05	1.29306	0.4565
C_0147	XC0126	XC0126			310.114	15.296	6.41553e-06	7.36105e-06	5.86643e-06	7.70969e-06	7.84322e-06	7.24052e-06	6.54767e-06	7.56022e-07	7.59781e-06	3.16541e-07	1.16038	0.12372
C_0149	XC0132	XC0132			325.162	8.59799	9.06605e-06	1.15784e-05	9.17136e-06	1.20945e-05	1.08902e-05	1.12673e-05	9.93859e-06	1.42107e-06	1.14174e-05	6.16027e-07	1.14879	0.2058
C_0152	XC0137	XC0137			350.104	13.6658	4.3118e-06	9.00087e-06	2.60619e-05	2.33359e-05	1.40655e-05	8.91016e-06	1.31249e-05	1.14465e-05	1.54372e-05	7.31005e-06	1.17618	0.78519
C_0008	β-Ala	b-Ala	239	HMDB0000056	90.0552	7.20471	0.00203996	0.00236678	0.00187668	0.0026139	0.00249817	0.00269285	0.00209447	0.000249555	0.00260164	9.79212e-05	1.24215	0.057018
C_0105	β-Ala-Lys	b-Ala-Lys	440638		218.151	6.70052	3.11385e-06	4.8515e-06	5.21161e-06	9.03342e-06	5.46307e-06	5.07983e-06	4.39232e-06	1.12174e-06	6.52544e-06	2.18041e-06	1.48565	0.22928
A_0100	β-Hydroxyisovaleric acid	b-Hydroxyisovaleric acid	69362	HMDB0000754	117.056	8.16113	N.D.	5.33335e-06	5.12362e-06	6.02814e-06	6.95666e-06	6.7186e-06	5.22848e-06	1.48301e-07	6.5678e-06	4.82279e-07	1.25616	0.029713	*
C_0063	γ-Butyrobetaine	Actinine	134	HMDB0001161	146.118	7.99223	0.000135628	0.000147851	0.000144396	0.000176982	0.000167862	0.000178192	0.000142625	6.30111e-06	0.000174345	5.64702e-06	1.22241	0.0030223	**
C_0106	γ-Glu-Ala	g-Glu-Ala	440103	HMDB0006248	219.098	12.3847	2.82166e-06	N.D.	N.D.	N.D.	N.D.	4.20682e-06	2.82166e-06	N.A.	4.20682e-06	N.A.	1.4909	N.A.
C_0129	γ-Glu-Asn	g-Glu-Asn	131801686	HMDB0029144	262.106	13.0838	6.67432e-06	7.2614e-06	5.13072e-06	7.44598e-06	8.30489e-06	8.48456e-06	6.35548e-06	1.10054e-06	8.07848e-06	5.55076e-07	1.2711	0.095357
C_0131	γ-Glu-Asp	g-Glu-Asp	161197	HMDB0030419	263.09	13.0672	3.9904e-06	4.79714e-06	3.60923e-06	4.0229e-06	4.81673e-06	4.25047e-06	4.13226e-06	6.06531e-07	4.36337e-06	4.08782e-07	1.05593	0.61713
C_0123	γ-Glu-Cys	g-Glu-Cys	123938	HMDB0001049	251.071	12.9424	4.84191e-06	4.19014e-06	N.D.	2.68366e-06	4.76544e-06	6.01831e-06	4.51602e-06	4.60869e-07	4.48913e-06	1.68441e-06	0.994046	0.9811
C_0136	γ-Glu-Gln	g-Glu-Gln	150914	HMDB0011738	276.12	13.1374	9.02431e-06	1.03825e-05	6.99504e-06	9.88144e-06	8.96661e-06	1.81259e-05	8.80061e-06	1.70477e-06	1.23246e-05	5.04479e-06	1.40043	0.35122
C_0137	γ-Glu-Glu	g-Glu-Glu	92865	HMDB0011737	277.105	13.239	2.19639e-05	1.96144e-05	1.1833e-05	1.81651e-05	2.26628e-05	2.43515e-05	1.78038e-05	5.30258e-06	2.17265e-05	3.19773e-06	1.22033	0.34639
C_0128	γ-Glu-Ile γ-Glu-Leu	g-Glu-Ile g-Glu-Leu	22885096 151023	HMDB0011170 HMDB0011171	261.146	13.0247	8.53595e-06	9.44027e-06	7.88097e-06	1.05898e-05	1.04593e-05	1.34607e-05	8.61906e-06	7.82963e-07	1.15033e-05	1.69643e-06	1.33463	0.08076
C_0058	γ-Glu-Lys_divalent	g-Glu-Lys	65254		138.583	8.48687	1.68214e-06	1.74853e-06	N.D.	1.46851e-06	1.82615e-06	2.42806e-06	1.71534e-06	4.69443e-08	1.90757e-06	4.84927e-07	1.11207	0.56403
C_0130	γ-Glu-Ornitine	g-Glu-Ornitine	189156	HMDB0002248	262.139	8.40907	2.39173e-06	2.87647e-06	2.34195e-06	4.08495e-06	3.94982e-06	4.03767e-06	2.53672e-06	2.95287e-07	4.02415e-06	6.85697e-08	1.58636	0.0098738	**
A_0101	γ-Glu-Taurine	g-Glu-Taurine	68759	HMDB0004195	253.05	7.15073	1.12446e-05	1.46468e-05	1.24734e-05	1.31956e-05	1.61585e-05	1.54463e-05	1.27883e-05	1.72282e-06	1.49335e-05	1.54659e-06	1.16775	0.18461
C_0121	γ-Glu-Val	g-Glu-Val	7015683	HMDB0011172	247.128	12.8177	4.30345e-06	4.3668e-06	2.98907e-06	5.17599e-06	4.50382e-06	5.39629e-06	3.88644e-06	7.77792e-07	5.02537e-06	4.64909e-07	1.29305	0.11031
ID consists of analysis mode and number. 'C' and 'A' showed cation and anion modes, respectively.
N.D. (Not Detected): The target peak or metabolite was below detection limits.
N.A. (Not Available): The calculation was impossible because of insufficience of the data.
† Putative metabolites which were assigned on the basis of m/z and MT in HMT standard compound library.
¶ The ratio is of computed by using averaged detection values. The latter was used as denominator.
|| The p-value is computed by Welch's t-test. (*<0.05, **<0.01, ***<0.001)
The data are sorted by Compound name in ascending order.

## Sheet: Table3 Quantitative Estimation
Quantitative Estimation of Target Metabolites
ID	Metabolite	PubChem CID	HMDB ID	Concentration (μmol/g)										Comparative Analysis
				Control			Treated			Control		Treated		Treated vs Control
				MDA-CTRL-1	MDA-CTRL-2	MDA-CTRL-3	MDA-Treat-1	MDA-Treat-2	MDA-Treat-3	Mean	S.D.	Mean	S.D.	Ratio ¶	p-value ||
A_0004	2-Hydroxybutyric acid	440864	HMDB0000008	N.D.	N.D.	N.D.	N.D.	N.D.	N.D.	N.A.	N.A.	N.A.	N.A.	N.A.	N.A.
A_0141	2-Oxoglutaric acid	51	HMDB0000208	1.0087	0.989276	0.982278	1.68287	1.57147	1.92732	0.993418	0.0136896	1.72722	0.182022	1.73866	0.019422	*
A_0006	2-Oxoisovaleric acid	49	HMDB0000019	0.549004	0.613244	0.527333	0.679446	0.614539	0.72129	0.563194	0.0446786	0.671758	0.0537892	1.19277	0.056662
A_0007	2-Phosphoglyceric acid	439278	HMDB0003391	0.487558	0.590773	0.527425	0.513113	0.550484	0.562065	0.535252	0.0520506	0.541887	0.0255833	1.0124	0.85594
A_0003	3-Hydroxybutyric acid	441	HMDB0000011,HMDB0000357,HMDB0000442	0.234431	0.385721	N.D.	0.413408	0.336294	0.37949	0.310076	0.106978	0.376398	0.0386501	1.21389	0.53703
A_0038	3-Phosphoglyceric acid	439183	HMDB0000807	3.56257	3.94718	3.68727	3.64618	3.82541	4.24705	3.73234	0.196227	3.90621	0.308475	1.04659	0.46406
A_0014	6-Phosphogluconic acid	91493	HMDB0001316	0.340828	0.469035	1.25793	0.900276	0.399115	0.450002	0.689263	0.496631	0.583131	0.275831	0.846021	0.76669
A_0025	Acetyl CoA_divalent	444493		0.0369549	0.0442153	0.0243537	0.0484983	0.0247906	0.033188	0.0351746	0.0100497	0.0354923	0.0120206	1.00903	0.97372
C_0053	Adenine	190	HMDB0000034	3.52445	3.88289	3.14915	4.5277	4.74999	4.80917	3.51883	0.366903	4.69562	0.148399	1.33443	0.01934	*
C_0134	Adenosine	60961	HMDB0000050	15.3766	17.5408	9.45426	14.2687	17.6128	17.9108	14.1239	4.18629	16.5974	2.02221	1.17513	0.42719
A_0026	ADP	6022	HMDB0001341	3.26779	4.97794	7.49124	7.64017	6.2375	5.67376	5.24566	2.12441	6.51715	1.01259	1.24239	0.42137
C_0010	Ala	602	HMDB0000161,HMDB0001310	38.7658	44.9123	38.2563	45.5222	46.1662	47.6617	40.6448	3.70454	46.4501	1.0976	1.14283	0.10309
A_0042	AMP	6083	HMDB0000045	0.952602	2.05777	5.54148	4.41954	2.19742	1.39194	2.85062	2.39498	2.66963	1.56807	0.936511	0.91887
C_0056	Anthranilic acid	227	HMDB0001123	N.D.	N.D.	N.D.	N.D.	N.D.	N.D.	N.A.	N.A.	N.A.	N.A.	N.A.	N.A.
C_0087	Arg	6322	HMDB0000517,HMDB0003416	0.00707881	0.0251374	0.0184827	0.0294896	0.0264927	0.0165482	0.0168997	0.00913278	0.0241768	0.00677441	1.43061	0.33464
C_0048	Asn	236	HMDB0000168,HMDB0033780	1.25319	1.48596	1.38468	1.79908	1.60938	1.64946	1.37461	0.116711	1.68598	0.0999831	1.22651	0.025646	*
C_0052	Asp	424	HMDB0000191,HMDB0006483	8.63155	10.0215	7.92483	9.17595	8.90345	9.27415	8.8593	1.06674	9.11785	0.192056	1.02918	0.71741
A_0028	ATP	5957	HMDB0000538	12.5925	11.2782	12.1033	15.0256	14.3939	17.8412	11.9913	0.664271	15.7536	1.83534	1.31375	0.057446
C_0027	Betaine	247	HMDB0000043	1.36667	1.63859	1.41675	1.81604	1.79183	1.97437	1.474	0.144717	1.86075	0.0991445	1.26238	0.023531	*
C_0032	Betaine aldehyde_+H2O	249		N.D.	N.D.	N.D.	N.D.	N.D.	N.D.	N.A.	N.A.	N.A.	N.A.	N.A.	N.A.
A_0017	cAMP	6076	HMDB0000058	N.D.	N.D.	N.D.	N.D.	N.D.	N.D.	N.A.	N.A.	N.A.	N.A.	N.A.	N.A.
C_0108	Carnosine	439224	HMDB0000033	0.0455648	0.0404884	0.0328859	0.0429088	0.0424418	0.0435989	0.0396464	0.00638127	0.0429832	0.000582141	1.08416	0.46093
A_0043	CDP	6132	HMDB0001546	0.356853	0.602574	0.847683	0.828359	0.605043	0.604679	0.60237	0.245415	0.67936	0.129037	1.12781	0.66318
A_0019	cGMP	24316	HMDB0001314	N.D.	N.D.	N.D.	N.D.	N.D.	N.D.	N.A.	N.A.	N.A.	N.A.	N.A.	N.A.
C_0018	Choline	305	HMDB0000097	14.7826	15.3259	11.605	15.9139	15.7745	17.927	13.9045	2.00985	16.5385	1.20452	1.18943	0.13901
A_0037	cis-Aconitic acid	643757	HMDB0000072	0.633672	0.902555	0.994367	1.08917	0.79258	0.794273	0.843531	0.187451	0.892009	0.170751	1.05747	0.75729
A_0008	Citric acid	311	HMDB0000094	8.94695	9.12638	8.74031	8.6326	8.36586	9.40994	8.93788	0.193194	8.8028	0.542447	0.984887	0.71673
C_0088	Citrulline	9750	HMDB0000904	3.84714	4.4264	3.64674	4.90474	4.34664	4.78879	3.97343	0.404884	4.68006	0.29451	1.17784	0.076878
A_0015	CMP	6131	HMDB0000095	0.157917	0.274569	0.53863	0.463701	0.275257	0.237112	0.323705	0.195055	0.325357	0.121318	1.0051	0.99077
A_0145	CoA_divalent	87642		0.0539372	0.0690499	0.127731	0.102039	0.0690602	0.0667481	0.0835728	0.0389817	0.0792826	0.0197419	0.948665	0.87591
C_0045	Creatine	586	HMDB0000064	5.52281	5.6901	4.71443	6.61026	6.46474	6.60809	5.30911	0.521761	6.56103	0.0833952	1.23581	0.050108
C_0024	Creatinine	588	HMDB0000562	0.163858	0.174962	0.14828	0.158631	0.181602	0.176395	0.162367	0.0134035	0.17221	0.012044	1.06062	0.39824
A_0027	CTP	6176	HMDB0000082	1.08657	0.909308	0.743085	0.975233	1.10729	1.35282	0.912989	0.171775	1.14512	0.191614	1.25425	0.19407
C_0033	Cys	594	HMDB0000574,HMDB0003417	0.314998	0.239921	0.092685	0.148604	0.16629	0.320557	0.215868	0.113091	0.211817	0.0945858	0.981235	0.96439
C_0117	Cytidine	6175	HMDB0000089	0.669951	0.761918	0.504225	0.711244	0.795769	0.806549	0.645365	0.130594	0.771187	0.0521914	1.19496	0.23164
C_0022	Cytosine	597	HMDB0000630	N.D.	N.D.	N.D.	N.D.	N.D.	N.D.	N.A.	N.A.	N.A.	N.A.	N.A.	N.A.
A_0049	dATP	15993	HMDB0001532	0.0927037	0.0651269	0.0760905	0.0796486	0.0723352	0.0951582	0.0779737	0.0138845	0.0823807	0.0116542	1.05652	0.69595
A_0046	dCTP	65091	HMDB0000998	0.0393007	N.D.	0.0238778	N.D.	0.0358166	N.D.	0.0315893	0.0109056	0.0358166	N.A.	1.13382	N.A.
A_0035	Dihydroxyacetone phosphate	668	HMDB0001473	3.84384	3.4996	2.67193	3.18786	2.93235	4.52707	3.33845	0.602344	3.54909	0.856534	1.0631	0.74698
A_0023	dTDP	164628	HMDB0001274	0.0585839	0.0805794	0.125061	0.137831	0.0926409	0.0738646	0.0880749	0.0338666	0.101445	0.0328795	1.15181	0.64941
A_0041	dTMP	9700	HMDB0001227	N.D.	N.D.	0.0225426	N.D.	N.D.	N.D.	0.0225426	N.A.	N.A.	N.A.	<1	N.A.
A_0047	dTTP	64968	HMDB0001342	0.167788	0.139311	0.0891004	0.145683	0.165874	0.20794	0.132066	0.0398408	0.173165	0.0317626	1.3112	0.23824
A_0143	Erythrose 4-phosphate	122357	HMDB0001321	N.D.	N.D.	N.D.	N.D.	N.D.	N.D.	N.A.	N.A.	N.A.	N.A.	N.A.	N.A.
A_0018	Fructose 1,6-diphosphate	172313	HMDB0001058	6.67419	8.00101	8.47491	8.15578	8.30113	7.52345	7.71671	0.933422	7.99345	0.413474	1.03586	0.67332
A_0012	Fructose 6-phosphate	603	HMDB0000124	0.20685	0.255807	0.239033	0.290562	0.261272	0.269543	0.233897	0.0248794	0.273792	0.0151003	1.17057	0.090294
A_0005	Fumaric acid	444972	HMDB0000134	0.835292	0.980242	0.924309	1.23563	1.19274	1.31768	0.913281	0.0731015	1.24868	0.0634857	1.36725	0.0041306	**
C_0015	GABA	119	HMDB0000112	2.51249	2.73934	2.42234	3.26714	2.6939	3.24588	2.55806	0.163341	3.06897	0.324999	1.19973	0.094546
A_0045	GDP	8977	HMDB0001201	0.661409	1.10294	1.65544	1.7126	1.29211	1.13287	1.13993	0.498045	1.3792	0.299517	1.2099	0.52321
C_0065	Gln	738	HMDB0000641,HMDB0003423	19.6208	23.7736	22.0196	27.0401	23.9763	24.1903	21.8047	2.08474	25.0689	1.71045	1.1497	0.1067
C_0068	Glu	611	HMDB0000148,HMDB0003339	59.8911	64.3054	52.3174	66.793	69.631	72.0146	58.8379	6.06302	69.4795	2.61408	1.18086	0.076447
A_0010	Gluconic acid	10690	HMDB0000625	0.737758	0.809524	0.871487	0.848594	0.808693	0.901186	0.806257	0.0669243	0.852824	0.0463915	1.05776	0.38436
A_0013	Glucose 1-phosphate	65533	HMDB0001586	0.626947	0.97697	1.0172	1.20048	1.052	0.720922	0.873706	0.214644	0.991134	0.245504	1.1344	0.56719
A_0011	Glucose 6-phosphate	5958	HMDB0001401	1.12657	1.61556	1.60906	1.87033	1.68586	1.28588	1.4504	0.280464	1.61403	0.298774	1.11282	0.52737
C_0146	Glutathione (GSH)	124886	HMDB0000125	28.5817	34.5935	29.4484	40.0853	36.9691	36.5451	30.8746	3.24974	37.8665	1.93322	1.22646	0.043858	*
C_0145	Glutathione (GSSG)_divalent	65359		3.66986	3.74096	4.45755	4.51183	4.34387	4.27474	3.95613	0.435701	4.37681	0.12193	1.10634	0.23177
C_0004	Gly	750	HMDB0000123	57.4171	60.9724	54.0287	67.8132	66.1863	69.3408	57.4727	3.4722	67.7801	1.57749	1.17934	0.021577	*
A_0142	Glyceraldehyde 3-phosphate	729	HMDB0001112	2.10352	2.49973	1.9433	2.32482	2.11863	2.30121	2.18218	0.286434	2.24822	0.112844	1.03026	0.73834
A_0036	Glycerol 3-phosphate	439162	HMDB0000126	8.15512	6.726	6.63864	7.3799	6.77846	9.94363	7.17325	0.851438	8.03399	1.68091	1.11999	0.48726
A_0001	Glycolic acid	757	HMDB0000115	N.D.	N.D.	N.D.	N.D.	N.D.	N.D.	N.A.	N.A.	N.A.	N.A.	N.A.	N.A.
A_0139	Glyoxylic acid	760	HMDB0000119	N.D.	N.D.	N.D.	N.D.	N.D.	N.D.	N.A.	N.A.	N.A.	N.A.	N.A.	N.A.
A_0021	GMP	6804	HMDB0001397	0.137926	0.231633	0.645601	0.443205	0.249718	0.180757	0.338387	0.270149	0.291227	0.136059	0.860633	0.80489
A_0029	GTP	6830	HMDB0001273	2.57353	2.59602	2.53772	3.17626	3.15834	3.68486	2.56909	0.0294054	3.33982	0.298947	1.3	0.045458	*
C_0072	Guanine	764	HMDB0000132	0.876826	1.04585	0.804908	1.18297	1.19672	1.30462	0.909193	0.123688	1.2281	0.0666194	1.35076	0.028082	*
C_0141	Guanosine	6802	HMDB0000133	3.13007	3.31217	1.91204	2.88585	3.15679	3.45986	2.78476	0.761262	3.1675	0.287156	1.13744	0.48412
C_0074	His	773	HMDB0000177	6.07171	6.81958	5.82793	6.73327	7.15771	7.48749	6.23974	0.516739	7.12616	0.378101	1.14206	0.080428
C_0031	Homoserine	12647	HMDB0000719	0.0371559	0.0490519	0.0418266	0.0575081	0.0423674	0.0479115	0.0426781	0.00599354	0.0492623	0.00766018	1.15428	0.30953
C_0044	Hydroxyproline	5810	HMDB0000725	0.650994	0.770729	0.679683	0.864922	0.768511	0.853207	0.700469	0.0625155	0.82888	0.0526084	1.18332	0.054545
C_0054	Hypoxanthine	790	HMDB0000157	2.34625	2.4258	1.62048	2.10562	2.52135	3.01996	2.13085	0.443774	2.54898	0.457799	1.19623	0.3195
C_0047	Ile	791	HMDB0000172	15.9086	18.4962	15.6227	20.6	19.7706	20.4901	16.6759	1.58296	20.2869	0.45051	1.21654	0.049415	*
A_0020	IMP	8582	HMDB0000175	N.D.	N.D.	N.D.	N.D.	N.D.	N.D.	N.A.	N.A.	N.A.	N.A.	N.A.	N.A.
C_0135	Inosine	6021	HMDB0000195	1.55045	1.77548	1.34405	1.95024	1.60468	1.95981	1.55666	0.215784	1.83824	0.20233	1.18089	0.17483
A_0009	Isocitric acid	1198	HMDB0000193	0.825631	0.868956	0.929357	0.88664	0.866624	0.866253	0.874648	0.0520966	0.873172	0.0116648	0.998313	0.96581
A_0002	Lactic acid	612	HMDB0000190,HMDB0001311	481.555	491.606	469.222	548.531	553.92	629.311	480.794	11.2113	577.254	45.1631	1.20063	0.058466
C_0046	Leu	857	HMDB0000687	16.8773	18.8063	16.4826	20.3669	20.1378	21.3753	17.3888	1.24342	20.6267	0.65841	1.18621	0.027584	*
C_0066	Lys	866	HMDB0000182,HMDB0003405	11.3378	13.7546	12.3396	14.9775	14.0149	14.3743	12.4773	1.21429	14.4556	0.486409	1.15855	0.090743
A_0033	Malic acid	525	HMDB0000156,HMDB0000744	6.76343	7.11998	6.80537	8.72609	8.78099	9.44704	6.89626	0.194879	8.98471	0.401334	1.30284	0.0044717	**
A_0044	Malonyl CoA_divalent	644066		N.D.	N.D.	N.D.	N.D.	N.D.	N.D.	N.A.	N.A.	N.A.	N.A.	N.A.	N.A.
C_0070	Met	876	HMDB0000696	5.06839	5.78348	5.00014	6.80557	6.107	6.63844	5.284	0.433901	6.517	0.364772	1.23335	0.020709	*
C_0016	N,N-Dimethylglycine	673	HMDB0000092	0.0238283	0.0317956	N.D.	0.0374175	0.0336657	0.0314247	0.0278119	0.00563375	0.0341693	0.00302795	1.22858	0.32882
A_0030	NAD+	5893	HMDB0000902	10.5283	11.3595	11.7804	14.6035	13.4819	14.7739	11.2227	0.637179	14.2865	0.701946	1.27299	0.0051395	**
A_0031	NADP+	5886	HMDB0000217	0.300263	0.346039	0.388416	0.412843	0.38688	0.403478	0.344906	0.0440873	0.401067	0.0131486	1.16283	0.14937
C_0050	Ornithine	389	HMDB0000214,HMDB0003374	2.2232	2.63868	2.40569	2.97482	2.63549	2.79467	2.42252	0.208247	2.80166	0.169772	1.15651	0.073466
C_0081	Phe	994	HMDB0000159	12.6906	14.6222	12.2278	16.174	15.3626	16.0171	13.1802	1.27005	15.8513	0.430373	1.20266	0.055537
A_0034	Phosphoenolpyruvic acid	1005	HMDB0000263	0.636074	0.921389	0.852666	0.960424	0.899421	0.944497	0.803377	0.148907	0.93478	0.0316407	1.16356	0.26357
C_0025	Pro	614	HMDB0000162,HMDB0003411	40.2913	48.0264	40.9407	54.1553	50.4337	55.0975	43.0861	4.29071	53.2288	2.46608	1.2354	0.034486	*
A_0022	PRPP	7339	HMDB0000280	N.D.	N.D.	N.D.	N.D.	N.D.	N.D.	N.A.	N.A.	N.A.	N.A.	N.A.	N.A.
C_0007	Putrescine	1045	HMDB0001414	0.503893	0.612735	0.779716	0.56836	0.44802	0.439933	0.632115	0.138929	0.485438	0.0719266	0.767958	0.20285
A_0140	Pyruvic acid	1060	HMDB0000243	11.1338	11.4753	12.5898	16.9427	13.3354	15.356	11.733	0.76141	15.2114	1.80802	1.29646	0.062945
A_0039	Ribose 5-phosphate	439167	HMDB0001548	0.604318	0.529963	0.40491	0.553387	0.388374	0.569587	0.513064	0.100772	0.503783	0.100274	0.98191	0.91542
A_0144	Ribulose 5-phosphate	439184	HMDB0000618	4.28337	3.60974	2.77887	3.31648	3.70172	5.0055	3.55733	0.753618	4.0079	0.885159	1.12666	0.53968
C_0156	S-Adenosylmethionine	34755	HMDB0001185	0.565454	0.568096	0.423152	0.664489	0.779804	0.733551	0.518901	0.0829311	0.725948	0.058032	1.39901	0.028755	*
C_0009	Sarcosine	1088	HMDB0000271	0.218875	0.273068	0.140878	0.277981	0.154743	0.220645	0.21094	0.0664514	0.21779	0.0616684	1.03247	0.90223
A_0040	Sedoheptulose 7-phosphate	165007	HMDB0001068	N.D.	N.D.	0.0759082	0.0543918	N.D.	N.D.	0.0759082	N.A.	0.0543918	N.A.	0.716546	N.A.
C_0019	Ser	617	HMDB0000187,HMDB0003406	5.73004	6.66254	5.56356	7.02115	6.91205	7.44368	5.98538	0.592314	7.12563	0.280792	1.19051	0.060786
C_0064	Spermidine	1102	HMDB0001257	0.265619	0.291972	0.305216	0.321231	0.295493	0.282925	0.287602	0.0201569	0.299883	0.019527	1.0427	0.49073
C_0100	Spermine	1103	HMDB0001256	0.233709	0.282756	0.209664	0.346814	0.2943	0.305056	0.242043	0.0372522	0.31539	0.0277403	1.30303	0.056873
A_0032	Succinic acid	1110	HMDB0000254	0.71402	0.784487	0.75668	0.935703	0.912967	0.921719	0.751729	0.0354936	0.923463	0.0114681	1.22845	0.0086567	**
C_0029	Thr	6288	HMDB0000167	30.536	34.132	28.3835	35.2543	36.0356	38.1252	31.0172	2.90425	36.4717	1.48432	1.17585	0.063232
C_0116	Thymidine	5789	HMDB0000273	N.D.	N.D.	N.D.	N.D.	N.D.	N.D.	N.A.	N.A.	N.A.	N.A.	N.A.	N.A.
C_0039	Thymine	1135	HMDB0000262	N.D.	N.D.	N.D.	N.D.	N.D.	N.D.	N.A.	N.A.	N.A.	N.A.	N.A.	N.A.
C_0102	Trp	1148	HMDB0000929	2.42283	2.80505	2.38723	3.10162	2.82873	3.10319	2.53837	0.231637	3.01118	0.15801	1.18627	0.05036
C_0090	Tyr	1153	HMDB0000158	12.6703	14.6808	12.3132	16.6132	15.5443	16.5166	13.2214	1.27639	16.2247	0.591212	1.22715	0.038071	*
C_0057	Tyramine	5610	HMDB0000306	N.D.	N.D.	N.D.	N.D.	N.D.	N.D.	N.A.	N.A.	N.A.	N.A.	N.A.	N.A.
A_0024	UDP	6031	HMDB0000295	0.611168	1.10589	1.57776	1.36886	1.15609	0.920034	1.09827	0.48334	1.14833	0.224513	1.04558	0.8817
A_0016	UMP	6030	HMDB0000288	0.187609	0.346655	0.704777	0.457023	0.307569	0.257964	0.413014	0.264893	0.340852	0.103619	0.82528	0.69429
C_0023	Uracil	1174	HMDB0000300	N.D.	N.D.	N.D.	N.D.	N.D.	N.D.	N.A.	N.A.	N.A.	N.A.	N.A.	N.A.
C_0118	Uridine	6029	HMDB0000296	1.32647	1.17587	0.448601	0.680966	1.08405	1.33177	0.983645	0.46944	1.03226	0.328479	1.04943	0.89105
A_0048	UTP	6133	HMDB0000285	2.06992	1.89992	1.66471	1.93457	2.05567	2.55848	1.87818	0.203481	2.18291	0.330846	1.16224	0.25906
C_0028	Val	1182	HMDB0000883	17.429	18.9752	16.8368	21.3551	21.3365	21.8992	17.747	1.10411	21.5303	0.319635	1.21318	0.020473	*
C_0008	β-Ala	239	HMDB0000056	10.8132	12.5456	9.94772	13.8555	13.242	14.274	11.1022	1.32282	13.7905	0.519052	1.24215	0.057018
ID consists of analysis mode and number. 'C' and 'A' showed cation and anion modes, respectively.
N.D. (Not Detected): The target peak or metabolite was below detection limits.
N.A. (Not Available): The calculation was impossible because of insufficience of the data.
¶ The ratio is of computed by using averaged detection values. The latter was used as denominator.
|| The p-value is computed by Welch's t-test. (*<0.05, **<0.01, ***<0.001)
The data are sorted by Compound name in ascending order.

## Sheet: Figure 1 PCA Score
PCA Score
PC	Contribution(%)	MDA-CTRL-1	MDA-CTRL-2	MDA-CTRL-3	MDA-Treat-1	MDA-Treat-2	MDA-Treat-3
PC1	47.1694	-10.3657	-2.51533	-15.6289	8.36911	5.27592	14.8649
PC2	26.0183	-11.568	-3.44352	9.05117	10.7761	0.595655	-5.41145
PC3	11.0912	1.14135	-2.02643	3.02497	1.73525	-10.1253	6.25019
PC4	8.47214	1.00003	6.56596	-4.32622	4.98886	-4.15403	-4.07461
PC5	7.24896	-5.58417	6.54508	2.08037	-4.50606	-0.733262	2.19804

## Sheet: Figure 1 Factor Loading
Factor Loading
ID	HMT DB †			m/z	MT/RT	Factor loading (Correlation coefficient)
	Compound name	PubChem CID	HMDB ID			PC1	PC2	PC3	PC4	PC5
A_0002	Lactic acid	612	HMDB0000190,HMDB0001311	89.024	9.69009	0.939706	-0.0692568	0.146143	-0.301239	0.00727431
A_0003	3-Hydroxybutyric acid	441	HMDB0000011,HMDB0000357,HMDB0000442	103.04	8.51529	0.823525	-0.213383	-0.188554	0.490346	-0.016815
A_0005	Fumaric acid	444972	HMDB0000134	115.004	20.8723	0.945478	0.265709	0.0120769	-0.185692	0.029024
A_0006	2-Oxoisovaleric acid	49	HMDB0000019	115.04	9.09128	0.96855	0.0296777	0.212329	0.105127	0.0699563
A_0007	2-Phosphoglyceric acid	439278	HMDB0003391	184.986	16.5448	0.359401	-0.0533124	-0.207422	0.074535	0.905212
A_0008	Citric acid	311	HMDB0000094	191.02	21.327	0.183347	-0.54353	0.690936	0.112551	0.425323
A_0009	Isocitric acid	1198	HMDB0000193	191.02	22.6399	-0.203271	0.857743	0.179124	-0.235026	0.368286
A_0010	Gluconic acid	10690	HMDB0000625	195.051	7.23191	0.436861	0.529781	0.46547	-0.36342	0.423968
A_0011	Glucose 6-phosphate	5958	HMDB0001401	259.022	8.74768	0.173802	0.858262	-0.375917	0.275304	0.126782
A_0012	Fructose 6-phosphate	603	HMDB0000124	259.022	8.90097	0.778223	0.581604	-0.0195965	0.167977	0.165846
A_0013	Glucose 1-phosphate	65533	HMDB0001586	259.023	9.00071	0.116147	0.884035	-0.369192	0.248299	0.0838877
A_0014	6-Phosphogluconic acid	91493	HMDB0001316	275.016	13.0196	-0.379869	0.847783	0.348422	-0.11386	0.0510035
A_0015	CMP	6131	HMDB0000095	322.043	8.5057	-0.223396	0.95278	0.183671	-0.0462673	0.0801821
A_0016	UMP	6030	HMDB0000288	323.026	8.65346	-0.424574	0.845342	0.179898	-0.139614	0.230818
A_0018	Fructose 1,6-diphosphate	172313	HMDB0001058	338.99	12.914	0.055116	0.839929	-0.311925	-0.116548	0.424971
A_0021	GMP	6804	HMDB0001397	362.049	8.08466	-0.390797	0.886856	0.185712	-0.146436	0.0695145
A_0023	dTDP	164628	HMDB0001274	401.016	10.0062	-0.0135563	0.992044	0.0515536	0.0639189	-0.0944583
A_0024	UDP	6031	HMDB0000295	402.994	10.2762	-0.129297	0.948806	-0.0367836	-0.0810127	0.274106
A_0025	Acetyl CoA_divalent	444493	HMDB0001206	403.554	9.10789	0.269028	-0.00356207	0.23901	0.923464	-0.133039
A_0026	ADP	6022	HMDB0001341	426.023	9.70301	0.185314	0.960616	0.0402516	-0.181886	0.0904037
A_0027	CTP	6176	HMDB0000082	481.978	10.931	0.744864	-0.57454	0.0997693	-0.275785	-0.170502
A_0028	ATP	5957	HMDB0000538	505.989	10.4149	0.850407	-0.00975919	0.29472	-0.392475	-0.189253
A_0029	GTP	6830	HMDB0001273	521.987	10.1301	0.933966	0.0213956	0.146765	-0.319619	-0.0596094
A_0030	NAD+	5893	HMDB0000902	662.099	5.81923	0.879159	0.404853	0.11547	-0.209345	-0.0775573
A_0031	NADP+	5886	HMDB0000217	742.064	8.3081	0.584825	0.736001	0.114986	-0.286919	0.144008
A_0032	Succinic acid	1110	HMDB0000254	117.019	17.9406	0.912568	0.364418	-0.12623	-0.120724	-0.0625362
A_0033	Malic acid	525	HMDB0000156,HMDB0000744	133.014	18.2567	0.95431	0.137141	-0.0254345	-0.253531	-0.0745704
A_0034	Phosphoenolpyruvic acid	1005	HMDB0000263	166.975	18.041	0.65576	0.570106	-0.029175	0.0687749	0.489261
A_0035	Dihydroxyacetone phosphate	668	HMDB0001473	168.991	11.3048	0.486833	-0.713752	0.501685	0.0325499	0.0283682
A_0036	Glycerol 3-phosphate	439162	HMDB0000126	171.006	10.77	0.538259	-0.499472	0.610774	-0.261389	-0.139411
A_0037	cis-Aconitic acid	643757	HMDB0000072	173.01	22.1381	0.0765869	0.921639	0.159506	0.290182	0.187265
A_0038	3-Phosphoglyceric acid	439183	HMDB0000807	184.986	16.9331	0.642346	-0.263053	0.192738	-0.239699	0.650839
A_0039	Ribose 5-phosphate	439167	HMDB0001548	229.012	9.3888	0.2332	-0.523868	0.562318	0.521969	-0.287273
A_0040	Sedoheptulose 7-phosphate	165007	HMDB0001068	289.031	8.54061	-0.366154	0.858498	0.334616	-0.0674048	-0.111363
A_0041	dTMP	9700	HMDB0001227	321.05	8.45814	-0.658057	0.513133	0.262662	-0.42981	0.223444
A_0042	AMP	6083	HMDB0000045	346.054	8.21204	-0.307018	0.93759	0.152481	-0.0505771	0.0292762
A_0043	CDP	6132	HMDB0001546	402.012	10.143	0.0619677	0.960401	0.165283	-0.0446501	0.210896
A_0045	GDP	8977	HMDB0001201	442.016	9.40174	0.109558	0.986265	0.0451407	-0.0725503	0.0893152
A_0046	dCTP	65091	HMDB0000998	465.983	10.9879	-0.541375	-0.267589	-0.463435	-0.459452	-0.457647
A_0047	dTTP	64968	HMDB0001342	480.982	10.7201	0.744782	-0.630459	0.0465889	-0.116066	-0.179386
A_0048	UTP	6133	HMDB0000285	482.961	11.0938	0.741721	-0.560571	0.248475	-0.269036	-0.0386012
A_0049	dATP	15993	HMDB0001532	489.994	10.3742	0.218278	-0.437576	0.618904	-0.345203	-0.5086
A_0050	2-Amino-3-phosphonopropionic acid	3857	HMDB0000370	168.007	11.1452	-0.436448	-0.655817	0.0991045	0.0993529	-0.599771
A_0051	2-Hydroxy-4-methylvaleric acid	439960	HMDB0000624	131.072	7.8705	0.498301	-0.38602	-0.382458	0.235498	-0.633207
A_0052	2-Hydroxyglutaric acid	43	HMDB0000606,HMDB0000694	147.03	15.0159	-0.190598	-0.601994	-0.221077	-0.516929	0.534027
A_0053	2-Hydroxyvaleric acid	98009	HMDB0001863	117.056	8.24901	0.585305	-0.418321	0.0577561	-0.0077235	0.69212
A_0054	3-Hydroxy-3-methylglutaric acid	1662		161.045	13.7525	-0.569245	0.300167	-0.637199	0.292399	-0.307149
A_0055	3-Phenylpropionic acid	107	HMDB0000764	149.06	7.8502	0.687812	-0.167969	0.554061	-0.417455	0.132095
A_0056	3-Ureidoisobutyric acid	88558720	HMDB0002031	145.062	7.78939	0.594663	-0.322334	-0.431559	-0.254893	0.539688
A_0057	3-Ureidopropionic acid	111	HMDB0000026	131.046	8.20282	0.472954	-0.229694	0.209134	0.427004	-0.705326
A_0058	5-Oxoproline	7405	HMDB0000267	128.035	8.44475	0.939699	0.030829	0.133792	-0.313015	0.0117169
A_0059	Adipic acid	196	HMDB0000448	145.051	13.2697	0.352382	0.610924	0.150674	0.495643	-0.483976
A_0060	Ascorbic acid	54670067	HMDB0000044	175.026	7.87544	0.332037	-0.889001	-0.0290875	-0.0334708	0.312188
A_0061	CDP-choline	13804	HMDB0001413	487.101	6.02939	0.916849	0.34358	0.055347	-0.110223	-0.16164
A_0062	Cysteinesulfinic acid	1549098	HMDB0000996	152.002	8.39111	0.396258	0.347509	-0.77182	-0.14329	-0.325544
A_0063	Deamido-NAD+	165491	HMDB0001179	663.08	7.37216	-0.0890654	0.981123	0.159195	-0.0636951	0.00811763
A_0064	Decanoic acid	2969	HMDB0000511	171.139	7.09431	0.600203	-0.209167	0.578234	0.505803	-0.0762502
A_0065	Dihydroorotic acid	439216	HMDB0000528	157.025	8.32868	-0.880535	-0.279471	0.127883	0.267073	0.242635
A_0066	Ethanolamine phosphate	1015	HMDB0000224	140.012	7.10278	0.892808	0.0475622	-0.00576114	-0.417222	-0.162861
A_0067	Glucaric acid	33037	HMDB0000663	209.029	12.9273	0.0828815	-0.0669622	0.557916	-0.252431	0.783361
A_0068	Glucosamine 6-phosphate	440997	HMDB0001254	258.036	7.80398	0.798492	-0.490728	-0.272616	-0.0788075	-0.202649
A_0069	Glyceric acid	439194	HMDB0000139,HMDB0006372	105.019	9.23542	0.731895	0.595619	-0.173369	-0.215134	-0.182285
A_0070	Heptanoic acid	8094	HMDB0000666	129.092	7.68465	0.784257	0.196343	0.565255	0.0289819	-0.161358
A_0071	Hippuric acid	464	HMDB0000714	178.051	7.51794	0.735835	0.247868	0.223528	-0.538365	-0.239389
A_0072	Lauric acid	3893	HMDB0000638	199.171	6.84082	0.633249	0.695421	-0.0582494	-0.272832	-0.19379
A_0073	Mevalonic acid	134965	HMDB0000227	147.066	7.40718	0.800961	0.275401	0.0177479	-0.283444	-0.449401
A_0074	N-Acetyl-β-alanine	76406		130.051	7.94132	-0.658057	0.513133	0.262662	-0.42981	0.223444
A_0075	N-Acetylalanine	88064	HMDB0000766	130.052	7.89634	0.366086	0.111772	-0.884544	-0.265787	-0.0206663
A_0076	N-Acetylaspartic acid	65065	HMDB0000812	174.041	12.9621	0.43396	-0.113008	0.834374	-0.0209678	0.319827
A_0077	N-Acetylcysteine	12035	HMDB0001890	162.024	7.86715	-0.291298	0.551174	-0.277219	-0.130573	-0.719342
A_0078	N-Acetylglutamic acid	70914	HMDB0001138	188.057	11.7805	0.795082	-0.112779	0.56066	-0.0507189	0.195482
A_0079	N-Acetylglutamine	25561	HMDB0006029	187.073	7.19502	0.574547	-0.0705618	0.49395	-0.139985	-0.633509
A_0080	N-Acetylmethionine	448580	HMDB0011745	190.055	7.22269	0.874558	-0.257464	0.206411	-0.0698409	0.348393
A_0081	N-Acetylneuraminic acid	439197	HMDB0000230	308.099	6.40553	0.979253	0.0376751	-0.132991	-0.140694	-0.0465015
A_0082	N-Formylmethionine	439750	HMDB0001015	176.039	7.64162	0.556656	0.473661	0.43485	0.509033	0.132555
A_0083	N-Glycolylneuraminic acid	440001	HMDB0000833	324.093	6.37601	0.403651	0.07615	-0.728647	-0.493917	0.237457
A_0084	O-Succinylhomoserine	439406		218.067	10.8847	0.75844	-0.047337	0.405935	0.140824	0.487764
A_0085	Octanoic acid	379	HMDB0000482	143.108	7.45705	0.33913	0.280366	-0.778034	0.430716	0.124625
A_0086	Orotidine	92751	HMDB0000788	287.052	6.97364	0.426069	0.64924	0.462039	-0.416216	0.101179
A_0087	Pantothenic acid	6613	HMDB0000210	218.103	6.83526	0.943379	0.230837	-0.058316	-0.202585	-0.110949
A_0088	Pelargonic acid	8158	HMDB0000847	157.123	7.25591	0.942218	-0.0762977	0.288549	0.141869	0.0549173
A_0089	Phenaceturic acid	68144	HMDB0000821	192.067	7.30017	0.914485	-0.278732	-0.0988299	-0.199061	0.191395
A_0090	Phosphocreatine	9548602	HMDB0001511	210.028	10.9236	-0.261199	0.896384	0.149905	-0.312946	0.0886837
A_0091	Quinic acid	6508	HMDB0003072	191.057	7.2024	0.215608	0.719606	0.638579	-0.105435	-0.129543
A_0092	Terephthalic acid	7489	HMDB0002428	165.019	14.6494	0.151948	-0.083823	0.899424	0.393189	-0.0795222
A_0093	Thiamine diphosphate	1132	HMDB0001372	423.032	7.04002	0.816217	-0.240361	0.462151	-0.249515	-0.0132517
A_0094	Threonic acid	5460407	HMDB0000943	135.03	8.23978	0.852369	0.181985	0.403122	-0.190504	-0.203838
A_0095	Uric acid	1175	HMDB0000289	167.021	7.89636	0.0955818	0.792076	0.594746	0.0302009	0.0940513
A_0096	Xanthosine	64959	HMDB0000299	283.067	6.7836	0.987873	-0.0810665	0.0173923	0.125139	-0.0396587
A_0097	dAMP	12599	HMDB0000905	330.06	8.3042	-0.658057	0.513133	0.262662	-0.42981	0.223444
A_0098	m-Ethoxybenzoic acid 3-Phenyllactic acid p-Methoxyphenylacetic acid	12126 643327 7690	HMDB0000748,HMDB0000779 HMDB0002072	165.056	7.71099	-0.871593	-0.378257	0.132204	0.262224	0.104918
A_0099	myo-Inositol 1-phosphate myo-Inositol 3-phosphate	107737 440194	HMDB0000213 HMDB0006814	259.023	9.16152	0.462665	-0.859236	-0.00396392	0.0499779	-0.212464
A_0100	β-Hydroxyisovaleric acid	69362	HMDB0000754	117.056	8.16113	0.626188	0.54767	-0.18355	-0.210852	0.479372
A_0101	γ-Glu-Taurine	68759	HMDB0004195	253.05	7.15073	0.70455	0.00764029	-0.439661	-0.23282	0.506009
A_0102	2,3-Diphosphoglyceric acid	186004	HMDB0001294	264.95	16.2248	-0.777632	0.288705	0.313437	0.447151	-0.117267
A_0103	2-Deoxyglucose 6-phosphate	440992		243.028	9.24096	0.799201	-0.456847	-0.169261	-0.321984	-0.142289
A_0104	2-Deoxyribose 1-phosphate	5460448	HMDB0001351	213.018	9.76259	-0.738301	0.304816	-0.325133	0.461189	-0.208788
A_0105	4-Methyl-2-oxovaleric acid 3-Methyl-2-oxovaleric acid 2-Oxohexanoic acid	70 47 159664	HMDB0000695 HMDB0000491 HMDB0001864	129.056	8.52967	0.962801	-0.00509741	0.127587	-0.232073	-0.0533975
A_0106	ADP-ribose	445794	HMDB0001178	558.062	7.55862	0.192296	0.918104	0.0810635	0.195343	-0.27455
A_0107	Adenosine 5'-phosphosulfate	10238	HMDB0001003	426.013	9.01926	0.731796	-0.505724	0.0835622	-0.42941	-0.131692
A_0108	Butyric acid Isobutyric acid	264 6590	HMDB0000039 HMDB0001873	87.0449	8.81506	0.383617	0.140927	-0.0154233	-0.764441	-0.498366
A_0109	FAD_divalent	643975	HMDB0001248	391.571	6.98282	-0.435855	0.843526	0.177887	0.034763	-0.256208
A_0110	FMN	643976	HMDB0001520	455.098	7.40536	0.420271	-0.226547	0.704272	-0.524054	-0.0376574
A_0111	GDP-fucose ADP-glucose	10918995 16500	HMDB0001095 HMDB0006557	588.077	7.366	-0.164502	0.934966	-0.298365	0.0930442	0.0331317
A_0112	Galacturonic acid Glucuronic acid	439215 94715	HMDB0002545 HMDB0000127	193.036	7.20629	0.449298	0.280941	0.196096	-0.501117	-0.655463
A_0113	Glucurone	92283	HMDB0006355	175.025	4.77347	0.312155	-0.683291	0.561835	-0.31343	-0.147564
A_0114	Hexanoic acid	8892	HMDB0000535	115.076	7.9628	0.51828	-0.106407	0.634852	-0.00372131	-0.563039
A_0115	Isethionic acid	7866	HMDB0003903	124.992	10.2725	-0.184099	0.261721	0.590145	-0.650647	0.35496
A_0116	Isovaleric acid DL-2-Methylbutyric Acid Valeric acid	10430 8314 7991	HMDB0000718 HMDB0002176 HMDB0000892	101.061	8.26559	0.385863	0.590926	-0.529842	-0.436606	0.174812
A_0117	Myristic acid	11005	HMDB0000806	227.202	6.62079	0.152482	0.967518	0.0943477	-0.0109817	0.177866
A_0118	N-Acetylglucosamine 1-phosphate	440272	HMDB0001367	300.048	8.4983	0.669553	-0.708441	-0.0196538	-0.182732	-0.126622
A_0119	N-Acetylglucosamine 6-phosphate	440996	HMDB0001062	300.048	8.14373	0.940289	0.109754	0.184465	-0.263249	-0.0219684
A_0120	Phytic acid_divalent	890	HMDB0003502	328.924	14.6234	0.769061	-0.34017	0.479707	-0.101528	-0.228915
A_0121	Propionic acid	1032	HMDB0000237	73.0293	9.73652	0.199472	-0.00214381	-0.236022	-0.579774	0.753898
A_0122	Prostaglandin E2	5280360	HMDB0001220	351.219	6.1806	0.885983	-0.0145918	0.444018	0.125534	0.043708
A_0123	Prostaglandin F2α	5280363	HMDB0001139	353.233	6.13278	-0.123119	-0.00288499	0.908957	0.381746	-0.113584
A_0124	Ribulose 1,5-diphosphate	123658		308.98	14.0372	0.614251	0.216686	0.590946	-0.184268	-0.438828
A_0125	Sorbitol 6-phosphate	152306	HMDB0005831	261.038	8.85849	0.430311	0.571582	0.293444	0.502421	-0.386768
A_0126	Sulfotyrosine	514186		260.023	7.36479	0.571655	0.129008	0.297316	0.664795	0.355273
A_0127	UDP-galactose UDP-glucose	23724458 8629	HMDB0000302 HMDB0000286	565.053	7.64898	0.700879	0.437513	0.297225	-0.185002	0.441342
A_0128	UDP-glucuronic acid	17473	HMDB0000935	579.023	9.80284	0.849942	0.494994	-0.166871	-0.0688034	0.000191195
A_0129	XA0002			110.985	13.7851	0.579212	-0.804028	-0.125644	-0.00394609	-0.047433
A_0130	XA0004			144.03	8.29701	0.380756	0.244846	-0.759197	-0.135933	-0.447457
A_0131	XA0012			166.018	8.35425	0.860354	-0.0986526	0.254065	-0.0273607	-0.429838
A_0132	XA0033			242.08	6.78178	0.919497	0.169016	0.31958	-0.0941925	0.122289
A_0133	XA0055			368.999	12.6861	-0.247664	-0.500851	0.40527	-0.0369828	0.722634
A_0134	XA0065			445.053	6.15292	0.955443	0.166158	0.0860461	0.0217766	-0.227247
A_0135	dADP	188966	HMDB0001508	410.027	9.73815	-0.0621495	0.960937	-0.263363	-0.047392	0.0336502
A_0136	dCDP	150855	HMDB0001245	386.016	10.2767	-0.0647224	0.783032	-0.487085	0.32028	0.206981
A_0137	dTDP-glucose	443210	HMDB0001328	563.074	7.4958	0.76359	0.499301	0.36903	-0.0682696	0.163661
A_0138	myo-Inositol 2-phosphate	160886		259.022	9.34814	0.634791	0.629626	-0.19707	-0.0561254	-0.398277
A_0140	Pyruvic acid	1060	HMDB0000243	87.0086	11.4158	0.751348	0.540167	0.27893	-0.0254303	-0.255434
A_0141	2-Oxoglutaric acid	51	HMDB0000208	145.014	18.2307	0.934269	0.135978	0.0994028	-0.264854	-0.169181
A_0142	Glyceraldehyde 3-phosphate	729	HMDB0001112	168.991	10.3816	0.553593	-0.174201	0.0320428	0.723035	0.373341
A_0144	Ribulose 5-phosphate	439184	HMDB0000618	229.012	9.74186	0.549258	-0.775058	0.253178	-0.170703	-0.066049
A_0145	CoA_divalent	87642	HMDB0001423	382.548	9.42578	-0.321373	0.896164	0.259475	-0.139021	0.0833971
C_0001	Urea	1176	HMDB0000294	61.0398	22.4385	0.728459	0.342517	0.236206	0.475823	0.264252
C_0002	Ethanolamine	700	HMDB0000149	62.0607	6.2184	0.690956	-0.702765	0.0574759	-0.139917	0.0762914
C_0003	XC0001			72.0801	6.21149	-0.374883	0.52008	0.370543	0.218246	-0.635646
C_0004	Gly	750	HMDB0000123	76.0399	8.19051	0.992653	0.0370088	-0.0789927	0.0320818	-0.0774655
C_0005	Trimethylamine N-oxide	1145	HMDB0000925	76.0752	6.47286	-0.436448	-0.655817	0.0991045	0.0993529	-0.599771
C_0006	Piperidine	8082		86.0973	6.82467	0.455719	-0.223246	-0.216644	-0.421197	0.719819
C_0007	Putrescine	1045	HMDB0001414	89.108	4.58395	-0.713536	0.568255	0.247992	0.106832	0.308284
C_0008	β-Ala	239	HMDB0000056	90.0552	7.20471	0.985375	0.0228559	-0.0783208	0.143559	0.042067
C_0009	Sarcosine	1088	HMDB0000271	90.0553	9.41087	0.378529	-0.122219	0.257399	0.880464	-0.0175403
C_0010	Ala	602	HMDB0000161,HMDB0001310	90.0554	8.93132	0.944419	0.0190468	-0.190966	0.0938589	0.249866
C_0011	Dimethylaminoethanol	7902	HMDB0032231	90.0915	6.79587	0.291311	-0.887899	-0.263079	-0.0843972	0.224589
C_0012	Glycerol	753	HMDB0000131	93.055	23.5765	0.288822	0.342972	-0.787676	-0.419719	0.0485148
C_0013	Cyclohexylamine	7965		100.113	7.58647	0.818651	-0.383818	0.14222	-0.394961	0.0792041
C_0014	1-Aminocyclopropane-1-carboxylic acid Homoserinelactone	535 73509		102.055	6.95075	0.225685	0.874168	0.305707	0.250555	-0.169296
C_0015	GABA	119	HMDB0000112	104.071	7.5809	0.902172	0.170869	0.32528	0.21301	-0.0755597
C_0016	N,N-Dimethylglycine	673	HMDB0000092	104.071	10.9336	0.794308	-0.223619	-0.303175	0.449683	-0.157924
C_0017	2-Aminoisobutyric acid 2-Aminobutyric acid	6119 6657	HMDB0001906 HMDB0000452	104.071	9.59041	0.940822	0.164451	0.221169	-0.00611647	0.197121
C_0018	Choline	305	HMDB0000097	104.107	6.71162	0.912058	-0.390165	0.0147365	0.118163	-0.0417277
C_0019	Ser	617	HMDB0000187,HMDB0003406	106.05	9.94021	0.98078	0.0193268	-0.0667009	0.0752992	0.166064
C_0020	Diethanolamine	8113	HMDB0004437	106.087	7.53642	0.75178	0.335191	0.431981	0.237698	-0.281721
C_0021	Hypotaurine	107812	HMDB0000965	110.027	18.9112	0.962967	0.236949	-0.033228	0.119833	0.0329604
C_0024	Creatinine	588	HMDB0000562	114.067	7.17134	0.615964	-0.537577	-0.506114	-0.0339912	0.272566
C_0025	Pro	614	HMDB0000162,HMDB0003411	116.072	10.8006	0.970545	0.198038	0.00107726	0.0934023	0.100487
C_0026	5-Aminovaleric acid	138	HMDB0003355	118.087	7.94961	0.805304	-0.289689	0.364737	-6.40453e-05	0.366787
C_0027	Betaine	247	HMDB0000043	118.087	11.2963	0.975525	0.128148	-0.0187386	-0.0732217	0.161913
C_0028	Val	1182	HMDB0000883	118.087	9.97351	0.980706	0.102874	-0.15719	-0.0396248	-0.036785
C_0029	Thr	6288	HMDB0000167	120.066	10.4842	0.974924	-0.119936	-0.135344	0.030092	0.126157
C_0030	4-Amino-3-hydroxybutyric acid	2149		120.066	7.76891	0.392946	-0.872471	-0.0714164	0.184659	-0.212574
C_0031	Homoserine	12647	HMDB0000719	120.068	10.0438	0.614196	0.537273	0.197832	0.534468	0.0964732
C_0033	Cys	594	HMDB0000574,HMDB0003417	122.028	11.3277	0.289133	-0.90955	0.27797	0.101668	-0.0389427
C_0034	2-Amino-2-(hydroxymethyl)-1,3-propanediol	6503		122.082	8.16456	0.976469	0.141002	-0.12991	0.0665908	0.072908
C_0035	Nicotinamide	936	HMDB0001406	123.056	7.27885	0.466609	0.801813	-0.358434	0.0288714	-0.100318
C_0036	Nicotinic acid	938	HMDB0001488	124.04	9.95502	0.811435	-0.554836	-0.14287	-0.0388506	0.108664
C_0037	Taurine	1123	HMDB0000251	126.023	23.4675	0.990181	-0.00119794	-0.0661147	0.00961315	0.122784
C_0038	Imidazole-4-acetic acid	96215	HMDB0002024	127.051	7.92154	0.362053	0.438202	0.57673	0.395206	0.433694
C_0040	XC0016			129.066	8.6943	0.908996	0.299883	-0.254843	0.0177376	0.13615
C_0041	4-Oxopyrrolidine-2-carboxylic acid	107541		130.05	10.9337	0.925778	-0.25417	-0.274935	-0.037434	-0.0366303
C_0042	N-Acetylputrescine	122356	HMDB0002064	131.119	8.3535	-0.0867524	-0.1636	0.0176642	0.710908	0.678238
C_0043	cis-4-Hydroxyproline	440014	HMDB0006055	132.065	10.8357	-0.409673	-0.13758	-0.629231	-0.540762	-0.353389
C_0044	Hydroxyproline	5810	HMDB0000725	132.066	12.1061	0.919124	0.299242	0.117521	0.193889	0.119418
C_0045	Creatine	586	HMDB0000064	132.078	8.77948	0.955833	-0.0450965	-0.169692	0.0896415	-0.217986
C_0046	Leu	857	HMDB0000687	132.103	10.2844	0.992668	0.0582118	-0.0705197	-0.00182362	0.0790315
C_0047	Ile	791	HMDB0000172	132.103	10.1697	0.966748	0.171536	-0.133806	0.125611	0.0478642
C_0048	Asn	236	HMDB0000168,HMDB0033780	133.061	10.4565	0.849231	0.511596	-0.0463081	0.121622	-0.0118227
C_0049	Gly-Gly	11163	HMDB0011733	133.061	8.26646	0.880958	0.246621	0.183717	0.330719	-0.141291
C_0050	Ornithine	389	HMDB0000214,HMDB0003374	133.098	6.68569	0.836846	0.472133	0.0543669	0.248964	0.108813
C_0051	Thiaproline	9934		134.028	14.2032	0.63992	-0.695202	0.274649	-0.177043	0.0204881
C_0052	Asp	424	HMDB0000191,HMDB0006483	134.045	11.5995	0.567054	-0.28541	-0.139091	0.646188	0.400107
C_0053	Adenine	190	HMDB0000034	136.063	7.50492	0.967625	-0.00141391	-0.2307	-0.0788013	-0.0653339
C_0054	Hypoxanthine	790	HMDB0000157	137.047	11.128	0.743832	-0.647692	-0.0257057	-0.0884052	0.13687
C_0055	1-Methylnicotinamide	457	HMDB0000699	137.072	7.22138	0.913464	0.263548	-0.184707	-0.140721	-0.205445
C_0058	γ-Glu-Lys_divalent	65254	HMDB0029154	138.583	8.48687	0.764459	-0.6175	-0.10412	0.150053	-0.0306322
C_0059	Urocanic acid	736715	HMDB0000301	139.051	8.16241	0.794078	-0.491672	-0.105224	0.336144	-0.0602714
C_0060	1-Methyl-4-imidazoleacetic acid	75810	HMDB0002820	141.065	8.01123	-0.0622016	-0.370275	-0.750497	-0.319951	-0.439787
C_0061	4-Methyl-5-thiazoleethanol	1136		144.049	7.93251	-0.271221	0.486868	-0.813556	0.165751	0.00730471
C_0062	Stachydrine	115244	HMDB0004827	144.103	11.5496	0.752954	0.553042	-0.0131851	-0.263316	-0.240199
C_0063	γ-Butyrobetaine	134	HMDB0001161	146.118	7.99223	0.927658	0.345998	0.0256686	-0.130974	-0.0438472
C_0064	Spermidine	1102	HMDB0001257	146.166	4.40577	0.17672	0.964602	-0.0587119	0.180679	0.0471193
C_0065	Gln	738	HMDB0000641,HMDB0003423	147.077	10.7414	0.730883	0.611001	-0.0548808	0.2822	0.0991915
C_0066	Lys	866	HMDB0000182,HMDB0003405	147.113	6.74501	0.857252	0.426629	-0.0956741	0.184444	0.199834
C_0067	N-Acetylserine	65249	HMDB0002931	148.061	24.8014	0.963911	-0.0552716	0.0319101	-0.0952612	0.240268
C_0068	Glu	611	HMDB0000148,HMDB0003339	148.061	10.9282	0.950867	-0.223306	-0.211229	0.0357757	0.00942808
C_0069	Penicillamine	5852		150.059	11.8628	0.496538	0.136597	-0.0196268	-0.553719	-0.654065
C_0070	Met	876	HMDB0000696	150.059	10.7136	0.958265	0.234965	0.0304006	0.156239	-0.0344142
C_0071	Triethanolamine	7618		150.113	8.13864	0.337929	-0.359817	0.678269	-0.525444	0.14211
C_0072	Guanine	764	HMDB0000132	152.058	8.17382	0.991837	-0.00689595	-0.10747	-0.0256085	0.063294
C_0073	Octopamine Dopamine	440266 681	HMDB0004825 HMDB0000073	154.087	8.55723	0.365535	0.00915339	-0.782222	0.503971	0.0210326
C_0074	His	773	HMDB0000177	156.078	7.16948	0.930952	-0.17086	-0.182349	-0.0650817	0.258165
C_0075	Daminozide Ala-Ala	15331 5460362	HMDB0003459	161.093	9.19777	0.898525	-0.210939	-0.193403	0.269197	-0.195668
C_0076	N6-Methyllysine	164795	HMDB0002038	161.13	6.9823	0.203583	0.512373	-0.497914	-0.669037	0.022363
C_0077	O-Acetylhomoserine 2-Aminoadipic acid	439389 92136	HMDB0000510	162.077	10.8839	0.485403	-0.850463	-0.154524	-0.117167	-0.0590866
C_0078	Carnitine	85	HMDB0000062	162.114	8.42202	0.894844	0.442989	-0.0234278	0.00854522	0.0489183
C_0079	5-Hydroxylysine	3032849	HMDB0000450	163.109	7.03234	0.635273	0.612661	0.385117	-0.243591	0.115855
C_0080	Methionine sulfoxide	158980	HMDB0002005	166.054	11.8381	0.956155	-0.0963956	-0.237755	-0.090526	0.10841
C_0081	Phe	994	HMDB0000159	166.087	11.0965	0.966407	0.140799	-0.115991	0.177707	0.0346295
C_0082	Pyridoxal	1050	HMDB0001545	168.067	8.698	0.649931	0.568131	-0.317018	-0.268163	-0.287062
C_0083	Pyridoxine	1054	HMDB0000239	170.082	8.55171	0.58453	0.31474	-0.249074	0.702316	0.0630714
C_0084	1-Methylhistidine 3-Methylhistidine	92105 64969	HMDB0000001 HMDB0000479	170.094	7.36965	0.88749	0.361262	0.20584	-0.187439	0.065939
C_0085	N5-Ethylglutamine	439378		175.109	11.3906	0.979417	-0.0808766	0.0431508	0.179727	-0.00617283
C_0086	N-Acetylornithine	439232	HMDB0003357	175.109	9.49412	0.725941	0.601743	-0.225223	0.216393	-0.1156
C_0087	Arg	6322	HMDB0000517,HMDB0003416	175.12	6.99896	0.432936	0.683599	-0.433697	0.3049	0.253379
C_0088	Citrulline	9750	HMDB0000904	176.104	11.0577	0.933573	0.129137	0.0625986	0.327257	0.0273878
C_0089	N-Methylnorsalsolinol	37764	HMDB0001189	180.101	8.82105	0.0215948	-0.899811	0.366715	0.204687	0.116179
C_0090	Tyr	1153	HMDB0000158	182.082	11.3795	0.973019	0.163755	-0.0639322	0.147601	0.0233379
C_0091	Phosphorylcholine	1014	HMDB0001565	184.074	21.7491	0.95771	0.237389	-0.0500866	0.0752964	0.135127
C_0092	N8-Acetylspermidine	123689	HMDB0002189	188.177	6.20728	0.539839	0.812735	0.188836	-0.0320772	-0.106524
C_0093	N-Acetyllysine	92907	HMDB0000446	189.124	9.73846	0.573752	0.736053	0.082205	0.28508	-0.2025
C_0094	N6-Acetyllysine	92832	HMDB0000206	189.124	11.4701	0.792443	0.52773	-0.264768	0.111999	0.104352
C_0095	N6,N6,N6-Trimethyllysine	440120	HMDB0001325	189.159	7.06014	0.884598	0.438881	-0.109632	0.0670159	-0.091426
C_0096	Gly-Asp	97363		191.067	9.83473	0.707731	0.329365	-0.440044	-0.415252	0.156725
C_0097	Tyrosine methyl ester	70652		196.098	9.29818	0.18208	-0.835127	0.423067	0.142892	0.264586
C_0098	ADMA	123831	HMDB0001539	203.151	7.54941	0.882943	0.209387	0.308311	0.0721916	-0.276227
C_0099	SDMA	169148	HMDB0003334	203.151	7.68838	0.659267	-0.0279904	-0.473332	0.4369	-0.386856
C_0100	Spermine	1103	HMDB0001256	203.224	4.34823	0.890851	0.224296	-0.102168	0.365049	-0.11125
C_0101	O-Acetylcarnitine	439756	HMDB0000201	204.124	8.92393	0.968099	0.0198255	-0.186991	0.0197946	0.164417
C_0102	Trp	1148	HMDB0000929	205.098	11.0152	0.960094	0.164911	0.0494883	0.205685	0.0791786
C_0103	Kynurenine	846	HMDB0000684	209.093	9.84213	0.983043	-0.0321328	0.0896186	-0.109803	0.111827
C_0104	Propionylcarnitine XC0061	188824 0	HMDB0000824	218.14	9.24608	0.935646	0.278448	-0.10398	-0.155318	-0.109994
C_0105	β-Ala-Lys	440638		218.151	6.70052	0.478086	0.805244	0.0291657	0.294465	-0.188296
C_0106	γ-Glu-Ala	440103	HMDB0006248	219.098	12.3847	0.30648	-0.6869	0.560423	-0.311103	-0.152902
C_0107	XC0065			221.094	13.2408	0.8989	0.149307	-0.320279	-0.0591133	-0.252216
C_0108	Carnosine	439224	HMDB0000033	227.116	6.63377	0.55291	-0.609747	-0.106378	0.26689	-0.489849
C_0109	2'-Deoxycytidine	13711	HMDB0000014	228.099	9.36456	0.604856	-0.676296	0.0340654	0.408653	0.0928167
C_0110	N1,N8-Diacetylspermidine	389613	HMDB0041947	230.187	10.2048	0.975331	0.16993	0.0598876	0.0408901	0.120805
C_0111	Isobutyrylcarnitine	168379	HMDB0000736	232.155	9.43493	0.586367	-0.38127	-0.668382	-0.20091	0.153973
C_0112	Butyrylcarnitine	439829	HMDB0002013	232.156	9.51452	0.897287	-0.23822	-0.000887698	0.120239	0.351665
C_0113	Ser-Glu			235.093	10.3603	0.826402	0.410256	-0.188878	0.286881	-0.175423
C_0114	Thr-Asp	3280446		235.095	10.6708	-0.288704	0.88165	0.331182	0.00822473	-0.172027
C_0115	5-Methyl-2'-deoxycytidine	440055	HMDB0002224	242.115	9.81069	0.95377	-0.139327	0.179117	-0.113899	-0.160792
C_0117	Cytidine	6175	HMDB0000089	244.099	9.62557	0.824738	-0.418783	-0.32645	0.161341	0.108755
C_0118	Uridine	6029	HMDB0000296	245.08	23.644	0.354654	-0.927215	-0.0958827	0.0640823	0.034528
C_0119	N1-Acetylspermine	916	HMDB0001186	245.233	5.44862	0.336714	0.829355	0.185612	-0.312433	-0.258316
C_0120	Isovalerylcarnitine	6426851	HMDB0000688	246.169	9.72736	0.759863	0.217825	0.405696	0.151864	-0.433023
C_0121	γ-Glu-Val	7015683	HMDB0011172	247.128	12.8177	0.91288	-0.232421	0.0925387	0.247541	-0.206858
C_0122	Pyridoxamine 5'-phosphate	1053	HMDB0001555	249.066	10.438	0.70198	-0.150358	-0.0259783	-0.580528	0.383314
C_0123	γ-Glu-Cys	123938	HMDB0001049	251.071	12.9424	0.614977	-0.772882	-0.148597	0.0270839	-0.0405219
C_0124	2'-Deoxyadenosine 5'-Deoxyadenosine	13730 439182	HMDB0000101 HMDB0001983	252.11	9.58115	0.614141	-0.767044	0.084358	0.160407	-0.0403337
C_0125	Penciclovir	4725		254.123	10.1771	-0.176939	-0.550537	-0.806613	0.101565	-0.0682768
C_0126	XC0089 Nicotinamide riboside	0 439924	HMDB0000855	255.099	9.44788	0.611877	-0.772352	-0.0954081	0.0396997	-0.135649
C_0127	Glycerophosphocholine	439285	HMDB0000086	258.111	23.0468	0.631374	0.737338	-0.179349	0.126867	0.0971559
C_0128	γ-Glu-Ile γ-Glu-Leu	22885096 151023	HMDB0011170 HMDB0011171	261.146	13.0247	0.945414	-0.145635	0.198661	-0.185822	0.104814
C_0129	γ-Glu-Asn	131801686	HMDB0029144	262.106	13.0838	0.90742	-0.312023	-0.281364	0.00771807	-0.00224155
C_0130	γ-Glu-Ornitine	189156	HMDB0002248	262.139	8.40907	0.953302	0.22531	-0.156012	-0.0646236	-0.109249
C_0131	γ-Glu-Asp	161197	HMDB0030419	263.09	13.0672	0.445347	-0.327817	-0.70017	0.221229	0.393728
C_0132	Thiamine	1130	HMDB0000235	265.113	6.45575	0.983981	0.063059	-0.159223	-0.0128168	0.0478485
C_0133	2'-Deoxyguanosine	187790	HMDB0000085	268.105	11.5293	0.867473	-0.203832	-0.113118	-0.437738	-0.0391474
C_0134	Adenosine	60961	HMDB0000050	268.105	9.79772	0.675961	-0.610355	-0.33972	0.184032	0.145825
C_0135	Inosine	6021	HMDB0000195	269.09	20.5146	0.877468	-0.0494262	0.237273	0.413483	0.0184505
C_0136	γ-Glu-Gln	150914	HMDB0011738	276.12	13.1374	0.754844	-0.376195	0.457221	-0.155401	0.235558
C_0137	γ-Glu-Glu	92865	HMDB0011737	277.105	13.239	0.660459	-0.710081	-0.195455	-0.0288906	-0.143321
C_0138	Glu-Glu	439500		277.105	10.8783	0.433772	-0.85516	-0.232507	-0.0792556	-0.142139
C_0139	Saccharopine	160556	HMDB0000279	277.142	10.7303	0.832947	0.281063	-0.170757	0.352753	-0.271311
C_0140	N-(1-Deoxy-1-fructosyl)valine	131752247	HMDB0037844	280.139	14.3092	0.673992	-0.218881	-0.253207	-0.646169	0.127194
C_0141	Guanosine	6802	HMDB0000133	284.1	12.6293	0.667528	-0.668635	-0.171397	0.276799	0.0365896
C_0142	N1,N12-Diacetylspermine	132680	HMDB0002172	287.245	7.42339	0.546024	0.406609	-0.5103	-0.39914	-0.341773
C_0143	Argininosuccinic acid	16950	HMDB0000052	291.132	9.35901	-0.873112	0.293247	0.148441	0.345927	0.0999093
C_0144	5'-Deoxy-5'-methylthioadenosine	439176	HMDB0001173	298.098	10.0383	0.388955	0.80234	0.0980469	0.27546	-0.345648
C_0145	Glutathione (GSSG)_divalent	65359	HMDB0003337	307.085	12.2614	0.332395	0.82439	0.0632689	-0.442141	-0.101997
C_0146	Glutathione (GSH)	124886	HMDB0000125	308.092	13.3849	0.876532	0.374257	-0.194326	0.231989	0.00649138
C_0147	XC0126			310.114	15.296	0.817624	0.0629568	-0.486693	0.301091	-0.00106756
C_0148	S-Methylglutathione	115260		322.11	13.5291	0.430159	0.871885	0.060477	0.224449	0.0272935
C_0149	XC0132			325.162	8.59799	0.807714	0.256967	-0.117958	0.465956	0.224806
C_0150	NMN	14180	HMDB0000229	335.066	21.8981	0.836368	-0.521418	0.0696714	-0.090516	-0.12476
C_0151	Thiamine phosphate	1131	HMDB0002666	345.08	10.6988	0.769145	0.170216	-0.529566	-0.205839	-0.237978
C_0152	XC0137			350.104	13.6658	-0.143921	0.97735	0.0787332	-0.129174	-0.0344911
C_0153	Riboflavin	493570	HMDB0000244	377.148	23.3317	0.82247	-0.294084	-0.269228	0.351005	0.203393
C_0154	S-Lactoylglutathione	440018	HMDB0001066	380.114	13.9816	0.740875	0.116571	-0.228453	0.599009	0.162826
C_0155	S-Adenosylhomocysteine	439155	HMDB0000939	385.131	8.6591	0.602863	0.00911035	0.708314	-0.0113297	-0.366929
C_0156	S-Adenosylmethionine	34755	HMDB0001185	399.146	6.99526	0.88119	-0.179832	-0.376655	-0.139623	-0.172631
C_0157	Cysteine glutathione disulfide	10455148	HMDB0000656	427.098	11.6993	-0.163677	-0.818386	0.102356	0.509785	-0.181928
C_0158	Folic acid	6037	HMDB0000121	442.149	14.0812	0.32498	0.904985	-0.238073	0.107777	0.0842363
ID consisted of analysis mode and number. C and A showed cation and anion modes, respectively.
† Putative metabolites which were assigned on the basis of m/z and MT in HMT standard compound library.
The data are sorted by the number of ID in ascending order.

## Sheet: Figure 2 HeatMap
HCA							※The background color of cells are same as HeatMap in newer version of MS Excel 2007.
Line	ID	HMT DB †			m/z	MT/RT	Standardized Relative Area §
		Compound name	PubChem CID	HMDB ID			MDA-CTRL-1	MDA-CTRL-2	MDA-CTRL-3	MDA-Treat-1	MDA-Treat-2	MDA-Treat-3
1	C_0157	Cysteine glutathione disulfide	10455148	HMDB0000656	427.098	11.6993	1.5882	0.742495	-1.1127	-0.411321	-0.714533	-0.0921405
2	A_0050	2-Amino-3-phosphonopropionic acid	3857	HMDB0000370	168.007	11.1452	2.04124	-0.408248	-0.408248	-0.408248	-0.408248	-0.408248
3	C_0005	Trimethylamine N-oxide	1145	HMDB0000925	76.0752	6.47286	2.04124	-0.408248	-0.408248	-0.408248	-0.408248	-0.408248
4	A_0046	dCTP	65091	HMDB0000998	465.983	10.9879	1.21388	-0.878366	0.392815	-0.878366	1.0284	-0.878366
5	C_0043	cis-4-Hydroxyproline	440014	HMDB0006055	132.065	10.8357	0.744838	-0.857761	0.382078	-0.857761	1.44637	-0.857761
6	C_0060	1-Methyl-4-imidazoleacetic acid	75810	HMDB0002820	141.065	8.01123	0.872807	-0.626549	-0.626549	-0.626549	1.63339	-0.626549
7	C_0125	Penciclovir	4725		254.123	10.1771	0.83564	0.584615	-0.891693	-0.891693	1.25482	-0.891693
8	A_0052	2-Hydroxyglutaric acid	43	HMDB0000606,HMDB0000694	147.03	15.0159	0.172326	0.438479	0.204042	-2.00637	0.618458	0.573064
9	A_0133	XA0055			368.999	12.6861	0.0809031	1.09526	0.387401	-1.4294	-0.959161	0.824991
10	A_0067	Glucaric acid	33037	HMDB0000663	209.029	12.9273	-0.881578	0.596334	0.696424	-0.881578	-0.881578	1.35198
11	A_0115	Isethionic acid	7866	HMDB0003903	124.992	10.2725	-0.633485	-0.633485	1.57058	-0.633485	-0.633485	0.963364
12	A_0074	N-Acetyl-β-alanine	76406		130.051	7.94132	-0.408248	-0.408248	2.04124	-0.408248	-0.408248	-0.408248
13	A_0097	dAMP	12599	HMDB0000905	330.06	8.3042	-0.408248	-0.408248	2.04124	-0.408248	-0.408248	-0.408248
14	A_0041	dTMP	9700	HMDB0001227	321.05	8.45814	-0.408248	-0.408248	2.04124	-0.408248	-0.408248	-0.408248
15	C_0007	Putrescine	1045	HMDB0001414	89.108	4.58395	-0.430616	0.423362	1.73351	0.0751951	-0.868999	-0.932452
16	A_0102	2,3-Diphosphoglyceric acid	186004	HMDB0001294	264.95	16.2248	0.603965	0.367623	1.06921	0.465325	-1.25306	-1.25306
17	C_0143	Argininosuccinic acid	16950	HMDB0000052	291.132	9.35901	0.363155	0.622567	1.30162	0.0346036	-0.949575	-1.37237
18	A_0065	Dihydroorotic acid	439216	HMDB0000528	157.025	8.32868	0.941569	0.959585	0.834972	-0.912042	-0.912042	-0.912042
19	A_0098	m-Ethoxybenzoic acid 3-Phenyllactic acid p-Methoxyphenylacetic acid	12126 643327 7690	HMDB0000748,HMDB0000779 HMDB0002072	165.056	7.71099	1.23434	0.791392	0.663248	-0.896327	-0.896327	-0.896327
20	A_0104	2-Deoxyribose 1-phosphate	5460448	HMDB0001351	213.018	9.76259	0.533071	0.469421	0.636824	0.421925	-0.0852222	-1.97602
21	A_0054	3-Hydroxy-3-methylglutaric acid	1662		161.045	13.7525	0.411743	0.180915	0.340778	0.368151	0.709171	-2.01076
22	C_0061	4-Methyl-5-thiazoleethanol	1136		144.049	7.93251	-0.550038	0.388014	0.295995	0.322316	1.22982	-1.68611
23	A_0077	N-Acetylcysteine	12035	HMDB0001890	162.024	7.86715	0.319784	-1.26318	0.606434	0.971088	0.629056	-1.26318
24	C_0003	XC0001			72.0801	6.21149	0.535188	-0.880805	0.765581	1.34164	-0.880805	-0.880805
25	A_0109	FAD_divalent	643975	HMDB0001248	391.571	6.98282	-0.384204	-0.627163	1.41701	1.0814	-0.446834	-1.04021
26	A_0040	Sedoheptulose 7-phosphate	165007	HMDB0001068	289.031	8.54061	-0.632688	-0.632688	1.5788	0.951948	-0.632688	-0.632688
27	C_0114	Thr-Asp	3280446		235.095	10.6708	-0.643769	-0.643769	1.40315	1.17192	-0.643769	-0.643769
28	A_0023	dTDP	164628	HMDB0001274	401.016	10.0062	-1.17692	-0.46134	0.985783	1.40121	-0.068947	-0.679791
29	A_0063	Deamido-NAD+	165491	HMDB0001179	663.08	7.37216	-1.22471	-0.502061	1.29223	1.13594	-0.206102	-0.495295
30	C_0152	XC0137			350.104	13.6658	-1.14818	-0.608129	1.35684	1.04288	-0.0248253	-0.618577
31	A_0015	CMP	6131	HMDB0000095	322.043	8.5057	-1.14684	-0.343903	1.47369	0.957938	-0.339162	-0.601722
32	A_0042	AMP	6083	HMDB0000045	346.054	8.21204	-0.996865	-0.387355	1.53394	0.915184	-0.310336	-0.754568
33	A_0021	GMP	6804	HMDB0001397	362.049	8.08466	-0.916291	-0.430864	1.71361	0.665141	-0.337176	-0.694417
34	A_0145	CoA_divalent	87642	HMDB0001423	382.548	9.42578	-0.991172	-0.446281	1.66948	0.743159	-0.445911	-0.529274
35	A_0014	6-Phosphogluconic acid	91493	HMDB0001316	275.016	13.0196	-0.811536	-0.459282	1.70822	0.725564	-0.651389	-0.511576
36	A_0016	UMP	6030	HMDB0000288	323.026	8.65346	-1.0279	-0.164385	1.77997	0.434834	-0.376599	-0.645919
37	A_0090	Phosphocreatine	9548602	HMDB0001511	210.028	10.9236	-1.10898	-0.644029	1.68514	0.571827	-0.0763018	-0.42765
38	A_0009	Isocitric acid	1198	HMDB0000193	191.02	22.6399	-1.42946	-0.146678	1.64168	0.376906	-0.215728	-0.226721
39	A_0024	UDP	6031	HMDB0000295	402.994	10.2762	-1.51441	-0.0514752	1.34386	0.726131	0.0969684	-0.601072
40	A_0018	Fructose 1,6-diphosphate	172313	HMDB0001058	338.99	12.914	-1.78052	0.220034	0.934573	0.453388	0.67255	-0.500026
41	A_0135	dADP	188966	HMDB0001508	410.027	9.73815	-1.3351	-0.289719	1.00572	0.991434	0.545216	-0.917546
42	A_0111	GDP-fucose ADP-glucose	10918995 16500	HMDB0001095 HMDB0006557	588.077	7.366	-1.18712	-0.0584154	0.973786	1.01726	0.441608	-1.18712
43	A_0136	dCDP	150855	HMDB0001245	386.016	10.2767	-1.27755	0.600384	0.459362	0.899668	0.595689	-1.27755
44	A_0013	Glucose 1-phosphate	65533	HMDB0001586	259.023	9.00071	-1.41395	0.206211	0.39242	1.24076	0.553516	-0.978963
45	A_0011	Glucose 6-phosphate	5958	HMDB0001401	259.022	8.74768	-1.47921	0.303942	0.280244	1.23297	0.560307	-0.898257
46	C_0158	Folic acid	6037	HMDB0000121	442.149	14.0812	-1.63044	-0.0809916	0.327594	1.31491	0.532664	-0.46374
47	C_0064	Spermidine	1102	HMDB0001257	146.166	4.40577	-1.48166	-0.0933065	0.604466	1.44821	0.0922083	-0.569919
48	A_0045	GDP	8977	HMDB0001201	442.016	9.40174	-1.53283	-0.401361	1.01447	1.16097	0.083411	-0.324659
49	A_0026	ADP	6022	HMDB0001341	426.023	9.70301	-1.59048	-0.549787	0.979645	1.07028	0.216701	-0.126358
50	A_0117	Myristic acid	11005	HMDB0000806	227.202	6.62079	-1.63194	-0.211796	0.949929	1.15841	-0.0528297	-0.211772
51	A_0043	CDP	6132	HMDB0001546	402.012	10.143	-1.57469	-0.212304	1.14669	1.03955	-0.198614	-0.200634
52	A_0037	cis-Aconitic acid	643757	HMDB0000072	173.01	22.1381	-1.44016	0.213996	0.778817	1.36206	-0.462562	-0.452148
53	A_0095	Uric acid	1175	HMDB0000289	167.021	7.89636	-1.13419	-0.374743	1.03653	1.17707	-1.00998	0.305325
54	A_0091	Quinic acid	6508	HMDB0003072	191.057	7.2024	-0.88901	-0.88901	0.839915	1.27018	-0.88901	0.556939
55	A_0086	Orotidine	92751	HMDB0000788	287.052	6.97364	-1.36352	-0.925809	0.766752	0.737154	-0.256881	1.0423
56	A_0010	Gluconic acid	10690	HMDB0000625	195.051	7.23191	-1.597	-0.348285	0.729875	0.331529	-0.362748	1.24663
57	A_0127	UDP-galactose UDP-glucose	23724458 8629	HMDB0000302 HMDB0000286	565.053	7.64898	-1.72782	-0.0456592	0.0397717	0.517975	-0.100545	1.31627
58	A_0137	dTDP-glucose	443210	HMDB0001328	563.074	7.4958	-1.48824	-0.352649	-0.170313	1.05464	-0.250414	1.20697
59	C_0079	5-Hydroxylysine	3032849	HMDB0000450	163.109	7.03234	-1.49945	-0.677912	0.261424	0.978511	-0.174274	1.1117
60	C_0148	S-Methylglutathione	115260		322.11	13.5291	-1.52606	-0.124125	0.183378	1.61541	-0.0468497	-0.101749
61	C_0105	β-Ala-Lys	440638		218.151	6.70052	-1.20774	-0.312813	-0.127348	1.84097	0.00215685	-0.195221
62	C_0093	N-Acetyllysine	92907	HMDB0000446	189.124	9.73846	-1.17413	-0.35785	-0.298132	1.84435	-0.0442307	0.0299982
63	C_0144	5'-Deoxy-5'-methylthioadenosine	439176	HMDB0001173	298.098	10.0383	-0.921728	-0.568224	-0.0288289	1.93064	-0.120772	-0.291092
64	A_0106	ADP-ribose	445794	HMDB0001178	558.062	7.55862	-1.00822	-0.5704	0.450201	1.77703	-0.115424	-0.533185
65	C_0014	1-Aminocyclopropane-1-carboxylic acid Homoserinelactone	535 73509		102.055	6.95075	-1.05137	-0.416243	0.479342	1.76723	-0.569902	-0.209054
66	A_0059	Adipic acid	196	HMDB0000448	145.051	13.2697	-0.408248	-0.408248	-0.408248	2.04124	-0.408248	-0.408248
67	A_0125	Sorbitol 6-phosphate	152306	HMDB0005831	261.038	8.85849	-0.513762	-0.312183	-0.439199	2.00297	-0.653181	-0.0846443
68	C_0092	N8-Acetylspermidine	123689	HMDB0002189	188.177	6.20728	-1.40682	-0.703969	0.206943	1.53268	0.00606296	0.365102
69	A_0031	NADP+	5886	HMDB0000217	742.064	8.3081	-1.71752	-0.636427	0.3644	0.941302	0.328117	0.720127
70	C_0145	Glutathione (GSSG)_divalent	65359	HMDB0003337	307.085	12.2614	-1.35172	-1.15819	0.79231	0.940038	0.482872	0.294695
71	C_0119	N1-Acetylspermine	916	HMDB0001186	245.233	5.44862	-1.11978	-1.25665	0.672208	1.27262	0.181469	0.250126
72	A_0072	Lauric acid	3893	HMDB0000638	199.171	6.84082	-1.32497	-1.03447	-0.00246114	1.22022	0.700613	0.44107
73	C_0062	Stachydrine	115244	HMDB0004827	144.103	11.5496	-1.17315	-1.07372	-0.317741	1.1981	0.663648	0.70286
74	A_0069	Glyceric acid	439194	HMDB0000139,HMDB0006372	105.019	9.23542	-1.30492	-0.88134	-0.3466	1.17831	0.894609	0.459936
75	A_0138	myo-Inositol 2-phosphate	160886		259.022	9.34814	-0.972049	-0.963593	-0.431271	1.51784	0.796226	0.0528451
76	C_0082	Pyridoxal	1050	HMDB0001545	168.067	8.698	-1.10664	-1.02203	-0.343576	1.09076	1.17486	0.206625
77	C_0107	XC0065			221.094	13.2408	-0.768699	-0.57942	-1.28596	0.923623	1.08303	0.627421
78	C_0151	Thiamine phosphate	1131	HMDB0002666	345.08	10.6988	-0.770616	-0.659475	-1.06675	0.629483	1.52255	0.344809
79	C_0142	N1,N12-Diacetylspermine	132680	HMDB0002172	287.245	7.42339	-0.796524	-1.11869	-0.386856	0.676684	1.58262	0.0427686
80	A_0130	XA0004			144.03	8.29701	-0.300324	-0.730282	-0.746867	0.650231	1.73847	-0.611229
81	A_0062	Cysteinesulfinic acid	1549098	HMDB0000996	152.002	8.39111	-0.604868	-0.604868	-0.604868	0.657641	1.76183	-0.604868
82	A_0075	N-Acetylalanine	88064	HMDB0000766	130.052	7.89634	-0.683313	-0.189546	-0.625167	-0.117832	1.98838	-0.372525
83	C_0012	Glycerol	753	HMDB0000131	93.055	23.5765	-1.0203	-0.405466	-0.0606746	-0.0793796	1.91399	-0.348174
84	A_0083	N-Glycolylneuraminic acid	440001	HMDB0000833	324.093	6.37601	-0.999835	-0.172842	-0.311472	-0.573094	1.87387	0.183377
85	C_0096	Gly-Asp	97363		191.067	9.83473	-1.43654	-0.45424	-0.405807	0.209507	1.45797	0.629104
86	A_0116	Isovaleric acid DL-2-Methylbutyric Acid Valeric acid	10430 8314 7991	HMDB0000718 HMDB0002176 HMDB0000892	101.061	8.26559	-1.54457	-0.459115	0.27935	0.237076	1.50629	-0.0190255
87	C_0076	N6-Methyllysine	164795	HMDB0002038	161.13	6.9823	-1.13106	-0.928126	0.593427	-0.0667283	1.58123	-0.0487442
88	A_0108	Butyric acid Isobutyric acid	264 6590	HMDB0000039 HMDB0001873	87.0449	8.81506	-0.0784331	-1.86658	0.0674201	0.16587	0.935447	0.776277
89	C_0069	Penicillamine	5852		150.059	11.8628	0.0592665	-1.83059	-0.34694	0.60741	0.841408	0.669444
90	A_0112	Galacturonic acid Glucuronic acid	439215 94715	HMDB0002545 HMDB0000127	193.036	7.20629	-0.0358591	-1.88734	-0.0634219	0.874382	0.398701	0.713538
91	A_0049	dATP	15993	HMDB0001532	489.994	10.3742	1.06917	-1.28458	-0.348814	-0.0451176	-0.669332	1.27867
92	A_0110	FMN	643976	HMDB0001520	455.098	7.40536	0.0111505	-1.00538	0.0183802	-0.256605	-0.641437	1.87389
93	C_0071	Triethanolamine	7618		150.113	8.13864	0.0372867	-0.669025	0.058666	-0.669025	-0.669025	1.91112
94	A_0036	Glycerol 3-phosphate	439162	HMDB0000126	171.006	10.77	0.430325	-0.684801	-0.752967	-0.174573	-0.643871	1.82589
95	A_0113	Glucurone	92283	HMDB0006355	175.025	4.77347	0.867363	-0.626088	-0.626088	-0.626088	-0.626088	1.63699
96	C_0106	γ-Glu-Ala	440103	HMDB0006248	219.098	12.3847	0.883971	-0.627478	-0.627478	-0.627478	-0.627478	1.62594
97	A_0144	Ribulose 5-phosphate	439184	HMDB0000618	229.012	9.74186	0.645682	-0.222898	-1.29423	-0.601038	-0.10431	1.57679
98	C_0051	Thiaproline	9934		134.028	14.2032	0.355124	-0.166297	-1.27582	-0.521544	-0.104798	1.71334
99	A_0035	Dihydroxyacetone phosphate	668	HMDB0001473	168.991	11.3048	0.595127	0.0830384	-1.14818	-0.380696	-0.760777	1.61149
100	C_0033	Cys	594	HMDB0000574,HMDB0003417	122.028	11.3277	1.08454	0.279602	-1.29899	-0.699451	-0.509835	1.14414
101	C_0089	N-Methylnorsalsolinol	37764	HMDB0001189	180.101	8.82105	1.15878	0.661452	-0.901469	-0.901469	-0.901469	0.884175
102	C_0097	Tyrosine methyl ester	70652		196.098	9.29818	0.74639	0.711413	-0.897171	-0.897171	-0.897171	1.23371
103	A_0008	Citric acid	311	HMDB0000094	191.02	21.327	0.206156	0.688978	-0.349895	-0.639729	-1.35751	1.452
104	A_0076	N-Acetylaspartic acid	65065	HMDB0000812	174.041	12.9621	-0.462349	0.0825493	-0.0896613	0.0906677	-1.34217	1.72097
105	A_0084	O-Succinylhomoserine	439406		218.067	10.8847	-1.0988	0.596532	-0.751795	0.271969	-0.584908	1.567
106	C_0026	5-Aminovaleric acid	138	HMDB0003355	118.087	7.94961	-0.704919	0.336577	-1.02225	-0.0322402	-0.368292	1.79113
107	A_0080	N-Acetylmethionine	448580	HMDB0011745	190.055	7.22269	-0.833416	0.246325	-1.11358	-0.0433601	0.0112108	1.73282
108	C_0136	γ-Glu-Gln	150914	HMDB0011738	276.12	13.1374	-0.396293	-0.0464067	-0.919063	-0.175484	-0.411157	1.9484
109	A_0078	N-Acetylglutamic acid	70914	HMDB0001138	188.057	11.7805	-0.693551	-0.115344	-0.751865	0.359265	-0.642136	1.84363
110	A_0093	Thiamine diphosphate	1132	HMDB0001372	423.032	7.04002	-0.346285	-0.597922	-0.887495	0.190152	-0.263528	1.90508
111	A_0055	3-Phenylpropionic acid	107	HMDB0000764	149.06	7.8502	-0.52221	-0.64708	-0.376276	-0.0971636	-0.3636	2.00633
112	C_0122	Pyridoxamine 5'-phosphate	1053	HMDB0001555	249.066	10.438	-1.01638	-0.305482	-0.4302	-0.656577	0.781998	1.62664
113	C_0140	N-(1-Deoxy-1-fructosyl)valine	131752247	HMDB0037844	280.139	14.3092	-0.645435	-0.645435	-0.645435	-0.645435	1.26885	1.31289
114	C_0133	2'-Deoxyguanosine	187790	HMDB0000085	268.105	11.5293	-0.563693	-0.704728	-1.07319	-0.0692056	0.957365	1.45345
115	C_0013	Cyclohexylamine	7965		100.113	7.58647	-0.363819	-0.487372	-1.04278	-0.323884	0.409514	1.80834
116	A_0048	UTP	6133	HMDB0000285	482.961	11.0938	0.132591	-0.439837	-1.23182	-0.323174	0.0846134	1.77763
117	A_0107	Adenosine 5'-phosphosulfate	10238	HMDB0001003	426.013	9.01926	0.116095	-0.747444	-1.15122	-0.382927	0.529923	1.63557
118	A_0027	CTP	6176	HMDB0000082	481.978	10.931	0.278523	-0.579796	-1.38465	-0.260591	0.37884	1.56767
119	C_0150	NMN	14180	HMDB0000229	335.066	21.8981	0.101373	-0.297604	-1.60974	0.00446906	0.314581	1.48692
120	A_0047	dTTP	64968	HMDB0001342	480.982	10.7201	0.385963	-0.338467	-1.6158	-0.176372	0.337266	1.40741
121	A_0118	N-Acetylglucosamine 1-phosphate	440272	HMDB0001367	300.048	8.4983	0.46586	-0.280392	-1.54939	-0.467679	0.464339	1.36726
122	C_0002	Ethanolamine	700	HMDB0000149	62.0607	6.2184	0.215058	0.0331967	-1.47586	-0.578627	0.267326	1.5389
123	C_0054	Hypoxanthine	790	HMDB0000157	137.047	11.128	0.0136793	0.185215	-1.55136	-0.505229	0.391247	1.46645
124	C_0036	Nicotinic acid	938	HMDB0001488	124.04	9.95502	-0.149973	0.20119	-1.66407	-0.298841	0.601359	1.31033
125	A_0103	2-Deoxyglucose 6-phosphate	440992		243.028	9.24096	-0.0257711	-0.562848	-1.4252	-0.232096	0.92879	1.31713
126	A_0068	Glucosamine 6-phosphate	440997	HMDB0001254	258.036	7.80398	0.122522	-0.274881	-1.75603	-0.000985486	0.916467	0.99291
127	C_0156	S-Adenosylmethionine	34755	HMDB0001185	399.146	6.99526	-0.437475	-0.417187	-1.53021	0.323017	1.20852	0.853337
128	C_0041	4-Oxopyrrolidine-2-carboxylic acid	107541		130.05	10.9337	-0.502884	-0.102513	-1.64105	0.262703	0.933107	1.05064
129	C_0129	γ-Glu-Asn	131801686	HMDB0029144	262.106	13.0838	-0.443327	0.0362881	-1.70437	0.187084	0.888767	1.03555
130	C_0068	Glu	611	HMDB0000148,HMDB0003339	148.061	10.9282	-0.595206	0.0204581	-1.65149	0.367397	0.763204	1.09564
131	C_0117	Cytidine	6175	HMDB0000089	244.099	9.62557	-0.340605	0.476732	-1.81345	0.0263794	0.777571	0.873377
132	C_0134	Adenosine	60961	HMDB0000050	268.105	9.79772	0.00492707	0.67341	-1.82438	-0.337281	0.695644	0.787683
133	C_0141	Guanosine	6802	HMDB0000133	284.1	12.6293	0.277058	0.604778	-1.91506	-0.162485	0.325133	0.870578
134	C_0058	γ-Glu-Lys_divalent	65254	HMDB0029154	138.583	8.48687	0.192452	0.274052	-1.87509	-0.0701262	0.369453	1.10926
135	C_0059	Urocanic acid	736715	HMDB0000301	139.051	8.16241	0.0714243	0.423165	-1.96046	0.325307	0.241534	0.89903
136	C_0109	2'-Deoxycytidine	13711	HMDB0000014	228.099	9.36456	0.342615	0.803838	-1.81878	-0.0760725	-0.192664	0.941062
137	C_0124	2'-Deoxyadenosine 5'-Deoxyadenosine	13730 439182	HMDB0000101 HMDB0001983	252.11	9.58115	0.578667	0.298312	-1.74227	-0.286708	-0.054433	1.20643
138	A_0060	Ascorbic acid	54670067	HMDB0000044	175.026	7.87544	0.499401	0.696333	-1.22101	-1.22101	0.119492	1.1268
139	C_0011	Dimethylaminoethanol	7902	HMDB0032231	90.0915	6.79587	0.583789	0.59523	-1.28588	-1.28588	0.57802	0.814731
140	C_0118	Uridine	6029	HMDB0000296	245.08	23.644	0.876613	0.462133	-1.53946	-0.899944	0.209444	0.891218
141	C_0030	4-Amino-3-hydroxybutyric acid	2149		120.066	7.76891	1.10114	0.229228	-1.73893	-0.430501	0.12482	0.714248
142	A_0099	myo-Inositol 1-phosphate myo-Inositol 3-phosphate	107737 440194	HMDB0000213 HMDB0006814	259.023	9.16152	1.0075	0.00547825	-1.66434	-0.479472	0.149733	0.981099
143	C_0138	Glu-Glu	439500		277.105	10.8783	0.869248	0.0210165	-1.59834	-0.765687	0.644632	0.829128
144	C_0077	O-Acetylhomoserine 2-Aminoadipic acid	439389 92136	HMDB0000510	162.077	10.8839	0.723372	0.0486678	-1.54982	-0.819111	0.547001	1.04989
145	A_0129	XA0002			110.985	13.7851	0.592173	0.166994	-1.70573	-0.58181	0.443656	1.08471
146	C_0123	γ-Glu-Cys	123938	HMDB0001049	251.071	12.9424	0.511803	0.206329	-1.75752	-0.499736	0.475962	1.06317
147	C_0126	XC0089 Nicotinamide riboside	0 439924	HMDB0000855	255.099	9.44788	0.643636	0.0679803	-1.77874	-0.378204	0.383802	1.06153
148	C_0137	γ-Glu-Glu	92865	HMDB0011737	277.105	13.239	0.492236	-0.0337431	-1.77574	-0.358192	0.648689	1.02675
149	C_0108	Carnosine	439224	HMDB0000033	227.116	6.63377	0.955988	-0.185869	-1.89598	0.358555	0.253511	0.513793
150	A_0051	2-Hydroxy-4-methylvaleric acid	439960	HMDB0000624	131.072	7.8705	0.818434	-0.411569	-1.77415	0.623225	0.789128	-0.0450675
151	A_0057	3-Ureidopropionic acid	111	HMDB0000026	131.046	8.20282	0.878554	-0.529352	-1.46009	1.24689	-0.423027	0.287024
152	A_0114	Hexanoic acid	8892	HMDB0000535	115.076	7.9628	0.4977	-1.11055	-0.720794	0.987828	-0.81801	1.16382
153	A_0079	N-Acetylglutamine	25561	HMDB0006029	187.073	7.19502	0.429723	-1.36895	-0.746966	0.961422	-0.411035	1.13581
154	A_0124	Ribulose 1,5-diphosphate	123658		308.98	14.0372	-0.217884	-1.30645	-0.319776	1.14089	-0.541297	1.24451
155	C_0155	S-Adenosylhomocysteine	439155	HMDB0000939	385.131	8.6591	0.0409296	-0.929975	-0.577905	1.01388	-0.92865	1.38172
156	A_0120	Phytic acid_divalent	890	HMDB0003502	328.924	14.6234	0.126935	-0.666672	-1.14748	0.399945	-0.413297	1.70057
157	A_0131	XA0012			166.018	8.35425	-0.0623338	-0.891163	-1.29483	0.970928	0.0195176	1.25788
158	C_0115	5-Methyl-2'-deoxycytidine	440055	HMDB0002224	242.115	9.81069	-0.453206	-0.597393	-1.30447	0.611	0.223228	1.52084
159	A_0094	Threonic acid	5460407	HMDB0000943	135.03	8.23978	-0.710523	-0.947742	-0.664028	0.97267	-0.131161	1.48078
160	A_0070	Heptanoic acid	8094	HMDB0000666	129.092	7.68465	-0.643759	-0.643759	-0.643759	1.17154	-0.643759	1.40349
161	C_0015	GABA	119	HMDB0000112	104.071	7.5809	-0.830973	-0.204745	-1.07982	1.25221	-0.330196	1.19352
162	C_0049	Gly-Gly	11163	HMDB0011733	133.061	8.26646	-0.837773	-0.117085	-1.18113	1.4719	-0.169133	0.833217
163	A_0134	XA0065			445.053	6.15292	-0.773596	-0.600761	-1.18598	1.16745	0.308461	1.08443
164	C_0098	ADMA	123831	HMDB0001539	203.151	7.54941	-0.651725	-0.685297	-0.99072	1.33696	-0.154919	1.1457
165	C_0120	Isovalerylcarnitine	6426851	HMDB0000688	246.169	9.72736	-0.325547	-0.815935	-0.905757	1.52441	-0.426832	0.949656
166	C_0020	Diethanolamine	8113	HMDB0004437	106.087	7.53642	-0.637973	-0.538995	-0.76417	1.61041	-0.566211	0.896937
167	A_0140	Pyruvic acid	1060	HMDB0000243	87.0086	11.4158	-1.02849	-0.878262	-0.388108	1.52646	-0.0601636	0.828568
168	A_0073	Mevalonic acid	134965	HMDB0000227	147.066	7.40718	-0.585949	-1.31156	-0.734209	1.08222	0.661352	0.888146
169	A_0071	Hippuric acid	464	HMDB0000714	178.051	7.51794	-0.758253	-1.39851	-0.245796	0.598951	0.441611	1.362
170	A_0028	ATP	5957	HMDB0000538	505.989	10.4149	-0.532837	-1.07998	-0.736501	0.480057	0.217078	1.65218
171	A_0119	N-Acetylglucosamine 6-phosphate	440996	HMDB0001062	300.048	8.14373	-0.973802	-0.695322	-0.828245	0.625317	0.328186	1.54387
172	A_0002	Lactic acid	612	HMDB0000190,HMDB0001311	89.024	9.69009	-0.784902	-0.618721	-0.988841	0.322551	0.41166	1.65825
173	A_0105	4-Methyl-2-oxovaleric acid 3-Methyl-2-oxovaleric acid 2-Oxohexanoic acid	70 47 159664	HMDB0000695 HMDB0000491 HMDB0001864	129.056	8.52967	-0.806814	-0.637578	-1.05097	0.543382	0.411343	1.54063
174	A_0058	5-Oxoproline	7405	HMDB0000267	128.035	8.44475	-0.929204	-0.663473	-0.878262	0.427255	0.449927	1.59376
175	A_0029	GTP	6830	HMDB0001273	521.987	10.1301	-0.82286	-0.774276	-0.900226	0.479141	0.440424	1.5778
176	A_0066	Ethanolamine phosphate	1015	HMDB0000224	140.012	7.10278	-0.745463	-0.999148	-0.860772	0.438511	0.796119	1.37075
177	A_0141	2-Oxoglutaric acid	51	HMDB0000208	145.014	18.2307	-0.840848	-0.887298	-0.904034	0.771337	0.504939	1.3559
178	A_0033	Malic acid	525	HMDB0000156,HMDB0000744	133.014	18.2567	-0.999046	-0.696417	-0.963449	0.666795	0.713397	1.27872
179	A_0087	Pantothenic acid	6613	HMDB0000210	218.103	6.83526	-1.06652	-0.703945	-0.929545	0.853144	0.73684	1.11003
180	C_0104	Propionylcarnitine XC0061	188824 0	HMDB0000824	218.14	9.24608	-1.12419	-0.640536	-0.934805	0.939787	0.778594	0.981146
181	A_0032	Succinic acid	1110	HMDB0000254	117.019	17.9406	-1.2743	-0.547651	-0.834394	1.01167	0.777215	0.867461
182	C_0055	1-Methylnicotinamide	457	HMDB0000699	137.072	7.22138	-0.980991	-0.718338	-1.02024	0.989487	0.915434	0.814648
183	C_0130	γ-Glu-Ornitine	189156	HMDB0002248	262.139	8.40907	-1.06183	-0.482655	-1.12131	0.961242	0.799794	0.904754
184	A_0005	Fumaric acid	444972	HMDB0000134	115.004	20.8723	-1.26877	-0.520231	-0.809076	0.798601	0.577132	1.22235
185	C_0063	γ-Butyrobetaine	134	HMDB0001161	146.118	7.99223	-1.25732	-0.584961	-0.774999	1.01744	0.515813	1.08403
186	A_0061	CDP-choline	13804	HMDB0001413	487.101	6.02939	-1.09003	-0.733716	-0.819031	1.15314	0.458938	1.0307
187	A_0030	NAD+	5893	HMDB0000902	662.099	5.81923	-1.24935	-0.782911	-0.546676	1.03758	0.408157	1.1332
188	C_0084	1-Methylhistidine 3-Methylhistidine	92105 64969	HMDB0000001 HMDB0000479	170.094	7.36965	-1.35138	-0.564722	-0.508841	0.897408	0.205223	1.32231
189	A_0132	XA0033			242.08	6.78178	-1.1496	-0.330861	-0.748325	0.754344	-0.0852504	1.5597
190	C_0017	2-Aminoisobutyric acid 2-Aminobutyric acid	6119 6657	HMDB0001906 HMDB0000452	104.071	9.59041	-1.25615	-0.0736474	-0.877657	0.748905	0.014491	1.44406
191	A_0006	2-Oxoisovaleric acid	49	HMDB0000019	115.04	9.09128	-0.923979	-0.0571079	-1.21641	0.836238	-0.0396329	1.40089
192	A_0088	Pelargonic acid	8158	HMDB0000847	157.123	7.25591	-0.71737	-0.0092157	-1.29027	0.760615	-0.224202	1.48044
193	A_0122	Prostaglandin E2	5280360	HMDB0001220	351.219	6.1806	-0.708014	-0.115324	-1.05752	0.839478	-0.508897	1.55028
194	C_0135	Inosine	6021	HMDB0000195	269.09	20.5146	-0.606301	0.321833	-1.45757	1.0426	-0.382638	1.08207
195	C_0088	Citrulline	9750	HMDB0000904	176.104	11.0577	-0.959087	0.199295	-1.35983	1.15585	0.0397926	0.923981
196	C_0102	Trp	1148	HMDB0000929	205.098	11.0152	-1.12132	0.0964512	-1.23473	1.04134	0.171902	1.04635
197	C_0044	Hydroxyproline	5810	HMDB0000725	132.066	12.1061	-1.30254	0.0693771	-0.973815	1.14862	0.0439572	1.01439
198	C_0110	N1,N8-Diacetylspermidine	389613	HMDB0041947	230.187	10.2048	-1.22389	-0.0722812	-1.08079	0.853908	0.29263	1.23043
199	C_0025	Pro	614	HMDB0000162,HMDB0003411	116.072	10.8006	-1.23363	-0.0205551	-1.13179	0.940629	0.35697	1.08838
200	C_0091	Phosphorylcholine	1014	HMDB0001565	184.074	21.7491	-1.3313	0.0105112	-1.06908	0.912194	0.455368	1.02231
201	C_0021	Hypotaurine	107812	HMDB0000965	110.027	18.9112	-1.19787	-0.0838044	-1.15324	1.0666	0.406371	0.961945
202	C_0070	Met	876	HMDB0000696	150.059	10.7136	-1.08829	-0.153054	-1.17756	1.18371	0.270074	0.965119
203	C_0090	Tyr	1153	HMDB0000158	182.082	11.3795	-1.09765	-0.0226155	-1.28862	1.01071	0.439142	0.959028
204	C_0081	Phe	994	HMDB0000159	166.087	11.0965	-1.07927	0.0629502	-1.35296	0.980621	0.500812	0.88785
205	C_0047	Ile	791	HMDB0000172	132.103	10.1697	-1.1511	0.00664906	-1.27903	0.947936	0.576816	0.898727
206	C_0034	2-Amino-2-(hydroxymethyl)-1,3-propanediol	6503		122.082	8.16456	-1.16072	-0.0273364	-1.25878	0.833596	0.617821	0.995422
207	C_0008	β-Ala	239	HMDB0000056	90.0552	7.20471	-0.946695	0.0575225	-1.44843	0.816876	0.461249	1.05947
208	C_0004	Gly	750	HMDB0000123	76.0399	8.19051	-0.848528	-0.269411	-1.40045	0.844856	0.579858	1.09368
209	C_0132	Thiamine	1130	HMDB0000235	265.113	6.45575	-1.05443	-0.129067	-1.30799	0.677203	0.739385	1.07489
210	C_0028	Val	1182	HMDB0000883	118.087	9.97351	-1.00622	-0.302097	-1.27588	0.781612	0.773185	1.0294
211	C_0053	Adenine	190	HMDB0000034	136.063	7.50492	-0.842824	-0.32444	-1.3856	0.60811	0.929583	1.01517
212	A_0081	N-Acetylneuraminic acid	439197	HMDB0000230	308.099	6.40553	-0.921354	-0.433015	-1.245	0.614048	0.81131	1.17401
213	C_0027	Betaine	247	HMDB0000043	118.087	11.2963	-1.25751	-0.120391	-1.04811	0.621699	0.520466	1.28384
214	C_0046	Leu	857	HMDB0000687	132.103	10.2844	-1.07368	-0.101489	-1.2726	0.685005	0.569524	1.19324
215	C_0037	Taurine	1123	HMDB0000251	126.023	23.4675	-1.04229	-0.000848846	-1.3192	0.578832	0.539728	1.24378
216	C_0072	Guanine	764	HMDB0000132	152.058	8.17382	-0.978816	-0.116347	-1.3458	0.583334	0.65354	1.20409
217	C_0019	Ser	617	HMDB0000187,HMDB0003406	106.05	9.94021	-1.10118	0.142785	-1.32328	0.621184	0.475639	1.18485
218	C_0010	Ala	602	HMDB0000161,HMDB0001310	90.0554	8.93132	-1.19238	0.340355	-1.31941	0.492449	0.653036	1.02595
219	C_0101	O-Acetylcarnitine	439756	HMDB0000201	204.124	8.92393	-1.12412	0.112261	-1.32227	0.52116	0.732825	1.08014
220	C_0029	Thr	6288	HMDB0000167	120.066	10.4842	-0.883728	0.106741	-1.47662	0.41588	0.631073	1.20665
221	C_0080	Methionine sulfoxide	158980	HMDB0002005	166.054	11.8381	-0.921972	-0.0478757	-1.38393	0.295738	0.912442	1.1456
222	C_0074	His	773	HMDB0000177	156.078	7.16948	-0.966807	0.216118	-1.35239	0.079587	0.750936	1.27255
223	A_0089	Phenaceturic acid	68144	HMDB0000821	192.067	7.30017	-0.736262	-0.0415472	-1.31138	-0.110679	0.709748	1.49012
224	C_0128	γ-Glu-Ile γ-Glu-Leu	22885096 151023	HMDB0011170 HMDB0011171	261.146	13.0247	-0.773126	-0.314733	-1.10512	0.267972	0.201821	1.72319
225	C_0103	Kynurenine	846	HMDB0000684	209.093	9.84213	-0.97382	-0.217645	-1.15874	0.473027	0.357232	1.51995
226	C_0067	N-Acetylserine	65249	HMDB0002931	148.061	24.8014	-1.09177	0.0201078	-1.1424	0.300484	0.41763	1.49595
227	C_0112	Butyrylcarnitine	439829	HMDB0002013	232.156	9.51452	-0.88682	0.565995	-1.40037	0.122307	0.234219	1.36467
228	C_0085	N5-Ethylglutamine	439378		175.109	11.3906	-0.711555	0.0354561	-1.53768	0.804839	0.210684	1.19826
229	A_0096	Xanthosine	64959	HMDB0000299	283.067	6.7836	-0.69412	-0.0777824	-1.53043	0.780616	0.312102	1.20961
230	C_0018	Choline	305	HMDB0000097	104.107	6.71162	-0.212212	0.0504774	-1.7486	0.334793	0.267394	1.30814
231	C_0121	γ-Glu-Val	7015683	HMDB0011172	247.128	12.8177	-0.17997	-0.105184	-1.73159	0.850055	0.0565674	1.11012
232	C_0075	Daminozide Ala-Ala	15331 5460362	HMDB0003459	161.093	9.19777	-0.263091	0.036955	-1.85701	0.78943	0.544661	0.749053
233	C_0045	Creatine	586	HMDB0000064	132.078	8.77948	-0.540452	-0.321152	-1.60021	0.885144	0.694376	0.882298
234	C_0100	Spermine	1103	HMDB0001256	203.224	4.34823	-0.904352	0.0811746	-1.3875	1.36831	0.313129	0.529241
235	C_0139	Saccharopine	160556	HMDB0000279	277.142	10.7303	-0.749167	-0.150345	-1.34925	1.52204	0.449968	0.276758
236	C_0113	Ser-Glu			235.093	10.3603	-1.0507	-0.144024	-1.11333	1.51149	0.528505	0.268056
237	C_0146	Glutathione (GSH)	124886	HMDB0000125	308.092	13.3849	-1.28212	0.0493873	-1.09016	1.26573	0.575529	0.481634
238	C_0094	N6-Acetyllysine	92832	HMDB0000206	189.124	11.4701	-1.57105	0.0123594	-0.704317	1.15689	0.759748	0.346367
239	A_0128	UDP-glucuronic acid	17473	HMDB0000935	579.023	9.80284	-1.46779	-0.412402	-0.652234	1.10752	0.77693	0.647983
240	C_0095	N6,N6,N6-Trimethyllysine	440120	HMDB0001325	189.159	7.06014	-1.27226	-0.368707	-0.887819	1.308	0.586364	0.634428
241	C_0048	Asn	236	HMDB0000168,HMDB0033780	133.061	10.4565	-1.41167	-0.225844	-0.741798	1.36932	0.402896	0.607096
242	C_0078	Carnitine	85	HMDB0000062	162.114	8.42202	-1.45313	-0.279991	-0.73575	1.1492	0.463282	0.85639
243	C_0040	XC0016			129.066	8.6943	-1.42591	-0.00549291	-0.997006	0.832867	0.853377	0.742166
244	C_0066	Lys	866	HMDB0000182,HMDB0003405	147.113	6.74501	-1.56144	0.211381	-0.826617	1.10841	0.402322	0.665951
245	C_0050	Ornithine	389	HMDB0000214,HMDB0003374	133.098	6.68569	-1.44931	0.0990703	-0.76922	1.35182	0.0872136	0.680424
246	A_0012	Fructose 6-phosphate	603	HMDB0000124	259.022	8.90097	-1.64484	0.0686857	-0.518402	1.28514	0.259973	0.549442
247	C_0065	Gln	738	HMDB0000641,HMDB0003423	147.077	10.7414	-1.54438	0.136327	-0.573552	1.4583	0.218347	0.304958
248	C_0086	N-Acetylornithine	439232	HMDB0003357	175.109	9.49412	-1.31243	-0.193573	-0.708174	1.53643	0.61114	0.0666062
249	C_0127	Glycerophosphocholine	439285	HMDB0000086	258.111	23.0468	-1.67905	-0.0575557	-0.23894	1.35085	0.536495	0.0881968
250	C_0035	Nicotinamide	936	HMDB0001406	123.056	7.27885	-1.43291	-0.397158	-0.0501962	1.3536	0.901922	-0.375259
251	C_0087	Arg	6322	HMDB0000517,HMDB0003416	175.12	6.99896	-1.63693	0.559345	-0.249989	1.08866	0.724182	-0.485269
252	A_0100	β-Hydroxyisovaleric acid	69362	HMDB0000754	117.056	8.16113	-1.9578	0.119422	0.0377369	0.390028	0.751666	0.658948
253	A_0034	Phosphoenolpyruvic acid	1005	HMDB0000263	166.975	18.041	-1.93835	0.435172	-0.136536	0.759895	0.252418	0.6274
254	C_0038	Imidazole-4-acetic acid	96215	HMDB0002024	127.051	7.92154	-1.24331	0.688533	0.132949	0.955652	-1.24331	0.709477
255	A_0082	N-Formylmethionine	439750	HMDB0001015	176.039	7.64162	-1.10108	0.40274	-0.404596	1.50887	-0.945472	0.539542
256	C_0031	Homoserine	12647	HMDB0000719	120.068	10.0438	-1.23612	0.432175	-0.581109	1.61807	-0.505258	0.272244
257	C_0001	Urea	1176	HMDB0000294	61.0398	22.4385	-1.28674	0.633965	-0.790035	1.24411	-0.513306	0.712009
258	A_0126	Sulfotyrosine	514186		260.023	7.36479	-0.92197	1.11323	-0.894557	0.985125	-0.882624	0.600793
259	A_0142	Glyceraldehyde 3-phosphate	729	HMDB0001112	168.991	10.3816	-0.563951	1.43672	-1.37297	0.553503	-0.48761	0.434306
260	C_0052	Asp	424	HMDB0000191,HMDB0006483	134.045	11.5995	-0.510044	1.47567	-1.51966	0.267678	-0.121611	0.407962
261	C_0153	Riboflavin	493570	HMDB0000244	377.148	23.3317	-0.571339	0.795328	-1.77235	0.296247	0.507452	0.744663
262	A_0003	3-Hydroxybutyric acid	441	HMDB0000011,HMDB0000357,HMDB0000442	103.04	8.51529	-0.366137	0.603519	-1.86867	0.780977	0.286729	0.563587
263	C_0016	N,N-Dimethylglycine	673	HMDB0000092	104.071	10.9336	-0.185082	0.398453	-1.93029	0.810207	0.535419	0.371292
264	C_0147	XC0126			310.114	15.296	-0.848784	0.372351	-1.55793	0.822612	0.995059	0.216688
265	C_0099	SDMA	169148	HMDB0003334	203.151	7.68838	-0.0833977	0.0652791	-1.72842	1.11793	0.840615	-0.212004
266	C_0154	S-Lactoylglutathione	440018	HMDB0001066	380.114	13.9816	-0.940173	0.9067	-1.44684	1.05319	0.223181	0.203945
267	C_0149	XC0132			325.162	8.59799	-1.26818	0.708386	-1.18532	1.11449	0.16699	0.463637
268	C_0083	Pyridoxine	1054	HMDB0000239	170.082	8.55171	-0.927263	0.863353	-1.17646	1.38458	0.131962	-0.27618
269	A_0085	Octanoic acid	379	HMDB0000482	143.108	7.45705	-0.900069	0.846764	-0.900069	0.666919	1.18652	-0.900069
270	C_0073	Octopamine Dopamine	440266 681	HMDB0004825 HMDB0000073	154.087	8.55723	-0.41969	0.89953	-1.33338	0.522864	1.14226	-0.811585
271	C_0131	γ-Glu-Asp	161197	HMDB0030419	263.09	13.0672	-0.536723	1.1454	-1.33149	-0.468956	1.18624	0.00553776
272	C_0024	Creatinine	588	HMDB0000562	114.067	7.17134	-0.27209	0.608697	-1.50769	-0.686644	1.13537	0.722356
273	C_0111	Isobutyrylcarnitine	168379	HMDB0000736	232.155	9.43493	-0.376455	0.218654	-1.29885	-0.614638	1.58362	0.487677
274	A_0056	3-Ureidoisobutyric acid	88558720	HMDB0002031	145.062	7.78939	-0.898005	0.589914	-0.898005	-0.898005	1.1499	0.954204
275	A_0101	γ-Glu-Taurine	68759	HMDB0004195	253.05	7.15073	-1.39356	0.418638	-0.739057	-0.354359	1.22383	0.844511
276	A_0121	Propionic acid	1032	HMDB0000237	73.0293	9.73652	-1.26314	0.352303	0.455786	-1.26314	0.881099	0.8371
277	C_0006	Piperidine	8082		86.0973	6.82467	-1.11765	0.540309	-0.264288	-1.15449	0.819166	1.17695
278	A_0038	3-Phosphoglyceric acid	439183	HMDB0000807	184.986	16.9331	-1.02655	0.511482	-0.527876	-0.692204	0.0245393	1.71061
279	A_0053	2-Hydroxyvaleric acid	98009	HMDB0001863	117.056	8.24901	-0.798678	1.00229	-0.870954	-0.774461	0.0281584	1.41364
280	A_0007	2-Phosphoglyceric acid	439278	HMDB0003391	184.986	16.5448	-1.3839	1.41623	-0.302341	-0.690624	0.323231	0.637401
281	C_0042	N-Acetylputrescine	122356	HMDB0002064	131.119	8.3535	-0.386307	1.99746	-0.359725	-0.211778	-0.790237	-0.24941
282	A_0025	Acetyl CoA_divalent	444493	HMDB0001206	403.554	9.10789	0.163602	0.89616	-1.10783	1.3283	-1.06376	-0.216474
283	C_0009	Sarcosine	1088	HMDB0000271	90.0553	9.41087	0.0784882	1.02164	-1.27894	1.10715	-1.03763	0.109293
284	A_0064	Decanoic acid	2969	HMDB0000511	171.139	7.09431	0.0581943	0.310005	-1.19383	0.93579	-1.19383	1.08367
285	A_0039	Ribose 5-phosphate	439167	HMDB0001548	229.012	9.3888	1.06485	0.239187	-1.14944	0.499294	-1.33307	0.679186
286	A_0092	Terephthalic acid	7489	HMDB0002428	165.019	14.6494	0.33589	0.0869519	-0.190905	0.757756	-1.86948	0.879787
287	A_0123	Prostaglandin F2α	5280363	HMDB0001139	353.233	6.13278	0.513904	0.0466254	0.262972	0.685839	-1.99062	0.48128
ID consists of analysis mode and number. 'C' and 'A' showed cation and anion modes, respectively.
† Putative metabolites which were assigned on the basis of m/z and MT in HMT standard compound library.
§ Standardized value of relative area in detected peaks. The Values of N.D. were regarded as eps (2-52).
The order of samples and metabolites in this table corresponded to those of HeatMap.

## Sheet: Appendix Information on Pathway
Pathway Index
Candidates†	Pathway Label‡	Pathway Index§
1-Methyl-4-imidazoleacetic acid	MIA	Glutamate Metabolism and Urea Cycle
1-Methylhistamine	1-Methylhistamine	Glutamate Metabolism and Urea Cycle
1-Methylhistidine	1-Methylhistidine	Glutamate Metabolism and Urea Cycle
2,3-Diphosphoglyceric acid	Diphosphoglycerate	Carbohydrate Metabolism
2-Aminoadipic acid	2-Aminoadipic acid	TCA cycle for Energy Conversion: β-oxidation and BCAA Metabolism
2-Aminobutyric acid	2-Aminobutyric acid	Glutamate Metabolism and Urea Cycle
2'-Deoxyadenosine	dAdenosine	Purine Metabolism - Adenosine
2'-Deoxycytidine	dCyt	Pyrimidine Metabolism
2-Deoxyglucose 6-phosphate	2-Deoxyglucose 6-phosphate	Glycolysis and Gluconeogenesis
2'-Deoxyguanosine	dGuanosine	Purine Metabolism - Guanosine
2'-Deoxyuridine	dUri	Pyrimidine Metabolism
2-Hydroxybutyric acid	2-HBA	Choline Metabolism and Methionine Salvage Pathway
2-Hydroxyglutaric acid	2-Hydroxyglutaric acid	TCA cycle to Store Energy
2-Oxoadipic acid	2-Oxoadipic acid	TCA cycle for Energy Conversion: β-oxidation and BCAA MetabolismAAA Metabolism - Trp
2-Oxobutyric acid	2-Oxobutyric acid	Choline Metabolism and Methionine Salvage Pathway
2-Oxoglutaric acid	2-OG	TCA cycle to Store Energy / TCA cycle for Energy Conversion: β-oxidation and BCAA Metabolism / Glutamate Metabolism and Urea Cycle
2-Oxoisovaleric acid	2-KIV	TCA cycle for Energy Conversion: β-oxidation and BCAA Metabolism
2-Phenylethylamine	Phenylethylamine	AAA Metabolism - Phe-Tyr
2-Phosphoglyceric acid	2-PG	Carbohydrate Metabolism / Glycolysis and Gluconeogenesis
3,3',5-Triiodothyronine	T3	AAA Metabolism - Phe-Tyr
3,4-Dihydroxymandelic acid	DHMA	AAA Metabolism - Phe-Tyr
3,4-Dihydroxyphenylacetic acid	DOPAC	AAA Metabolism - Phe-Tyr
3,4-Dihydroxyphenylglycol	DHPG	AAA Metabolism - Phe-Tyr
3,5-Diiodotyrosine	3,5-DI-Tyr	AAA Metabolism - Phe-Tyr
3-Aminoisobutyric acid	3-Aminoisobutyric acid	TCA cycle for Energy Conversion: β-oxidation and BCAA Metabolism / Pyrimidine Metabolism
3'-Dephospho CoA	Dephospho-CoA	Metabolism of Coenzymes
3-Hydroxy-3-methylglutaric acid	3-Hydroxy-3-methylglutaric acid	TCA cycle for Energy Conversion: β-oxidation and BCAA Metabolism
3-Hydroxyanthranilic acid	3-OHAA	AAA Metabolism - Trp
3-Hydroxybutyric acid	3-HBA	TCA cycle for Energy Conversion: β-oxidation and BCAA Metabolism
3-Hydroxykynurenine	3-OHKY	AAA Metabolism - Trp
3-Iodotyrosine	MIT	AAA Metabolism - Phe-Tyr
3-Methoxy-4-hydroxyphenylethyleneglycol	MHPG	AAA Metabolism - Phe-Tyr
3-Methoxytyramine	3-Methoxytyramine	AAA Metabolism - Phe-Tyr
3-Methyl-2-oxovaleric acid	2K3MVA	TCA cycle for Energy Conversion: β-oxidation and BCAA Metabolism
3-Methylcrotonyl CoA_divalent	3-Methylcrotonyl-CoA	TCA cycle for Energy Conversion: β-oxidation and BCAA Metabolism
3-Phenyllactic acid	3-Phenyllactic acid	AAA Metabolism - Phe-Tyr
3-Phenylpropionic acid	3-Phenylpropionic acid	AAA Metabolism - Phe-Tyr
3-Phosphoglyceric acid	3-PG	Carbohydrate Metabolism / Glycolysis and Gluconeogenesis / Choline Metabolism and Methionine Salvage Pathway
3-Ureidoisobutyric acid	3-Ureidoisobutyric acid	Pyrimidine Metabolism
3-Ureidopropionic acid	3-Ureidopropionic acid	Pyrimidine Metabolism
4-Guanidinobutyric acid	4-GBA	Glutamate Metabolism and Urea Cycle
4-Hydroxyphenylacetaldehyde	4-Hydroxyphenylacetaldehyde	AAA Metabolism - Phe-Tyr
4-Methyl-2-oxovaleric acid	2-Oxoleucine	TCA cycle for Energy Conversion: β-oxidation and BCAA Metabolism
4-Methylthio-2-oxobutyric acid	KMTB	Choline Metabolism and Methionine Salvage Pathway
4-Pyridoxic acid	4-Pyridoxic acid	Metabolism of Coenzymes
4-Trimethylammoniobutanal	4-Trimethylammoniobutanal	Choline Metabolism and Methionine Salvage Pathway
5,6,7,8-Tetrahydrobiopterin	5,6,7,8-Tetrahydrobiopterin	Glutamate Metabolism and Urea CycleAAA Metabolism - Phe-Tyr
5-Amino-4-oxovaleric acid	5-ALA	Choline Metabolism and Methionine Salvage Pathway
5-Aminoimidazole-4-carboxamide ribotide	AICAR	Purine Metabolism - Adenosine / Purine Metabolism - Guanosine
5'-Deoxy-5'-methylthioadenosine	MTA	Glutamate Metabolism and Urea Cycle
5-Hydroxyindoleacetic acid	5-Hydroxy-IAA	AAA Metabolism - Trp
5-Hydroxylysine	5-Hydroxylysine	Choline Metabolism and Methionine Salvage Pathway
5-Hydroxytryptophan	Pretonine	AAA Metabolism - Trp
5-Methoxyindoleacetic acid	5-MIAA	AAA Metabolism - Trp
5-Methoxytryptamine	5MOT	AAA Metabolism - Trp
5-Methyltetrahydrofolic acid	5-MTHF	Metabolism of Coenzymes
5-Oxoproline	Oxoproline	Glutamate Metabolism and Urea Cycle
6-Phosphogluconic acid	6-PG	Glycolysis and Gluconeogenesis
7,8-Dihydrobiopterin	7,8-Dihydrobiopterin	Glutamate Metabolism and Urea CycleAAA Metabolism - Phe-Tyr
7,8-Dihydrofolic acid	Dihydrofolic acid	Pyrimidine Metabolism / Metabolism of Coenzymes
Acetoacetic acid	Acetoacetic acid	TCA cycle for Energy Conversion: β-oxidation and BCAA Metabolism
Acetoacetyl CoA_divalent	AAcCoA	TCA cycle for Energy Conversion: β-oxidation and BCAA Metabolism
Acetyl CoA_divalent	AcCoA	Glycolysis and Gluconeogenesis / TCA cycle to Store Energy / TCA cycle for Energy Conversion: β-oxidation and BCAA Metabolism / AAA Metabolism - Trp
Acetylcholine	Acetylcholine	Choline Metabolism and Methionine Salvage Pathway
Adenine	Adenine	Purine Metabolism - Adenosine
Adenosine	Adenosine	Purine Metabolism - Adenosine
Adenylosuccinic acid	Succinyl AMP	Purine Metabolism - Adenosine / Purine Metabolism - Guanosine
ADP	ADP	TCA cycle to Store Energy / Glutamate Metabolism and Urea Cycle / Purine Metabolism - Adenosine / Purine Metabolism - Guanosine
ADP-ribose	ADP-Rib	Glycolysis and Gluconeogenesis
Adrenaline	Adrenaline	AAA Metabolism - Phe-Tyr
Agmatine	Agmatine	Glutamate Metabolism and Urea Cycle
Ala	Ala	TCA cycle for Energy Conversion: β-oxidation and BCAA Metabolism
AMP	AMP	Purine Metabolism - Adenosine / Purine Metabolism - Guanosine
Anserine_divalent	Anserine	Glutamate Metabolism and Urea Cycle
Anthranilic acid	Anthranilic acid	AAA Metabolism - Trp
Arg	Arg	Glutamate Metabolism and Urea Cycle
Argininosuccinic acid	ArgSuccinate	Glutamate Metabolism and Urea Cycle
Ascorbate 2-phosphate	Ascorbate 2-phosphate	Metabolism of Coenzymes
Ascorbate 2-sulfate	Ascorbate 2-sulfate	Metabolism of Coenzymes
Ascorbic acid	Ascorbic acid	Metabolism of Coenzymes
Asn	Asn	Glutamate Metabolism and Urea Cycle
Asp	Asp	Glutamate Metabolism and Urea Cycle / Purine Metabolism - Adenosine / Purine Metabolism - Guanosine / Pyrimidine Metabolism
ATP	ATP	TCA cycle to Store Energy / Glutamate Metabolism and Urea Cycle / Purine Metabolism - Adenosine / Purine Metabolism - Guanosine
Betaine	Betaine	Choline Metabolism and Methionine Salvage Pathway
Betaine aldehyde_+H2O	BTL	Choline Metabolism and Methionine Salvage Pathway
Biopterin	Biopterin	AAA Metabolism - Phe-Tyr
Biotin	Biotin	Metabolism of Coenzymes
cAMP	cAMP	Purine Metabolism - Adenosine
Carbamoylphosphate	Carbamoyl-P	Glutamate Metabolism and Urea Cycle / Pyrimidine Metabolism
Carnitine	Carnitine	TCA cycle for Energy Conversion: β-oxidation and BCAA Metabolism / Choline Metabolism and Methionine Salvage Pathway
Carnosine	Carnosine	Glutamate Metabolism and Urea Cycle
CDP	CDP	Pyrimidine Metabolism
CDP-choline	CDP-choline	Choline Metabolism and Methionine Salvage Pathway
cGMP	cGMP	Purine Metabolism - Guanosine
Cholic acid	Cholic acid	Choline Metabolism and Methionine Salvage Pathway
Choline	Choline	Choline Metabolism and Methionine Salvage Pathway
cis-Aconitic acid	cis-Aconitic acid	TCA cycle to Store Energy / TCA cycle for Energy Conversion: β-oxidation and BCAA Metabolism
Citric acid	Citric acid	TCA cycle to Store Energy / TCA cycle for Energy Conversion: β-oxidation and BCAA Metabolism
Citrulline	Citrulline	Glutamate Metabolism and Urea Cycle
CMP	CMP	Pyrimidine Metabolism
CMP-N-acetylneuraminate	CMP-NeuNAc	Carbohydrate Metabolism
CoA_divalent	CoA	TCA cycle to Store Energy / Metabolism of Coenzymes
Creatine	Creatine	Glutamate Metabolism and Urea Cycle
Creatinine	Creatinine	Glutamate Metabolism and Urea Cycle
CTP	CTP	Pyrimidine Metabolism
Cys	Cys	Glutamate Metabolism and Urea Cycle / Choline Metabolism and Methionine Salvage Pathway
Cys-Gly	Cys-Gly	Glutamate Metabolism and Urea Cycle
Cystathionine	Cystathionine	Choline Metabolism and Methionine Salvage Pathway / Metabolism of Coenzymes
Cysteamine	Cysteamine	Choline Metabolism and Methionine Salvage Pathway
Cysteic acid	Cysteic acid	Choline Metabolism and Methionine Salvage Pathway
Cysteinesulfinic acid	Cysteinesulfinic acid	Choline Metabolism and Methionine Salvage Pathway
Cystine	Cystine	Choline Metabolism and Methionine Salvage Pathway
Cytidine	Cytidine	Pyrimidine Metabolism
Cytosine	Cytosine	Pyrimidine Metabolism
dADP	dADP	Purine Metabolism - Adenosine
dAMP	dAMP	Purine Metabolism - Adenosine
dATP	dATP	Purine Metabolism - Adenosine
dCDP	dCDP	Pyrimidine Metabolism
dCMP	dCMP	Pyrimidine Metabolism
dCTP	dCTP	Pyrimidine Metabolism
Decarboxylated S-Adenosylmethionine	dcSAM	Glutamate Metabolism and Urea Cycle / Choline Metabolism and Methionine Salvage Pathway
Desthiobiotin	Desthiobiotin	Metabolism of Coenzymes
dGDP	dGDP	Purine Metabolism - Guanosine
dGMP	dGMP	Purine Metabolism - Guanosine
dGTP	dGTP	Purine Metabolism - Guanosine
Dihydroorotic acid	Dihydroorotic acid	Pyrimidine Metabolism
Dihydrouracil	Dihydrouracil	Pyrimidine Metabolism
Dihydroxyacetone phosphate	DHAP	Carbohydrate Metabolism / Glycolysis and Gluconeogenesis
dIMP	dIMP	Purine Metabolism - Adenosine
dITP	dITP	Purine Metabolism - Adenosine
DOPA	DOPA	AAA Metabolism - Phe-Tyr
Dopamine	Dopamine	AAA Metabolism - Phe-Tyr
dTDP	dTDP	Pyrimidine Metabolism
dTMP	dTMP	Pyrimidine Metabolism
dTTP	dTTP	Pyrimidine Metabolism
dUDP	dUDP	Pyrimidine Metabolism
dUMP	dUMP	Pyrimidine Metabolism
dUTP	dUTP	Pyrimidine Metabolism
Erythrose 4-phosphate	E4P	Glycolysis and Gluconeogenesis
Ethanolamine	Ethanolamine	Choline Metabolism and Methionine Salvage Pathway
Ethanolamine phosphate	EAP	Choline Metabolism and Methionine Salvage Pathway
FAD_divalent	FAD	Metabolism of Coenzymes
FMN	FMN	Metabolism of Coenzymes
Folic acid	Folic acid	Metabolism of Coenzymes
Formylanthranilic acid	Formylanthranilate	AAA Metabolism - Trp
Fructose 1,6-diphosphate	F1,6P	Carbohydrate Metabolism / Glycolysis and Gluconeogenesis
Fructose 6-phosphate	F6P	Carbohydrate Metabolism / Glycolysis and Gluconeogenesis
Fumaric acid	Fumaric acid	TCA cycle to Store Energy / TCA cycle for Energy Conversion: β-oxidation and BCAA Metabolism / Glutamate Metabolism and Urea Cycle / AAA Metabolism - Phe-Tyr / Purine Metabolism - Adenosine / Purine Metabolism - Guanosine
GABA	GABA	Glutamate Metabolism and Urea Cycle / Choline Metabolism and Methionine Salvage Pathway
GDP	GDP	Purine Metabolism - Guanosine
GDP-fucose	GDP-fucose	Carbohydrate Metabolism
GDP-mannose	GDP-Man	Carbohydrate Metabolism
Gln	Gln	TCA cycle to Store Energy / Glutamate Metabolism and Urea Cycle / Purine Metabolism - Adenosine / Purine Metabolism - Guanosine / Pyrimidine Metabolism
Glu	Glu	TCA cycle to Store Energy / Glutamate Metabolism and Urea Cycle / Purine Metabolism - Adenosine / Purine Metabolism - Guanosine
Glucosamine	Glucosamine	Carbohydrate Metabolism
Glucosamine 6-phosphate	Glc-6P	Carbohydrate Metabolism
Glucosaminic acid	Glucosaminic acid	Carbohydrate Metabolism
Glucose 1-phosphate	G1P	Carbohydrate Metabolism / Metabolism of Coenzymes
Glucose 6-phosphate	G6P	Carbohydrate Metabolism / Glycolysis and Gluconeogenesis
Glucuronic acid	Glucuronic acid	Carbohydrate Metabolism / Metabolism of Coenzymes
Glutaryl CoA_divalent	Glutaryl-CoA	TCA cycle for Energy Conversion: β-oxidation and BCAA Metabolism
Glutathione (GSH)	GSH	Glutamate Metabolism and Urea Cycle
Glutathione (GSSG)_divalent	GSSG	Glutamate Metabolism and Urea Cycle
Gly	Gly	Glycolysis and Gluconeogenesis / Glutamate Metabolism and Urea Cycle / Choline Metabolism and Methionine Salvage Pathway / Purine Metabolism - Adenosine / Purine Metabolism - Guanosine
Glyceraldehyde 3-phosphate	GAP	Carbohydrate Metabolism / Glycolysis and Gluconeogenesis
Glycerol 3-phosphate	G3P	Carbohydrate Metabolism / Glycolysis and Gluconeogenesis
Glycerophosphocholine	GPCho	Choline Metabolism and Methionine Salvage Pathway
Glycocholic acid	Glycocholic acid	Choline Metabolism and Methionine Salvage Pathway
Glycolic acid	Glycolic acid	Choline Metabolism and Methionine Salvage Pathway
Glyoxylic acid	Glyoxylic acid	Choline Metabolism and Methionine Salvage Pathway
GMP	GMP	Purine Metabolism - Guanosine
GTP	GTP	Purine Metabolism - Guanosine
Guanidoacetic acid	Guanidoacetic acid	Glutamate Metabolism and Urea Cycle
Guanine	Guanine	Purine Metabolism - Guanosine
Guanosine	Guanosine	Purine Metabolism - Guanosine
Gulonolactone	Gulonolactone	Metabolism of Coenzymes
His	His	Glutamate Metabolism and Urea Cycle
Histamine	Histamine	Glutamate Metabolism and Urea Cycle
HMG CoA_divalent	HMG-CoA	TCA cycle for Energy Conversion: β-oxidation and BCAA Metabolism
Homocarnosine	Homocarnosine	Glutamate Metabolism and Urea Cycle
Homocysteine	Homocysteine	Choline Metabolism and Methionine Salvage Pathway / Metabolism of Coenzymes
Homovanillic acid	HVA	AAA Metabolism - Phe-Tyr
Hydroxyproline	Hydroxyproline	Glutamate Metabolism and Urea Cycle
Hypotaurine	Hypotaurine	Choline Metabolism and Methionine Salvage Pathway
Hypoxanthine	Hypoxanthine	Purine Metabolism - Adenosine
IDP	IDP	Purine Metabolism - Adenosine
Ile	Ile	TCA cycle for Energy Conversion: β-oxidation and BCAA Metabolism
IMP	IMP	Purine Metabolism - Adenosine / Purine Metabolism - Guanosine
Indole-3-acetaldehyde	Indoleacetaldehyde	AAA Metabolism - Trp
Indole-3-acetamide	Indole-3-acetamide	AAA Metabolism - Trp
Indole-3-acetic acid	IAA	Glutamate Metabolism and Urea CycleAAA Metabolism - Trp
Indole-3-ethanol	Indole-3-ethanol	AAA Metabolism - Trp
Indole-3-lactic Acid	Indolelactic acid	AAA Metabolism - Trp
Indole-3-propionic acid	Indole-3-propionic acid	AAA Metabolism - Trp
Inosine	Inosine	Purine Metabolism - Adenosine
Isobutyryl CoA_divalent	Isobutyryl-CoA	TCA cycle for Energy Conversion: β-oxidation and BCAA Metabolism
Isocitric acid	Isocitric acid	TCA cycle to Store Energy / TCA cycle for Energy Conversion: β-oxidation and BCAA Metabolism
ITP	ITP	Purine Metabolism - Adenosine
Kynurenic acid	Kynurenic acid	AAA Metabolism - Trp
Kynurenine	Kynurenine	AAA Metabolism - Trp
Lactic acid	Lactic acid	Glycolysis and Gluconeogenesis / TCA cycle for Energy Conversion: β-oxidation and BCAA Metabolism
Leu	Leu	TCA cycle for Energy Conversion: β-oxidation and BCAA Metabolism
Lys	Lys	TCA cycle for Energy Conversion: β-oxidation and BCAA Metabolism / Choline Metabolism and Methionine Salvage Pathway
Malic acid	Malic acid	Glycolysis and Gluconeogenesis / TCA cycle to Store Energy / TCA cycle for Energy Conversion: β-oxidation and BCAA Metabolism / AAA Metabolism - Phe-Tyr
Malonyl CoA_divalent	Malonyl-CoA	TCA cycle to Store Energy
Melatonin	Melatonin	AAA Metabolism - Trp
Met	Met	Choline Metabolism and Methionine Salvage Pathway / Metabolism of Coenzymes
Metanephrine	Metanephrine	AAA Metabolism - Phe-Tyr
Methylmalonic acid	Methylmalonic acid	TCA cycle for Energy Conversion: β-oxidation and BCAA Metabolism
Mevalonic acid	Mevalonic acid	TCA cycle for Energy Conversion: β-oxidation and BCAA Metabolism
N,N-Dimethylglycine	DMG	Choline Metabolism and Methionine Salvage Pathway
N’-Formylkynurenine	N-Formylkynurenine	AAA Metabolism - Trp
N1,N12-Diacetylspermine	N1,N12-Diacetylspermine	Glutamate Metabolism and Urea Cycle
N1,N8-Diacetylspermidine	N1,N8-Diacetylspermidine	Glutamate Metabolism and Urea Cycle
N1-Acetylspermidine	N1-Acetylspermidine	Glutamate Metabolism and Urea Cycle
N1-Acetylspermine	N1-Acetylspermine	Glutamate Metabolism and Urea Cycle
N6,N6,N6-Trimethyllysine	Trimethyllysine	Choline Metabolism and Methionine Salvage Pathway
N8-Acetylspermidine	N8-Acetylspermidine	Glutamate Metabolism and Urea Cycle
N-Acetylaspartic acid	N-Acetylaspartic acid	Glutamate Metabolism and Urea Cycle
N-Acetylglucosamine	GlcNAc	Carbohydrate Metabolism
N-Acetylglucosamine 1-phosphate	GlcNAc-P	Carbohydrate Metabolism
N-Acetylglucosamine 6-phosphate	NAcGlcNP	Carbohydrate Metabolism
N-Acetylglutamic acid	N-AcGlu	Glutamate Metabolism and Urea Cycle
N-Acetylmannosamine	ManNAc	Carbohydrate Metabolism
N-Acetylneuraminic acid	NeuNAc	Carbohydrate Metabolism
N-Acetylornithine	N-AcOrn	Glutamate Metabolism and Urea Cycle
N-Acetylputrescine	N-Acetylputrescine	Glutamate Metabolism and Urea Cycle
NAD+	NAD+	Glycolysis and Gluconeogenesis / TCA cycle to Store Energy / AAA Metabolism - Trp / Metabolism of Coenzymes
NADH	NADH	Glycolysis and Gluconeogenesis / TCA cycle to Store Energy / AAA Metabolism - Trp
NADP+	NADP+	Glycolysis and Gluconeogenesis / TCA cycle to Store Energy / Glutamate Metabolism and Urea Cycle
NADPH_divalent	NADPH	Glycolysis and Gluconeogenesis / TCA cycle to Store Energy / Glutamate Metabolism and Urea Cycle / AAA Metabolism - Trp
N-Carbamoylaspartic acid	Carbamoyl-Asp	Glutamate Metabolism and Urea Cycle / Pyrimidine Metabolism
N-Formylaspartic acid	N-Formyl aspartic acid	Glutamate Metabolism and Urea Cycle
Nicotinamide	Nicotinamide	AAA Metabolism - Trp / Metabolism of Coenzymes
Nicotinamide riboside	Nicotinamide riboside	AAA Metabolism - Trp
Nicotinic acid	Nicotinic acid	AAA Metabolism - Trp / Metabolism of Coenzymes
N-Methylnicotinamide	N-Methylnicotinamide	AAA Metabolism - Trp / Metabolism of Coenzymes
N-Methylserotonin	N-Methylserotonin	AAA Metabolism - Trp
NMN	NicRN	AAA Metabolism - Trp
Noradrenaline	Noradrenaline	AAA Metabolism - Phe-Tyr
Normetanephrine	Normetanephrine	AAA Metabolism - Phe-Tyr
N-Succinyl-5-aminoimidazole-4-carboxamide ribose 5'-phosphate_divalent	SAICAR	Purine Metabolism - Adenosine / Purine Metabolism - Guanosine
O-Acetylcarnitine	ALCAR	Choline Metabolism and Methionine Salvage Pathway
o-Hydroxyphenylacetic acid	2-HPAA	AAA Metabolism - Phe-Tyr
O-Phosphoserine	3PSer	Glycolysis and Gluconeogenesis / Choline Metabolism and Methionine Salvage Pathway
Ophthalmic acid	Ophthalmic acid	Glutamate Metabolism and Urea Cycle
Ornithine	Ornithine	Glutamate Metabolism and Urea Cycle
Orotic acid	Orotic acid	Pyrimidine Metabolism
Orotidine	Orotidine	Pyrimidine Metabolism
Orotidine 5'-monophosphate	Orotidine5'P	Pyrimidine Metabolism
P1, P4-Di(adenosine-5') tetraphosphate_divalent	AppppA	Purine Metabolism - Adenosine
Pantothenic acid	Pantothenic acid	Metabolism of Coenzymes
Phe	Phe	AAA Metabolism - Phe-Tyr
Phenylpyruvic acid	Phenylpyruvate	AAA Metabolism - Phe-Tyr
Phosphocreatine	Phosphocreatine	Glutamate Metabolism and Urea Cycle
Phosphoenolpyruvic acid	PEP	Carbohydrate Metabolism / Glycolysis and Gluconeogenesis / TCA cycle to Store Energy / TCA cycle for Energy Conversion: β-oxidation and BCAA Metabolism
Phosphorylcholine	Phosphorylcholine	Choline Metabolism and Methionine Salvage Pathway
p-Hydroxyphenylacetic acid	4-HPAA	AAA Metabolism - Phe-Tyr
p-Hydroxyphenylpyruvic acid	HPP	AAA Metabolism - Phe-Tyr
Picolinic acid	Picolinic acid	AAA Metabolism - Trp
Porphobilinogen	Porphobilinogen	Choline Metabolism and Methionine Salvage Pathway
Pro	Pro	Glutamate Metabolism and Urea Cycle
Propionyl CoA_divalent	Propanoyl-CoA	TCA cycle for Energy Conversion: β-oxidation and BCAA Metabolism / Pyrimidine Metabolism
PRPP	PRPP	Glycolysis and Gluconeogenesis / Purine Metabolism - Adenosine / Purine Metabolism - Guanosine
Putrescine	Putrescine	Glutamate Metabolism and Urea Cycle
Pyridoxal	Pyridoxal	Metabolism of Coenzymes
Pyridoxal 5-phosphate	PLP	Metabolism of Coenzymes
Pyridoxamine	Pyridoxamine	Metabolism of Coenzymes
Pyridoxamine 5'-phosphate	Pyridoxamine-P	Metabolism of Coenzymes
Pyridoxine	Pyridoxine	Metabolism of Coenzymes
Pyridoxol 5'-phosphate	Pyridoxol 5'-phosphate	Metabolism of Coenzymes
Pyruvic acid	Pyruvic acid	Carbohydrate Metabolism / Glycolysis and Gluconeogenesis / TCA cycle to Store Energy / TCA cycle for Energy Conversion: β-oxidation and BCAA Metabolism
Quinolinic acid	Quinolinic acid	AAA Metabolism - Trp
Riboflavin	Riboflavin	Metabolism of Coenzymes
Ribose 1-phosphate	R1P	Glycolysis and Gluconeogenesis / Purine Metabolism - Adenosine / Purine Metabolism - Guanosine
Ribose 5-phosphate	R5P	Glycolysis and Gluconeogenesis
Ribulose 5-phosphate	Ru5P	Glycolysis and Gluconeogenesis
Saccharopine	Saccharopine	TCA cycle for Energy Conversion: β-oxidation and BCAA Metabolism
S-Adenosylhomocysteine	SAHC	Choline Metabolism and Methionine Salvage Pathway / Metabolism of Coenzymes
S-Adenosylmethionine	SAM	Glutamate Metabolism and Urea Cycle / Choline Metabolism and Methionine Salvage Pathway / Metabolism of Coenzymes
Sarcosine	Sarcosine	Glycolysis and Gluconeogenesis / Choline Metabolism and Methionine Salvage Pathway
Sedoheptulose 7-phosphate	S7P	Glycolysis and Gluconeogenesis
Ser	Ser	Glycolysis and Gluconeogenesis / Choline Metabolism and Methionine Salvage Pathway
Serotonin	Serotonin	AAA Metabolism - Trp
Spermidine	Spermidine	Glutamate Metabolism and Urea Cycle
Spermine	Spermine	Glutamate Metabolism and Urea Cycle
Succinic acid	Succinic acid	TCA cycle to Store Energy / TCA cycle for Energy Conversion: β-oxidation and BCAA Metabolism / Glutamate Metabolism and Urea Cycle
Succinic semialdehyde	Succinic semialdehyde	Glutamate Metabolism and Urea Cycle
Succinyl CoA_divalent	SucCoA	TCA cycle to Store Energy / TCA cycle for Energy Conversion: β-oxidation and BCAA Metabolism
Taurine	Taurine	Choline Metabolism and Methionine Salvage Pathway
Taurocholic acid	Taurocholic acid	Choline Metabolism and Methionine Salvage Pathway
Tetrahydrofolic acid	THF	Purine Metabolism - Adenosine / Purine Metabolism - Guanosine / Metabolism of Coenzymes
Thiamine	Thiamine	Metabolism of Coenzymes
Thiamine diphosphate	ThPP	Metabolism of Coenzymes
Thiamine phosphate	TMP	Metabolism of Coenzymes
Thiamine triphosphate	ThTP	Metabolism of Coenzymes
Thr	Thr	Glycolysis and Gluconeogenesis
Threonic acid	Threonic acid	Metabolism of Coenzymes
Thymidine	Thymidine	Pyrimidine Metabolism
Thymine	Thymine	Pyrimidine Metabolism
Trigonelline	Trigonelline	AAA Metabolism - Trp
Trimethylamine	Trimethylamine	Choline Metabolism and Methionine Salvage Pathway
Trimethylamine N-oxide	Trimethylamine N-oxide	Choline Metabolism and Methionine Salvage Pathway
Trp	Trp	AAA Metabolism - Trp
Tryptamine	Tryptamine	AAA Metabolism - Trp
Tyr	Tyr	AAA Metabolism - Phe-Tyr
Tyramine	Tyramine	AAA Metabolism - Phe-Tyr
UDP	UDP	Pyrimidine Metabolism
UDP-galactose	UDP-Gal	Carbohydrate Metabolism
UDP-glucose	UDP-Glc	Carbohydrate Metabolism / Metabolism of Coenzymes
UDP-glucuronic acid	UDP-GlcA	Carbohydrate Metabolism / Metabolism of Coenzymes
UDP-N-acetylglucosamine	UDP-GlcNAc	Carbohydrate Metabolism
UMP	UMP	Pyrimidine Metabolism
Uracil	Uracil	Pyrimidine Metabolism
Urea	Urea	Glutamate Metabolism and Urea Cycle
Uric acid	Uric acid	Purine Metabolism - Adenosine / Purine Metabolism - Guanosine
Uridine	Uridine	Pyrimidine Metabolism
Urocanic acid	Urocanic acid	Glutamate Metabolism and Urea Cycle
UTP	UTP	Pyrimidine Metabolism
Val	Val	TCA cycle for Energy Conversion: β-oxidation and BCAA Metabolism
Vanillylmandelic acid	VMA	AAA Metabolism - Phe-Tyr
Xanthine	Xanthine	Purine Metabolism - Adenosine / Purine Metabolism - Guanosine
Xanthosine	Xanthosine	Purine Metabolism - Guanosine
Xanthurenic acid	Xanthurenic acid	AAA Metabolism - Trp
XMP	XMP	Purine Metabolism - Guanosine
XTP	XTP	Purine Metabolism - Guanosine
Xylulose 5-phosphate	X5P	Carbohydrate Metabolism / Glycolysis and Gluconeogenesis
β-Ala	b-Ala	Glutamate Metabolism and Urea Cycle / Pyrimidine Metabolism
γ-Butyrobetaine	Actinine	Choline Metabolism and Methionine Salvage Pathway
γ-Glu-Cys	g-Glu-Cys	Glutamate Metabolism and Urea Cycle
† Metabolites which have been already known about pathway information were listed up. They included metaboites which were not detected in this study.
‡ Abbreviated names in Pathway Map.
§ Pathway information in the metabolites.

## Sheet: Pathway Clustering
Pathway Clustering
Pathway Cluster	ID	Compound name	Comparative Analysis
			Treated vs Control
			Ratio ¶	p-value ||
ABC transporters	C_0010	Ala	1.14283	0.10309
ABC transporters	C_0087	Arg	1.43061	0.33464
ABC transporters	C_0052	Asp	1.02918	0.71741
ABC transporters	C_0027	Betaine	1.26238	0.023531	*
ABC transporters	C_0078	Carnitine	1.34423	0.021953	*
ABC transporters	C_0018	Choline	1.18943	0.13901
ABC transporters	A_0112	Galacturonic acid	1.38736	0.035326	*
ABC transporters	C_0065	Gln	1.1497	0.1067
ABC transporters	C_0068	Glu	1.18086	0.076447
ABC transporters	C_0146	Glutathione (GSH)	1.22646	0.043858	*
ABC transporters	C_0004	Gly	1.17934	0.021577	*
ABC transporters	A_0036	Glycerol 3-phosphate	1.11999	0.48726
ABC transporters	C_0074	His	1.14206	0.080428
ABC transporters	C_0047	Ile	1.21654	0.049415	*
ABC transporters	C_0046	Leu	1.18621	0.027584	*
ABC transporters	C_0066	Lys	1.15855	0.090743
ABC transporters	C_0070	Met	1.23335	0.020709	*
ABC transporters	C_0050	Ornithine	1.15651	0.073466
ABC transporters	C_0081	Phe	1.20266	0.055537
ABC transporters	C_0025	Pro	1.2354	0.034486	*
ABC transporters	C_0007	Putrescine	0.767958	0.20285
ABC transporters	C_0019	Ser	1.19051	0.060786
ABC transporters	C_0064	Spermidine	1.0427	0.49073
ABC transporters	C_0037	Taurine	1.22377	0.038689	*
ABC transporters	C_0132	Thiamine	1.28211	0.032533	*
ABC transporters	C_0029	Thr	1.17585	0.063232
ABC transporters	C_0001	Urea	1.06294	0.28349
ABC transporters	C_0028	Val	1.21318	0.020473	*
ABC transporters	-	2-Aminoethylphosphonic acid	-	-
ABC transporters	-	5-Amino-4-oxovaleric acid	-	-
ABC transporters	-	Cystine	-	-
ABC transporters	-	N-Acetylglucosamine	-	-
ABC transporters	-	Octopine	-	-
Pathway Cluster	ID	Compound name	Comparative Analysis
			Treated vs Control
			Ratio ¶	p-value ||
Acridone alkaloid biosynthesis	-	Anthranilic acid	-	-
Acridone alkaloid biosynthesis	-	N-Methylanthranilic acid	-	-
Pathway Cluster	ID	Compound name	Comparative Analysis
			Treated vs Control
			Ratio ¶	p-value ||
Ala and Asp metabolism	C_0010	Ala	1.14283	0.10309
Ala and Asp metabolism	C_0143	Argininosuccinic acid	0.807368	0.04584	*
Ala and Asp metabolism	C_0048	Asn	1.22651	0.025646	*
Ala and Asp metabolism	C_0052	Asp	1.02918	0.71741
Ala and Asp metabolism	A_0005	Fumaric acid	1.36725	0.0041306	**
Ala and Asp metabolism	A_0076	N-Acetylaspartic acid	1.01301	0.75922
Ala and Asp metabolism	-	Adenylosuccinic acid	-	-
Ala and Asp metabolism	-	N-Carbamoylaspartic acid	-	-
Pathway Cluster	ID	Compound name	Comparative Analysis
			Treated vs Control
			Ratio ¶	p-value ||
Aldosterone-regulated sodium reabsorption	-	cAMP	-	-
Pathway Cluster	ID	Compound name	Comparative Analysis
			Treated vs Control
			Ratio ¶	p-value ||
Amino sugar and nucleotide sugar metabolism	A_0012	Fructose 6-phosphate	1.17057	0.090294
Amino sugar and nucleotide sugar metabolism	A_0111	GDP-fucose	1.16522	0.70135
Amino sugar and nucleotide sugar metabolism	A_0111	ADP-glucose	1.16522	0.70135
Amino sugar and nucleotide sugar metabolism	A_0068	Glucosamine 6-phosphate	1.37168	0.14321
Amino sugar and nucleotide sugar metabolism	A_0013	Glucose 1-phosphate	1.1344	0.56719
Amino sugar and nucleotide sugar metabolism	A_0011	Glucose 6-phosphate	1.11282	0.52737
Amino sugar and nucleotide sugar metabolism	A_0112	Glucuronic acid	1.38736	0.035326	*
Amino sugar and nucleotide sugar metabolism	A_0112	Galacturonic acid	1.38736	0.035326	*
Amino sugar and nucleotide sugar metabolism	A_0119	N-Acetylglucosamine 6-phosphate	1.305	0.039669	*
Amino sugar and nucleotide sugar metabolism	A_0081	N-Acetylneuraminic acid	1.32824	0.0054711	**
Amino sugar and nucleotide sugar metabolism	A_0127	UDP-glucose	1.06243	0.18479
Amino sugar and nucleotide sugar metabolism	A_0127	UDP-galactose	1.06243	0.18479
Amino sugar and nucleotide sugar metabolism	A_0128	UDP-glucuronic acid	1.17275	0.020981	*
Amino sugar and nucleotide sugar metabolism	-	CMP-N-acetylneuraminate	-	-
Amino sugar and nucleotide sugar metabolism	-	GDP-galactose	-	-
Amino sugar and nucleotide sugar metabolism	-	GDP-mannose	-	-
Amino sugar and nucleotide sugar metabolism	-	Galactose 1-phosphate	-	-
Amino sugar and nucleotide sugar metabolism	-	Galacturonate 1-phosphate	-	-
Amino sugar and nucleotide sugar metabolism	-	Glucosamine	-	-
Amino sugar and nucleotide sugar metabolism	-	Mannose 1-phosphate	-	-
Amino sugar and nucleotide sugar metabolism	-	Mannose 6-phosphate	-	-
Amino sugar and nucleotide sugar metabolism	-	N-Acetylglucosamine	-	-
Amino sugar and nucleotide sugar metabolism	-	N-Acetylmuramic acid	-	-
Amino sugar and nucleotide sugar metabolism	-	UDP-N-acetylglucosamine	-	-
Pathway Cluster	ID	Compound name	Comparative Analysis
			Treated vs Control
			Ratio ¶	p-value ||
Aminobenzoate degradation	A_0092	Terephthalic acid	1.38086	0.028103	*
Aminobenzoate degradation	-	3-Hydroxyanthranilic acid	-	-
Aminobenzoate degradation	-	4-Hydroxyphenylglyoxylic acid	-	-
Aminobenzoate degradation	-	Aniline	-	-
Aminobenzoate degradation	-	Anthranilic acid	-	-
Aminobenzoate degradation	-	Benzamide	-	-
Aminobenzoate degradation	-	Benzoic acid	-	-
Aminobenzoate degradation	-	Benzoylformic acid	-	-
Aminobenzoate degradation	-	Mandelic acid	-	-
Aminobenzoate degradation	-	Phenyl phosphate	-	-
Aminobenzoate degradation	-	Sulfanilic acid	-	-
Aminobenzoate degradation	-	Syringic acid	-	-
Aminobenzoate degradation	-	Vanillic acid	-	-
Aminobenzoate degradation	-	o-Aminophenol	-	-
Aminobenzoate degradation	-	p-Aminobenzoic acid	-	-
Aminobenzoate degradation	-	p-Aminophenol	-	-
Aminobenzoate degradation	-	p-Hydroxybenzoic acid	-	-
Aminobenzoate degradation	-	p-Hydroxymandelic acid	-	-
Aminobenzoate degradation	-	p-Nitrophenyl phosphate	-	-
Pathway Cluster	ID	Compound name	Comparative Analysis
			Treated vs Control
			Ratio ¶	p-value ||
Amyotrophic lateral sclerosis (ALS)	C_0087	Arg	1.43061	0.33464
Amyotrophic lateral sclerosis (ALS)	C_0068	Glu	1.18086	0.076447
Pathway Cluster	ID	Compound name	Comparative Analysis
			Treated vs Control
			Ratio ¶	p-value ||
Arachidonic acid metabolism	A_0122	Prostaglandin E2	1.20194	0.16189
Arachidonic acid metabolism	A_0123	Prostaglandin F2α	1.13644	0.16596
Pathway Cluster	ID	Compound name	Comparative Analysis
			Treated vs Control
			Ratio ¶	p-value ||
Arg and Pro metabolism	C_0026	5-Aminovaleric acid	1.13206	0.31614
Arg and Pro metabolism	C_0068	Glu	1.18086	0.076447
Arg and Pro metabolism	C_0025	Pro	1.2354	0.034486	*
Arg and Pro metabolism	A_0140	Pyruvic acid	1.29646	0.062945
Arg and Pro metabolism	-	1-Pyrroline 5-carboxylic acid	-	-
Arg and Pro metabolism	-	Glyoxylic acid	-	-
Arg and Pro metabolism	-	Pyrrole-2-carboxylic acid	-	-
Arg and Pro metabolism	-	trans-4-Hydroxyproline	-	-
Pathway Cluster	ID	Compound name	Comparative Analysis
			Treated vs Control
			Ratio ¶	p-value ||
Ascorbate and aldarate metabolism	A_0141	2-Oxoglutaric acid	1.73866	0.019422	*
Ascorbate and aldarate metabolism	A_0060	Ascorbic acid	1.0139	0.96823
Ascorbate and aldarate metabolism	A_0067	Glucaric acid	1.46179	N.A.
Ascorbate and aldarate metabolism	A_0112	Glucuronic acid	1.38736	0.035326	*
Ascorbate and aldarate metabolism	A_0112	Galacturonic acid	1.38736	0.035326	*
Ascorbate and aldarate metabolism	A_0140	Pyruvic acid	1.29646	0.062945
Ascorbate and aldarate metabolism	A_0144	Ribulose 5-phosphate	1.12666	0.53968
Ascorbate and aldarate metabolism	A_0094	Threonic acid	1.14026	0.078294
Ascorbate and aldarate metabolism	A_0127	UDP-glucose	1.06243	0.18479
Ascorbate and aldarate metabolism	A_0128	UDP-glucuronic acid	1.17275	0.020981	*
Ascorbate and aldarate metabolism	-	GDP-galactose	-	-
Ascorbate and aldarate metabolism	-	GDP-mannose	-	-
Ascorbate and aldarate metabolism	-	Mucic acid	-	-
Ascorbate and aldarate metabolism	-	Xylulose 5-phosphate	-	-
Pathway Cluster	ID	Compound name	Comparative Analysis
			Treated vs Control
			Ratio ¶	p-value ||
Benzoate degradation	A_0025	Acetyl CoA_divalent	1.00903	0.97372
Benzoate degradation	A_0140	Pyruvic acid	1.29646	0.062945
Benzoate degradation	-	2,5-Dihydroxybenzoic acid	-	-
Benzoate degradation	-	Benzoic acid	-	-
Benzoate degradation	-	Cyclohexanecarboxylic acid	-	-
Benzoate degradation	-	Glutaryl CoA_divalent	-	-
Benzoate degradation	-	Metanilic acid	-	-
Benzoate degradation	-	Succinyl CoA_divalent	-	-
Benzoate degradation	-	cis,cis-Muconic acid	-	-
Benzoate degradation	-	m-Hydroxybenzoic acid	-	-
Benzoate degradation	-	p-Anisic acid	-	-
Benzoate degradation	-	p-Hydroxybenzoic acid	-	-
Pathway Cluster	ID	Compound name	Comparative Analysis
			Treated vs Control
			Ratio ¶	p-value ||
Betalain biosynthesis	C_0073	Dopamine	1.09787	0.54809
Betalain biosynthesis	C_0090	Tyr	1.22715	0.038071	*
Betalain biosynthesis	-	3-Methoxytyramine	-	-
Betalain biosynthesis	-	DOPA	-	-
Pathway Cluster	ID	Compound name	Comparative Analysis
			Treated vs Control
			Ratio ¶	p-value ||
Bile secretion	C_0055	1-Methylnicotinamide	2.14978	0.00040654	***
Bile secretion	A_0141	2-Oxoglutaric acid	1.73866	0.019422	*
Bile secretion	A_0025	Acetyl CoA_divalent	1.00903	0.97372
Bile secretion	C_0078	Carnitine	1.34423	0.021953	*
Bile secretion	C_0018	Choline	1.18943	0.13901
Bile secretion	C_0073	Dopamine	1.09787	0.54809
Bile secretion	C_0158	Folic acid	1.09512	0.30784
Bile secretion	C_0146	Glutathione (GSH)	1.22646	0.043858	*
Bile secretion	A_0122	Prostaglandin E2	1.20194	0.16189
Bile secretion	A_0123	Prostaglandin F2α	1.13644	0.16596
Bile secretion	C_0064	Spermidine	1.0427	0.49073
Bile secretion	C_0100	Spermine	1.30303	0.056873
Bile secretion	A_0095	Uric acid	1.14048	0.74382
Bile secretion	-	3,3',5-Triiodothyronine	-	-
Bile secretion	-	6-Mercaptopurine	-	-
Bile secretion	-	Acetylcholine	-	-
Bile secretion	-	Acetylsalicylic acid	-	-
Bile secretion	-	Cholic acid	-	-
Bile secretion	-	Glycocholic acid	-	-
Bile secretion	-	Serotonin	-	-
Bile secretion	-	Taurocholic acid	-	-
Bile secretion	-	Valproic acid	-	-
Bile secretion	-	cAMP	-	-
Bile secretion	-	cGMP	-	-
Bile secretion	-	o-Hydroxybenzoic acid	-	-
Pathway Cluster	ID	Compound name	Comparative Analysis
			Treated vs Control
			Ratio ¶	p-value ||
Biosynthesis of 12-, 14- and 16-membered macrolides	-	Isobutyryl CoA_divalent	-	-
Biosynthesis of 12-, 14- and 16-membered macrolides	-	Malonyl CoA_divalent	-	-
Biosynthesis of 12-, 14- and 16-membered macrolides	-	Methylmalonyl CoA_divalent	-	-
Biosynthesis of 12-, 14- and 16-membered macrolides	-	Oleandomycin_+CH3COOH	-	-
Biosynthesis of 12-, 14- and 16-membered macrolides	-	Propionyl CoA_divalent	-	-
Pathway Cluster	ID	Compound name	Comparative Analysis
			Treated vs Control
			Ratio ¶	p-value ||
Biosynthesis of siderophore group nonribosomal peptides	-	o-Hydroxybenzoic acid	-	-
Pathway Cluster	ID	Compound name	Comparative Analysis
			Treated vs Control
			Ratio ¶	p-value ||
Biosynthesis of type II polyketide backbone	A_0025	Acetyl CoA_divalent	1.00903	0.97372
Biosynthesis of type II polyketide backbone	-	Malonyl CoA_divalent	-	-
Biosynthesis of type II polyketide backbone	-	Propionyl CoA_divalent	-	-
Pathway Cluster	ID	Compound name	Comparative Analysis
			Treated vs Control
			Ratio ¶	p-value ||
Biosynthesis of type II polyketide products	-	Daunorubicin	-	-
Pathway Cluster	ID	Compound name	Comparative Analysis
			Treated vs Control
			Ratio ¶	p-value ||
Biotin metabolism	C_0066	Lys	1.15855	0.090743
Biotin metabolism	-	Biotin	-	-
Biotin metabolism	-	Desthiobiotin	-	-
Biotin metabolism	-	Pimelic acid	-	-
Pathway Cluster	ID	Compound name	Comparative Analysis
			Treated vs Control
			Ratio ¶	p-value ||
Bisphenol degradation	-	p-Hydroxybenzoic acid	-	-
Pathway Cluster	ID	Compound name	Comparative Analysis
			Treated vs Control
			Ratio ¶	p-value ||
Butanoate metabolism	A_0052	2-Hydroxyglutaric acid	1.14229	0.052978
Butanoate metabolism	A_0141	2-Oxoglutaric acid	1.73866	0.019422	*
Butanoate metabolism	A_0003	3-Hydroxybutyric acid	1.21389	0.53703
Butanoate metabolism	A_0025	Acetyl CoA_divalent	1.00903	0.97372
Butanoate metabolism	A_0108	Butyric acid	1.33925	0.10492
Butanoate metabolism	A_0005	Fumaric acid	1.36725	0.0041306	**
Butanoate metabolism	C_0015	GABA	1.19973	0.094546
Butanoate metabolism	C_0068	Glu	1.18086	0.076447
Butanoate metabolism	A_0033	Malic acid	1.30284	0.0044717	**
Butanoate metabolism	A_0140	Pyruvic acid	1.29646	0.062945
Butanoate metabolism	A_0032	Succinic acid	1.22845	0.0086567	**
Butanoate metabolism	-	Acetoacetic acid	-	-
Butanoate metabolism	-	Maleic acid	-	-
Butanoate metabolism	-	Succinic semialdehyde	-	-
Pathway Cluster	ID	Compound name	Comparative Analysis
			Treated vs Control
			Ratio ¶	p-value ||
Caffeine metabolism	A_0096	Xanthosine	1.17897	0.046237	*
Caffeine metabolism	-	Caffeine	-	-
Caffeine metabolism	-	Glyoxylic acid	-	-
Caffeine metabolism	-	Theobromine	-	-
Caffeine metabolism	-	Xanthine	-	-
Pathway Cluster	ID	Compound name	Comparative Analysis
			Treated vs Control
			Ratio ¶	p-value ||
Calcium signaling pathway	A_0028	ATP	1.31375	0.057446
Calcium signaling pathway	-	NADH	-	-
Calcium signaling pathway	-	cAMP	-	-
Pathway Cluster	ID	Compound name	Comparative Analysis
			Treated vs Control
			Ratio ¶	p-value ||
Caprolactam degradation	A_0059	Adipic acid	1<	N.A.
Caprolactam degradation	C_0013	Cyclohexylamine	1.42278	0.17211
Caprolactam degradation	-	6-Aminohexanoic acid	-	-
Caprolactam degradation	-	6-Hydroxyhexanoic acid	-	-
Pathway Cluster	ID	Compound name	Comparative Analysis
			Treated vs Control
			Ratio ¶	p-value ||
Carbohydrate digestion and absorption	A_0108	Butyric acid	1.33925	0.10492
Carbohydrate digestion and absorption	A_0011	Glucose 6-phosphate	1.11282	0.52737
Carbohydrate digestion and absorption	A_0121	Propionic acid	1.27295	0.041603	*
Pathway Cluster	ID	Compound name	Comparative Analysis
			Treated vs Control
			Ratio ¶	p-value ||
Carbon fixation in photosynthetic organisms	A_0038	3-Phosphoglyceric acid	1.04659	0.46406
Carbon fixation in photosynthetic organisms	C_0010	Ala	1.14283	0.10309
Carbon fixation in photosynthetic organisms	C_0052	Asp	1.02918	0.71741
Carbon fixation in photosynthetic organisms	A_0035	Dihydroxyacetone phosphate	1.0631	0.74698
Carbon fixation in photosynthetic organisms	A_0018	Fructose 1,6-diphosphate	1.03586	0.67332
Carbon fixation in photosynthetic organisms	A_0012	Fructose 6-phosphate	1.17057	0.090294
Carbon fixation in photosynthetic organisms	A_0142	Glyceraldehyde 3-phosphate	1.03026	0.73834
Carbon fixation in photosynthetic organisms	A_0033	Malic acid	1.30284	0.0044717	**
Carbon fixation in photosynthetic organisms	A_0034	Phosphoenolpyruvic acid	1.16356	0.26357
Carbon fixation in photosynthetic organisms	A_0140	Pyruvic acid	1.29646	0.062945
Carbon fixation in photosynthetic organisms	A_0039	Ribose 5-phosphate	0.98191	0.91542
Carbon fixation in photosynthetic organisms	A_0124	Ribulose 1,5-diphosphate	1.31389	0.1583
Carbon fixation in photosynthetic organisms	A_0144	Ribulose 5-phosphate	1.12666	0.53968
Carbon fixation in photosynthetic organisms	A_0040	Sedoheptulose 7-phosphate	0.716546	N.A.
Carbon fixation in photosynthetic organisms	-	Erythrose 4-phosphate	-	-
Carbon fixation in photosynthetic organisms	-	Xylulose 5-phosphate	-	-
Pathway Cluster	ID	Compound name	Comparative Analysis
			Treated vs Control
			Ratio ¶	p-value ||
Carbon fixation pathways in prokaryotes	A_0141	2-Oxoglutaric acid	1.73866	0.019422	*
Carbon fixation pathways in prokaryotes	A_0025	Acetyl CoA_divalent	1.00903	0.97372
Carbon fixation pathways in prokaryotes	A_0008	Citric acid	0.984887	0.71673
Carbon fixation pathways in prokaryotes	A_0005	Fumaric acid	1.36725	0.0041306	**
Carbon fixation pathways in prokaryotes	A_0009	Isocitric acid	0.998313	0.96581
Carbon fixation pathways in prokaryotes	A_0033	Malic acid	1.30284	0.0044717	**
Carbon fixation pathways in prokaryotes	A_0034	Phosphoenolpyruvic acid	1.16356	0.26357
Carbon fixation pathways in prokaryotes	A_0140	Pyruvic acid	1.29646	0.062945
Carbon fixation pathways in prokaryotes	A_0032	Succinic acid	1.22845	0.0086567	**
Carbon fixation pathways in prokaryotes	A_0037	cis-Aconitic acid	1.05747	0.75729
Carbon fixation pathways in prokaryotes	-	3-Hydroxypropionic acid	-	-
Carbon fixation pathways in prokaryotes	-	5-Methyltetrahydrofolic acid	-	-
Carbon fixation pathways in prokaryotes	-	Glyoxylic acid	-	-
Carbon fixation pathways in prokaryotes	-	Malonyl CoA_divalent	-	-
Carbon fixation pathways in prokaryotes	-	Methylmalonyl CoA_divalent	-	-
Carbon fixation pathways in prokaryotes	-	Propionyl CoA_divalent	-	-
Carbon fixation pathways in prokaryotes	-	Succinic semialdehyde	-	-
Carbon fixation pathways in prokaryotes	-	Succinyl CoA_divalent	-	-
Pathway Cluster	ID	Compound name	Comparative Analysis
			Treated vs Control
			Ratio ¶	p-value ||
Citrate cycle (TCA cycle)	A_0141	2-Oxoglutaric acid	1.73866	0.019422	*
Citrate cycle (TCA cycle)	A_0025	Acetyl CoA_divalent	1.00903	0.97372
Citrate cycle (TCA cycle)	A_0008	Citric acid	0.984887	0.71673
Citrate cycle (TCA cycle)	A_0005	Fumaric acid	1.36725	0.0041306	**
Citrate cycle (TCA cycle)	A_0009	Isocitric acid	0.998313	0.96581
Citrate cycle (TCA cycle)	A_0033	Malic acid	1.30284	0.0044717	**
Citrate cycle (TCA cycle)	A_0032	Succinic acid	1.22845	0.0086567	**
Citrate cycle (TCA cycle)	A_0037	cis-Aconitic acid	1.05747	0.75729
Citrate cycle (TCA cycle)	-	Succinyl CoA_divalent	-	-
Pathway Cluster	ID	Compound name	Comparative Analysis
			Treated vs Control
			Ratio ¶	p-value ||
Cyanoamino acid metabolism	C_0010	Ala	1.14283	0.10309
Cyanoamino acid metabolism	C_0048	Asn	1.22651	0.025646	*
Cyanoamino acid metabolism	C_0052	Asp	1.02918	0.71741
Cyanoamino acid metabolism	C_0068	Glu	1.18086	0.076447
Cyanoamino acid metabolism	C_0004	Gly	1.17934	0.021577	*
Cyanoamino acid metabolism	C_0019	Ser	1.19051	0.060786
Cyanoamino acid metabolism	C_0090	Tyr	1.22715	0.038071	*
Cyanoamino acid metabolism	-	3-Aminopropionitrile	-	-
Cyanoamino acid metabolism	-	Cystine	-	-
Cyanoamino acid metabolism	-	β-Cyanoalanine	-	-
Pathway Cluster	ID	Compound name	Comparative Analysis
			Treated vs Control
			Ratio ¶	p-value ||
Cys metabolism	C_0010	Ala	1.14283	0.10309
Cys metabolism	C_0052	Asp	1.02918	0.71741
Cys metabolism	C_0033	Cys	0.981235	0.96439
Cys metabolism	A_0062	Cysteinesulfinic acid	1<	N.A.
Cys metabolism	C_0146	Glutathione (GSH)	1.22646	0.043858	*
Cys metabolism	C_0145	Glutathione (GSSG)_divalent	1.10634	0.23177
Cys metabolism	C_0031	Homoserine	1.15428	0.30953
Cys metabolism	C_0077	O-Acetylhomoserine	1.26628	0.58648
Cys metabolism	A_0084	O-Succinylhomoserine	1.08521	0.36304
Cys metabolism	A_0140	Pyruvic acid	1.29646	0.062945
Cys metabolism	C_0019	Ser	1.19051	0.060786
Cys metabolism	-	2-Oxobutyric acid	-	-
Cys metabolism	-	Cystathionine	-	-
Cys metabolism	-	Cysteic acid	-	-
Cys metabolism	-	Cystine	-	-
Cys metabolism	-	Homocysteine	-	-
Cys metabolism	-	O-Acetylserine	-	-
Cys metabolism	-	S-Sulfocysteine	-	-
Pathway Cluster	ID	Compound name	Comparative Analysis
			Treated vs Control
			Ratio ¶	p-value ||
Diterpenoid biosynthesis	-	Gibberellic acid	-	-
Pathway Cluster	ID	Compound name	Comparative Analysis
			Treated vs Control
			Ratio ¶	p-value ||
Drug metabolism - cytochrome P450	-	2,6-Dimethylaniline	-	-
Drug metabolism - cytochrome P450	-	Lidocaine	-	-
Drug metabolism - cytochrome P450	-	Valproic acid	-	-
Pathway Cluster	ID	Compound name	Comparative Analysis
			Treated vs Control
			Ratio ¶	p-value ||
Drug metabolism - other enzymes	-	6-Mercaptopurine	-	-
Drug metabolism - other enzymes	-	Acetohydrazide	-	-
Drug metabolism - other enzymes	-	Isoniazid	-	-
Drug metabolism - other enzymes	-	Isonicotinic acid	-	-
Pathway Cluster	ID	Compound name	Comparative Analysis
			Treated vs Control
			Ratio ¶	p-value ||
Endocrine and other factor-regulated calcium reabsorption	-	cAMP	-	-
Pathway Cluster	ID	Compound name	Comparative Analysis
			Treated vs Control
			Ratio ¶	p-value ||
Fatty acid biosynthesis	A_0025	Acetyl CoA_divalent	1.00903	0.97372
Fatty acid biosynthesis	A_0064	Decanoic acid	1.59918	0.047151	*
Fatty acid biosynthesis	A_0072	Lauric acid	1.41936	0.038663	*
Fatty acid biosynthesis	A_0085	Octanoic acid	1.04577	N.A.
Fatty acid biosynthesis	-	Malonyl CoA_divalent	-	-
Pathway Cluster	ID	Compound name	Comparative Analysis
			Treated vs Control
			Ratio ¶	p-value ||
Fatty acid elongation	A_0025	Acetyl CoA_divalent	1.00903	0.97372
Fatty acid elongation	-	Lauroyl CoA_divalent	-	-
Fatty acid elongation	-	Malonyl CoA_divalent	-	-
Fatty acid elongation	-	Octanoyl CoA_divalent	-	-
Pathway Cluster	ID	Compound name	Comparative Analysis
			Treated vs Control
			Ratio ¶	p-value ||
Fatty acid metabolism	A_0025	Acetyl CoA_divalent	1.00903	0.97372
Fatty acid metabolism	A_0145	CoA_divalent	0.948665	0.87591
Fatty acid metabolism	-	Glutaric acid	-	-
Fatty acid metabolism	-	Glutaryl CoA_divalent	-	-
Fatty acid metabolism	-	Lauroyl CoA_divalent	-	-
Fatty acid metabolism	-	Octanoyl CoA_divalent	-	-
Fatty acid metabolism	-	Palmitoylcarnitine	-	-
Pathway Cluster	ID	Compound name	Comparative Analysis
			Treated vs Control
			Ratio ¶	p-value ||
Folate biosynthesis	C_0158	Folic acid	1.09512	0.30784
Folate biosynthesis	A_0029	GTP	1.3	0.045458	*
Folate biosynthesis	-	5,6,7,8-Tetrahydrobiopterin	-	-
Folate biosynthesis	-	7,8-Dihydroneopterin	-	-
Folate biosynthesis	-	p-Aminobenzoic acid	-	-
Pathway Cluster	ID	Compound name	Comparative Analysis
			Treated vs Control
			Ratio ¶	p-value ||
Fructose and mannose metabolism	A_0035	Dihydroxyacetone phosphate	1.0631	0.74698
Fructose and mannose metabolism	A_0018	Fructose 1,6-diphosphate	1.03586	0.67332
Fructose and mannose metabolism	A_0012	Fructose 6-phosphate	1.17057	0.090294
Fructose and mannose metabolism	A_0111	GDP-fucose	1.16522	0.70135
Fructose and mannose metabolism	A_0142	Glyceraldehyde 3-phosphate	1.03026	0.73834
Fructose and mannose metabolism	A_0125	Sorbitol 6-phosphate	1.28696	0.40593
Fructose and mannose metabolism	-	Fructose 1-phosphate	-	-
Fructose and mannose metabolism	-	GDP-mannose	-	-
Fructose and mannose metabolism	-	Mannose 1-phosphate	-	-
Fructose and mannose metabolism	-	Mannose 6-phosphate	-	-
Pathway Cluster	ID	Compound name	Comparative Analysis
			Treated vs Control
			Ratio ¶	p-value ||
Galactose metabolism	A_0035	Dihydroxyacetone phosphate	1.0631	0.74698
Galactose metabolism	A_0013	Glucose 1-phosphate	1.1344	0.56719
Galactose metabolism	A_0011	Glucose 6-phosphate	1.11282	0.52737
Galactose metabolism	A_0142	Glyceraldehyde 3-phosphate	1.03026	0.73834
Galactose metabolism	A_0127	UDP-glucose	1.06243	0.18479
Galactose metabolism	A_0127	UDP-galactose	1.06243	0.18479
Galactose metabolism	-	Galactosamine	-	-
Galactose metabolism	-	Galactose 1-phosphate	-	-
Pathway Cluster	ID	Compound name	Comparative Analysis
			Treated vs Control
			Ratio ¶	p-value ||
Gastric acid secretion	-	Acetylcholine	-	-
Gastric acid secretion	-	Histamine	-	-
Gastric acid secretion	-	cAMP	-	-
Pathway Cluster	ID	Compound name	Comparative Analysis
			Treated vs Control
			Ratio ¶	p-value ||
Glu and Gln metabolism	A_0141	2-Oxoglutaric acid	1.73866	0.019422	*
Glu and Gln metabolism	C_0015	GABA	1.19973	0.094546
Glu and Gln metabolism	C_0065	Gln	1.1497	0.1067
Glu and Gln metabolism	C_0068	Glu	1.18086	0.076447
Glu and Gln metabolism	A_0068	Glucosamine 6-phosphate	1.37168	0.14321
Glu and Gln metabolism	A_0140	Pyruvic acid	1.29646	0.062945
Glu and Gln metabolism	A_0032	Succinic acid	1.22845	0.0086567	**
Glu and Gln metabolism	-	1-Pyrroline 5-carboxylic acid	-	-
Glu and Gln metabolism	-	Carbamoylphosphate	-	-
Glu and Gln metabolism	-	Succinic semialdehyde	-	-
Pathway Cluster	ID	Compound name	Comparative Analysis
			Treated vs Control
			Ratio ¶	p-value ||
Glucosinolate biosynthesis	A_0006	2-Oxoisovaleric acid	1.19277	0.056662
Glucosinolate biosynthesis	A_0105	4-Methyl-2-oxovaleric acid	1.29414	0.032422	*
Glucosinolate biosynthesis	A_0105	3-Methyl-2-oxovaleric acid	1.29414	0.032422	*
Glucosinolate biosynthesis	C_0047	Ile	1.21654	0.049415	*
Glucosinolate biosynthesis	C_0046	Leu	1.18621	0.027584	*
Glucosinolate biosynthesis	C_0070	Met	1.23335	0.020709	*
Glucosinolate biosynthesis	C_0081	Phe	1.20266	0.055537
Glucosinolate biosynthesis	C_0102	Trp	1.18627	0.05036
Glucosinolate biosynthesis	C_0090	Tyr	1.22715	0.038071	*
Glucosinolate biosynthesis	C_0028	Val	1.21318	0.020473	*
Glucosinolate biosynthesis	-	4-Methylthio-2-oxobutyric acid	-	-
Pathway Cluster	ID	Compound name	Comparative Analysis
			Treated vs Control
			Ratio ¶	p-value ||
Glutathione metabolism	A_0058	5-Oxoproline	1.18193	0.0453	*
Glutathione metabolism	A_0025	Acetyl CoA_divalent	1.00903	0.97372
Glutathione metabolism	A_0060	Ascorbic acid	1.0139	0.96823
Glutathione metabolism	C_0033	Cys	0.981235	0.96439
Glutathione metabolism	C_0068	Glu	1.18086	0.076447
Glutathione metabolism	C_0146	Glutathione (GSH)	1.22646	0.043858	*
Glutathione metabolism	C_0004	Gly	1.17934	0.021577	*
Glutathione metabolism	A_0031	NADP+	1.16283	0.14937
Glutathione metabolism	C_0050	Ornithine	1.15651	0.073466
Glutathione metabolism	C_0007	Putrescine	0.767958	0.20285
Glutathione metabolism	C_0064	Spermidine	1.0427	0.49073
Glutathione metabolism	C_0100	Spermine	1.30303	0.056873
Glutathione metabolism	C_0123	γ-Glu-Cys	0.994046	0.9811
Glutathione metabolism	-	Cadaverine	-	-
Glutathione metabolism	-	Cys-Gly	-	-
Glutathione metabolism	-	NADPH_divalent	-	-
Pathway Cluster	ID	Compound name	Comparative Analysis
			Treated vs Control
			Ratio ¶	p-value ||
Gly, Ser and Thr metabolism	A_0038	3-Phosphoglyceric acid	1.04659	0.46406
Gly, Ser and Thr metabolism	C_0052	Asp	1.02918	0.71741
Gly, Ser and Thr metabolism	C_0027	Betaine	1.26238	0.023531	*
Gly, Ser and Thr metabolism	C_0018	Choline	1.18943	0.13901
Gly, Ser and Thr metabolism	C_0045	Creatine	1.23581	0.050108
Gly, Ser and Thr metabolism	C_0033	Cys	0.981235	0.96439
Gly, Ser and Thr metabolism	C_0004	Gly	1.17934	0.021577	*
Gly, Ser and Thr metabolism	A_0069	Glyceric acid	1.2084	0.0099197	**
Gly, Ser and Thr metabolism	C_0031	Homoserine	1.15428	0.30953
Gly, Ser and Thr metabolism	C_0016	N,N-Dimethylglycine	1.22858	0.32882
Gly, Ser and Thr metabolism	A_0140	Pyruvic acid	1.29646	0.062945
Gly, Ser and Thr metabolism	C_0009	Sarcosine	1.03247	0.90223
Gly, Ser and Thr metabolism	C_0019	Ser	1.19051	0.060786
Gly, Ser and Thr metabolism	C_0029	Thr	1.17585	0.063232
Gly, Ser and Thr metabolism	C_0102	Trp	1.18627	0.05036
Gly, Ser and Thr metabolism	-	1,3-Diaminopropane	-	-
Gly, Ser and Thr metabolism	-	2,4-Diaminobutyric acid	-	-
Gly, Ser and Thr metabolism	-	2-Oxobutyric acid	-	-
Gly, Ser and Thr metabolism	-	5-Amino-4-oxovaleric acid	-	-
Gly, Ser and Thr metabolism	-	Betaine aldehyde_+H2O	-	-
Gly, Ser and Thr metabolism	-	Cystathionine	-	-
Gly, Ser and Thr metabolism	-	Ectoine	-	-
Gly, Ser and Thr metabolism	-	Glyoxylic acid	-	-
Gly, Ser and Thr metabolism	-	Guanidoacetic acid	-	-
Gly, Ser and Thr metabolism	-	Isopropanolamine	-	-
Gly, Ser and Thr metabolism	-	O-Phosphoserine	-	-
Pathway Cluster	ID	Compound name	Comparative Analysis
			Treated vs Control
			Ratio ¶	p-value ||
Glycerolipid metabolism	A_0038	3-Phosphoglyceric acid	1.04659	0.46406
Glycerolipid metabolism	A_0035	Dihydroxyacetone phosphate	1.0631	0.74698
Glycerolipid metabolism	A_0069	Glyceric acid	1.2084	0.0099197	**
Glycerolipid metabolism	A_0036	Glycerol 3-phosphate	1.11999	0.48726
Glycerolipid metabolism	A_0127	UDP-glucose	1.06243	0.18479
Glycerolipid metabolism	-	Propionyl CoA_divalent	-	-
Pathway Cluster	ID	Compound name	Comparative Analysis
			Treated vs Control
			Ratio ¶	p-value ||
Glycerophospholipid metabolism	A_0061	CDP-choline	1.46409	0.0055	**
Glycerophospholipid metabolism	C_0018	Choline	1.18943	0.13901
Glycerophospholipid metabolism	C_0020	Diethanolamine	2.54956	0.17961
Glycerophospholipid metabolism	A_0035	Dihydroxyacetone phosphate	1.0631	0.74698
Glycerophospholipid metabolism	A_0066	Ethanolamine phosphate	1.2694	0.017984	*
Glycerophospholipid metabolism	A_0036	Glycerol 3-phosphate	1.11999	0.48726
Glycerophospholipid metabolism	C_0127	Glycerophosphocholine	1.25924	0.11259
Glycerophospholipid metabolism	C_0091	Phosphorylcholine	1.1485	0.044515	*
Glycerophospholipid metabolism	C_0071	Triethanolamine	3.59852	N.A.
Glycerophospholipid metabolism	-	Acetylcholine	-	-
Pathway Cluster	ID	Compound name	Comparative Analysis
			Treated vs Control
			Ratio ¶	p-value ||
Glycolysis / Gluconeogenesis	A_0102	2,3-Diphosphoglyceric acid	0.888823	N.A.
Glycolysis / Gluconeogenesis	A_0007	2-Phosphoglyceric acid	1.0124	0.85594
Glycolysis / Gluconeogenesis	A_0038	3-Phosphoglyceric acid	1.04659	0.46406
Glycolysis / Gluconeogenesis	A_0035	Dihydroxyacetone phosphate	1.0631	0.74698
Glycolysis / Gluconeogenesis	A_0018	Fructose 1,6-diphosphate	1.03586	0.67332
Glycolysis / Gluconeogenesis	A_0012	Fructose 6-phosphate	1.17057	0.090294
Glycolysis / Gluconeogenesis	A_0013	Glucose 1-phosphate	1.1344	0.56719
Glycolysis / Gluconeogenesis	A_0011	Glucose 6-phosphate	1.11282	0.52737
Glycolysis / Gluconeogenesis	A_0142	Glyceraldehyde 3-phosphate	1.03026	0.73834
Glycolysis / Gluconeogenesis	A_0002	Lactic acid	1.20063	0.058466
Glycolysis / Gluconeogenesis	A_0034	Phosphoenolpyruvic acid	1.16356	0.26357
Glycolysis / Gluconeogenesis	A_0140	Pyruvic acid	1.29646	0.062945
Pathway Cluster	ID	Compound name	Comparative Analysis
			Treated vs Control
			Ratio ¶	p-value ||
Glyoxylate and dicarboxylate metabolism	A_0141	2-Oxoglutaric acid	1.73866	0.019422	*
Glyoxylate and dicarboxylate metabolism	A_0038	3-Phosphoglyceric acid	1.04659	0.46406
Glyoxylate and dicarboxylate metabolism	A_0025	Acetyl CoA_divalent	1.00903	0.97372
Glyoxylate and dicarboxylate metabolism	A_0008	Citric acid	0.984887	0.71673
Glyoxylate and dicarboxylate metabolism	A_0069	Glyceric acid	1.2084	0.0099197	**
Glyoxylate and dicarboxylate metabolism	A_0009	Isocitric acid	0.998313	0.96581
Glyoxylate and dicarboxylate metabolism	A_0033	Malic acid	1.30284	0.0044717	**
Glyoxylate and dicarboxylate metabolism	A_0140	Pyruvic acid	1.29646	0.062945
Glyoxylate and dicarboxylate metabolism	A_0124	Ribulose 1,5-diphosphate	1.31389	0.1583
Glyoxylate and dicarboxylate metabolism	A_0032	Succinic acid	1.22845	0.0086567	**
Glyoxylate and dicarboxylate metabolism	A_0037	cis-Aconitic acid	1.05747	0.75729
Glyoxylate and dicarboxylate metabolism	-	Glycolic acid	-	-
Glyoxylate and dicarboxylate metabolism	-	Glyoxylic acid	-	-
Glyoxylate and dicarboxylate metabolism	-	Methylmalonyl CoA_divalent	-	-
Glyoxylate and dicarboxylate metabolism	-	Propionyl CoA_divalent	-	-
Glyoxylate and dicarboxylate metabolism	-	Succinyl CoA_divalent	-	-
Glyoxylate and dicarboxylate metabolism	-	Tartaric acid	-	-
Pathway Cluster	ID	Compound name	Comparative Analysis
			Treated vs Control
			Ratio ¶	p-value ||
His metabolism	C_0060	1-Methyl-4-imidazoleacetic acid	1.50727	N.A.
His metabolism	A_0141	2-Oxoglutaric acid	1.73866	0.019422	*
His metabolism	C_0084	3-Methylhistidine	1.19194	0.02004	*
His metabolism	C_0052	Asp	1.02918	0.71741
His metabolism	C_0108	Carnosine	1.08416	0.46093
His metabolism	C_0074	His	1.14206	0.080428
His metabolism	C_0038	Imidazole-4-acetic acid	1.25503	0.34751
His metabolism	C_0059	Urocanic acid	1.10931	0.44131
His metabolism	-	1-Methylhistamine	-	-
His metabolism	-	4-(β-Acetylaminoethyl)imidazole	-	-
His metabolism	-	Anserine	-	-
His metabolism	-	Ergothioneine	-	-
His metabolism	-	Histamine	-	-
His metabolism	-	Histidinol	-	-
His metabolism	-	Imidazolelactic acid	-	-
His metabolism	-	N-Carbamylglutamic acid	-	-
His metabolism	-	N-Formylaspartic acid	-	-
His metabolism	-	PRPP	-	-
Pathway Cluster	ID	Compound name	Comparative Analysis
			Treated vs Control
			Ratio ¶	p-value ||
Indole alkaloid biosynthesis	C_0102	Trp	1.18627	0.05036
Indole alkaloid biosynthesis	-	Tryptamine	-	-
Pathway Cluster	ID	Compound name	Comparative Analysis
			Treated vs Control
			Ratio ¶	p-value ||
Inositol phosphate metabolism	A_0025	Acetyl CoA_divalent	1.00903	0.97372
Inositol phosphate metabolism	A_0035	Dihydroxyacetone phosphate	1.0631	0.74698
Inositol phosphate metabolism	A_0011	Glucose 6-phosphate	1.11282	0.52737
Inositol phosphate metabolism	A_0112	Glucuronic acid	1.38736	0.035326	*
Inositol phosphate metabolism	A_0142	Glyceraldehyde 3-phosphate	1.03026	0.73834
Inositol phosphate metabolism	A_0120	Phytic acid_divalent	1.3999	0.20784
Inositol phosphate metabolism	A_0099	myo-Inositol 1-phosphate	1.11444	0.65704
Inositol phosphate metabolism	A_0099	myo-Inositol 3-phosphate	1.11444	0.65704
Pathway Cluster	ID	Compound name	Comparative Analysis
			Treated vs Control
			Ratio ¶	p-value ||
Isoquinoline alkaloid biosynthesis	C_0073	Dopamine	1.09787	0.54809
Isoquinoline alkaloid biosynthesis	C_0090	Tyr	1.22715	0.038071	*
Isoquinoline alkaloid biosynthesis	-	Allocryptopine	-	-
Isoquinoline alkaloid biosynthesis	-	DOPA	-	-
Isoquinoline alkaloid biosynthesis	-	Palmatine	-	-
Isoquinoline alkaloid biosynthesis	-	Tetrahydropalmatine	-	-
Isoquinoline alkaloid biosynthesis	-	Tyramine	-	-
Isoquinoline alkaloid biosynthesis	-	p-Hydroxyphenylpyruvic acid	-	-
Pathway Cluster	ID	Compound name	Comparative Analysis
			Treated vs Control
			Ratio ¶	p-value ||
Limonene and pinene degradation	-	Perillic acid	-	-
Pathway Cluster	ID	Compound name	Comparative Analysis
			Treated vs Control
			Ratio ¶	p-value ||
Lipopolysaccharide biosynthesis	A_0040	Sedoheptulose 7-phosphate	0.716546	N.A.
Lipopolysaccharide biosynthesis	-	Arabinose 5-phosphate	-	-
Lipopolysaccharide biosynthesis	-	UDP-N-acetylglucosamine	-	-
Pathway Cluster	ID	Compound name	Comparative Analysis
			Treated vs Control
			Ratio ¶	p-value ||
Lys biosynthesis	C_0077	2-Aminoadipic acid	1.26628	0.58648
Lys biosynthesis	A_0141	2-Oxoglutaric acid	1.73866	0.019422	*
Lys biosynthesis	C_0031	Homoserine	1.15428	0.30953
Lys biosynthesis	C_0066	Lys	1.15855	0.090743
Lys biosynthesis	C_0139	Saccharopine	1.28624	0.045872	*
Lys biosynthesis	-	2,6-Diaminopimelic acid	-	-
Lys biosynthesis	-	2-Oxoadipic acid	-	-
Pathway Cluster	ID	Compound name	Comparative Analysis
			Treated vs Control
			Ratio ¶	p-value ||
Lys degradation	C_0077	2-Aminoadipic acid	1.26628	0.58648
Lys degradation	C_0026	5-Aminovaleric acid	1.13206	0.31614
Lys degradation	A_0025	Acetyl CoA_divalent	1.00903	0.97372
Lys degradation	C_0066	Lys	1.15855	0.090743
Lys degradation	C_0094	N6-Acetyllysine	1.29856	0.061323
Lys degradation	C_0139	Saccharopine	1.28624	0.045872	*
Lys degradation	-	2-Oxoadipic acid	-	-
Lys degradation	-	Cadaverine	-	-
Lys degradation	-	Glutaric acid	-	-
Lys degradation	-	Glutaryl CoA_divalent	-	-
Lys degradation	-	Pipecolic acid	-	-
Pathway Cluster	ID	Compound name	Comparative Analysis
			Treated vs Control
			Ratio ¶	p-value ||
Met metabolism	C_0014	1-Aminocyclopropane-1-carboxylic acid	1.28165	0.4905
Met metabolism	C_0144	5'-Deoxy-5'-methylthioadenosine	1.50679	0.29025
Met metabolism	C_0070	Met	1.23335	0.020709	*
Met metabolism	C_0080	Methionine sulfoxide	1.37388	0.035758	*
Met metabolism	A_0082	N-Formylmethionine	1.07671	0.43819
Met metabolism	C_0155	S-Adenosylhomocysteine	1.16244	0.30584
Met metabolism	C_0156	S-Adenosylmethionine	1.39901	0.028755	*
Met metabolism	-	4-Methylthio-2-oxobutyric acid	-	-
Met metabolism	-	Homocystine	-	-
Met metabolism	-	O-Phosphoserine	-	-
Pathway Cluster	ID	Compound name	Comparative Analysis
			Treated vs Control
			Ratio ¶	p-value ||
Methane metabolism	A_0007	2-Phosphoglyceric acid	1.0124	0.85594
Methane metabolism	A_0038	3-Phosphoglyceric acid	1.04659	0.46406
Methane metabolism	A_0026	ADP	1.24239	0.42137
Methane metabolism	A_0028	ATP	1.31375	0.057446
Methane metabolism	A_0025	Acetyl CoA_divalent	1.00903	0.97372
Methane metabolism	A_0035	Dihydroxyacetone phosphate	1.0631	0.74698
Methane metabolism	A_0018	Fructose 1,6-diphosphate	1.03586	0.67332
Methane metabolism	A_0012	Fructose 6-phosphate	1.17057	0.090294
Methane metabolism	C_0004	Gly	1.17934	0.021577	*
Methane metabolism	A_0142	Glyceraldehyde 3-phosphate	1.03026	0.73834
Methane metabolism	A_0069	Glyceric acid	1.2084	0.0099197	**
Methane metabolism	A_0033	Malic acid	1.30284	0.0044717	**
Methane metabolism	A_0034	Phosphoenolpyruvic acid	1.16356	0.26357
Methane metabolism	A_0140	Pyruvic acid	1.29646	0.062945
Methane metabolism	A_0144	Ribulose 5-phosphate	1.12666	0.53968
Methane metabolism	C_0019	Ser	1.19051	0.060786
Methane metabolism	C_0005	Trimethylamine N-oxide	<1	N.A.
Methane metabolism	-	5-Methyltetrahydrofolic acid	-	-
Methane metabolism	-	Glyoxylic acid	-	-
Methane metabolism	-	N-Methylglutamic acid	-	-
Methane metabolism	-	O-Phosphoserine	-	-
Methane metabolism	-	Xylulose 5-phosphate	-	-
Methane metabolism	-	p-Hydroxyphenylpyruvic acid	-	-
Pathway Cluster	ID	Compound name	Comparative Analysis
			Treated vs Control
			Ratio ¶	p-value ||
Nicotinate and nicotinamide metabolism	C_0055	1-Methylnicotinamide	2.14978	0.00040654	***
Nicotinate and nicotinamide metabolism	C_0052	Asp	1.02918	0.71741
Nicotinate and nicotinamide metabolism	A_0063	Deamido-NAD+	1.07596	0.76616
Nicotinate and nicotinamide metabolism	A_0035	Dihydroxyacetone phosphate	1.0631	0.74698
Nicotinate and nicotinamide metabolism	A_0005	Fumaric acid	1.36725	0.0041306	**
Nicotinate and nicotinamide metabolism	A_0030	NAD+	1.27299	0.0051395	**
Nicotinate and nicotinamide metabolism	A_0031	NADP+	1.16283	0.14937
Nicotinate and nicotinamide metabolism	C_0035	Nicotinamide	1.29586	0.13531
Nicotinate and nicotinamide metabolism	C_0036	Nicotinic acid	1.24049	0.22157
Nicotinate and nicotinamide metabolism	A_0121	Propionic acid	1.27295	0.041603	*
Nicotinate and nicotinamide metabolism	A_0140	Pyruvic acid	1.29646	0.062945
Nicotinate and nicotinamide metabolism	-	6-Hydroxynicotinic acid	-	-
Nicotinate and nicotinamide metabolism	-	Maleic acid	-	-
Nicotinate and nicotinamide metabolism	-	Quinolinic acid	-	-
Nicotinate and nicotinamide metabolism	-	Trigonelline	-	-
Pathway Cluster	ID	Compound name	Comparative Analysis
			Treated vs Control
			Ratio ¶	p-value ||
Oxidative phosphorylation	A_0026	ADP	1.24239	0.42137
Oxidative phosphorylation	A_0028	ATP	1.31375	0.057446
Oxidative phosphorylation	A_0005	Fumaric acid	1.36725	0.0041306	**
Oxidative phosphorylation	A_0030	NAD+	1.27299	0.0051395	**
Oxidative phosphorylation	A_0032	Succinic acid	1.22845	0.0086567	**
Oxidative phosphorylation	-	NADH	-	-
Pathway Cluster	ID	Compound name	Comparative Analysis
			Treated vs Control
			Ratio ¶	p-value ||
Pancreatic secretion	-	Acetylcholine	-	-
Pancreatic secretion	-	cAMP	-	-
Pathway Cluster	ID	Compound name	Comparative Analysis
			Treated vs Control
			Ratio ¶	p-value ||
Pantothenate and CoA biosynthesis	A_0006	2-Oxoisovaleric acid	1.19277	0.056662
Pantothenate and CoA biosynthesis	A_0057	3-Ureidopropionic acid	1.11852	0.4299
Pantothenate and CoA biosynthesis	C_0052	Asp	1.02918	0.71741
Pantothenate and CoA biosynthesis	A_0145	CoA_divalent	0.948665	0.87591
Pantothenate and CoA biosynthesis	C_0033	Cys	0.981235	0.96439
Pantothenate and CoA biosynthesis	A_0087	Pantothenic acid	1.31306	0.00029961	***
Pantothenate and CoA biosynthesis	A_0140	Pyruvic acid	1.29646	0.062945
Pantothenate and CoA biosynthesis	C_0028	Val	1.21318	0.020473	*
Pantothenate and CoA biosynthesis	C_0008	β-Ala	1.24215	0.057018
Pantothenate and CoA biosynthesis	-	3',5'-ADP	-	-
Pantothenate and CoA biosynthesis	-	3'-Dephospho CoA	-	-
Pantothenate and CoA biosynthesis	-	Dihydrouracil	-	-
Pantothenate and CoA biosynthesis	-	Uracil	-	-
Pathway Cluster	ID	Compound name	Comparative Analysis
			Treated vs Control
			Ratio ¶	p-value ||
Parkinson's disease	A_0026	ADP	1.24239	0.42137
Parkinson's disease	A_0042	AMP	0.936511	0.91887
Parkinson's disease	A_0028	ATP	1.31375	0.057446
Parkinson's disease	C_0073	Dopamine	1.09787	0.54809
Parkinson's disease	C_0090	Tyr	1.22715	0.038071	*
Parkinson's disease	-	1-Methyl-4-phenyl-1,2,3,6-tetrahydropyridine	-	-
Parkinson's disease	-	DOPA	-	-
Pathway Cluster	ID	Compound name	Comparative Analysis
			Treated vs Control
			Ratio ¶	p-value ||
Pentose and glucuronate interconversions	A_0141	2-Oxoglutaric acid	1.73866	0.019422	*
Pentose and glucuronate interconversions	A_0035	Dihydroxyacetone phosphate	1.0631	0.74698
Pentose and glucuronate interconversions	A_0012	Fructose 6-phosphate	1.17057	0.090294
Pentose and glucuronate interconversions	A_0013	Glucose 1-phosphate	1.1344	0.56719
Pentose and glucuronate interconversions	A_0112	Glucuronic acid	1.38736	0.035326	*
Pentose and glucuronate interconversions	A_0112	Galacturonic acid	1.38736	0.035326	*
Pentose and glucuronate interconversions	A_0142	Glyceraldehyde 3-phosphate	1.03026	0.73834
Pentose and glucuronate interconversions	A_0140	Pyruvic acid	1.29646	0.062945
Pentose and glucuronate interconversions	A_0144	Ribulose 5-phosphate	1.12666	0.53968
Pentose and glucuronate interconversions	A_0127	UDP-glucose	1.06243	0.18479
Pentose and glucuronate interconversions	A_0128	UDP-glucuronic acid	1.17275	0.020981	*
Pentose and glucuronate interconversions	-	Digalacturonic acid	-	-
Pentose and glucuronate interconversions	-	Xylulose 5-phosphate	-	-
Pathway Cluster	ID	Compound name	Comparative Analysis
			Treated vs Control
			Ratio ¶	p-value ||
Pentose phosphate pathway	A_0014	6-Phosphogluconic acid	0.846021	0.76669
Pentose phosphate pathway	A_0012	Fructose 6-phosphate	1.17057	0.090294
Pentose phosphate pathway	A_0011	Glucose 6-phosphate	1.11282	0.52737
Pentose phosphate pathway	A_0142	Glyceraldehyde 3-phosphate	1.03026	0.73834
Pentose phosphate pathway	A_0039	Ribose 5-phosphate	0.98191	0.91542
Pentose phosphate pathway	A_0144	Ribulose 5-phosphate	1.12666	0.53968
Pentose phosphate pathway	A_0040	Sedoheptulose 7-phosphate	0.716546	N.A.
Pentose phosphate pathway	-	Erythrose 4-phosphate	-	-
Pentose phosphate pathway	-	Xylulose 5-phosphate	-	-
Pathway Cluster	ID	Compound name	Comparative Analysis
			Treated vs Control
			Ratio ¶	p-value ||
Peptidoglycan biosynthesis	C_0010	Ala	1.14283	0.10309
Peptidoglycan biosynthesis	C_0075	Ala-Ala	1.463	0.06724
Peptidoglycan biosynthesis	A_0016	UMP	0.82528	0.69429
Peptidoglycan biosynthesis	-	UDP-N-acetylglucosamine	-	-
Pathway Cluster	ID	Compound name	Comparative Analysis
			Treated vs Control
			Ratio ¶	p-value ||
Phe metabolism	A_0098	3-Phenyllactic acid	<1	N.A.
Phe metabolism	A_0055	3-Phenylpropionic acid	1.33582	0.3025
Phe metabolism	A_0071	Hippuric acid	1.25346	0.022612	*
Phe metabolism	C_0081	Phe	1.20266	0.055537
Phe metabolism	A_0089	Phenaceturic acid	1.22546	0.081012
Phe metabolism	C_0090	Tyr	1.22715	0.038071	*
Phe metabolism	-	2-Phenylethylamine	-	-
Phe metabolism	-	3-(2-Hydroxyphenyl)propionic acid	-	-
Phe metabolism	-	Benzoic acid	-	-
Phe metabolism	-	Benzoylformic acid	-	-
Phe metabolism	-	Isobutyryl CoA_divalent	-	-
Phe metabolism	-	N-Acetylphenylalanine	-	-
Phe metabolism	-	N2-Phenylacetylglutamine	-	-
Phe metabolism	-	Phenylpyruvic acid	-	-
Phe metabolism	-	o-Coumaric acid	-	-
Phe metabolism	-	o-Hydroxybenzoic acid	-	-
Phe metabolism	-	o-Hydroxyphenylacetic acid	-	-
Phe metabolism	-	p-Coumaric acid	-	-
Phe metabolism	-	p-Hydroxybenzoic acid	-	-
Phe metabolism	-	p-Hydroxyphenylacetic acid	-	-
Phe metabolism	-	trans-Cinnamic acid	-	-
Pathway Cluster	ID	Compound name	Comparative Analysis
			Treated vs Control
			Ratio ¶	p-value ||
Phenylalanine, tyrosine and tryptophan biosynthesis	C_0081	Phe	1.20266	0.055537
Phenylalanine, tyrosine and tryptophan biosynthesis	A_0034	Phosphoenolpyruvic acid	1.16356	0.26357
Phenylalanine, tyrosine and tryptophan biosynthesis	A_0091	Quinic acid	1.04259	N.A.
Phenylalanine, tyrosine and tryptophan biosynthesis	C_0102	Trp	1.18627	0.05036
Phenylalanine, tyrosine and tryptophan biosynthesis	C_0090	Tyr	1.22715	0.038071	*
Phenylalanine, tyrosine and tryptophan biosynthesis	-	Anthranilic acid	-	-
Phenylalanine, tyrosine and tryptophan biosynthesis	-	Erythrose 4-phosphate	-	-
Phenylalanine, tyrosine and tryptophan biosynthesis	-	PRPP	-	-
Phenylalanine, tyrosine and tryptophan biosynthesis	-	Phenylpyruvic acid	-	-
Phenylalanine, tyrosine and tryptophan biosynthesis	-	Shikimate 3-phosphate	-	-
Phenylalanine, tyrosine and tryptophan biosynthesis	-	Shikimic acid	-	-
Phenylalanine, tyrosine and tryptophan biosynthesis	-	p-Hydroxyphenylpyruvic acid	-	-
Pathway Cluster	ID	Compound name	Comparative Analysis
			Treated vs Control
			Ratio ¶	p-value ||
Phenylpropanoid biosynthesis	C_0081	Phe	1.20266	0.055537
Phenylpropanoid biosynthesis	C_0064	Spermidine	1.0427	0.49073
Phenylpropanoid biosynthesis	C_0090	Tyr	1.22715	0.038071	*
Phenylpropanoid biosynthesis	-	Sinapic acid	-	-
Phenylpropanoid biosynthesis	-	o-Coumaric acid	-	-
Phenylpropanoid biosynthesis	-	p-Coumaric acid	-	-
Phenylpropanoid biosynthesis	-	trans-Cinnamic acid	-	-
Phenylpropanoid biosynthesis	-	trans-Ferlic acid	-	-
Pathway Cluster	ID	Compound name	Comparative Analysis
			Treated vs Control
			Ratio ¶	p-value ||
Phosphatidylinositol signaling system	A_0120	Phytic acid_divalent	1.3999	0.20784
Phosphatidylinositol signaling system	A_0099	myo-Inositol 1-phosphate	1.11444	0.65704
Phosphatidylinositol signaling system	A_0099	myo-Inositol 3-phosphate	1.11444	0.65704
Pathway Cluster	ID	Compound name	Comparative Analysis
			Treated vs Control
			Ratio ¶	p-value ||
Phosphonate and phosphinate metabolism	A_0050	2-Amino-3-phosphonopropionic acid	<1	N.A.
Phosphonate and phosphinate metabolism	A_0034	Phosphoenolpyruvic acid	1.16356	0.26357
Phosphonate and phosphinate metabolism	-	2-Aminoethylphosphonic acid	-	-
Phosphonate and phosphinate metabolism	-	Phosphonoacetic acid	-	-
Pathway Cluster	ID	Compound name	Comparative Analysis
			Treated vs Control
			Ratio ¶	p-value ||
Phosphotransferase system (PTS)	A_0060	Ascorbic acid	1.0139	0.96823
Phosphotransferase system (PTS)	A_0068	Glucosamine 6-phosphate	1.37168	0.14321
Phosphotransferase system (PTS)	A_0011	Glucose 6-phosphate	1.11282	0.52737
Phosphotransferase system (PTS)	A_0119	N-Acetylglucosamine 6-phosphate	1.305	0.039669	*
Phosphotransferase system (PTS)	A_0034	Phosphoenolpyruvic acid	1.16356	0.26357
Phosphotransferase system (PTS)	A_0140	Pyruvic acid	1.29646	0.062945
Phosphotransferase system (PTS)	A_0125	Sorbitol 6-phosphate	1.28696	0.40593
Phosphotransferase system (PTS)	-	Fructose 1-phosphate	-	-
Phosphotransferase system (PTS)	-	Galactosamine	-	-
Phosphotransferase system (PTS)	-	Glucosamine	-	-
Phosphotransferase system (PTS)	-	Mannose 6-phosphate	-	-
Phosphotransferase system (PTS)	-	N-Acetylglucosamine	-	-
Phosphotransferase system (PTS)	-	N-Acetylmuramic acid	-	-
Phosphotransferase system (PTS)	-	Trehalose 6-phosphate	-	-
Pathway Cluster	ID	Compound name	Comparative Analysis
			Treated vs Control
			Ratio ¶	p-value ||
Photosynthesis	A_0026	ADP	1.24239	0.42137
Photosynthesis	A_0028	ATP	1.31375	0.057446
Photosynthesis	A_0031	NADP+	1.16283	0.14937
Photosynthesis	-	NADPH_divalent	-	-
Pathway Cluster	ID	Compound name	Comparative Analysis
			Treated vs Control
			Ratio ¶	p-value ||
Plant hormone signal transduction	-	Indole-3-acetic acid	-	-
Plant hormone signal transduction	-	o-Hydroxybenzoic acid	-	-
Plant hormone signal transduction	-	trans-Zeatin	-	-
Pathway Cluster	ID	Compound name	Comparative Analysis
			Treated vs Control
			Ratio ¶	p-value ||
Polyamine metabolism	C_0015	GABA	1.19973	0.094546
Polyamine metabolism	C_0042	N-Acetylputrescine	0.916783	0.40283
Polyamine metabolism	C_0007	Putrescine	0.767958	0.20285
Polyamine metabolism	C_0156	S-Adenosylmethionine	1.39901	0.028755	*
Polyamine metabolism	C_0064	Spermidine	1.0427	0.49073
Polyamine metabolism	C_0100	Spermine	1.30303	0.056873
Polyamine metabolism	-	1,3-Diaminopropane	-	-
Polyamine metabolism	-	Agmatine	-	-
Polyamine metabolism	-	Homocarnosine	-	-
Polyamine metabolism	-	Norspermidine	-	-
Pathway Cluster	ID	Compound name	Comparative Analysis
			Treated vs Control
			Ratio ¶	p-value ||
Polyketide sugar unit biosynthesis	A_0013	Glucose 1-phosphate	1.1344	0.56719
Polyketide sugar unit biosynthesis	A_0137	dTDP-glucose	1.2064	0.09735
Pathway Cluster	ID	Compound name	Comparative Analysis
			Treated vs Control
			Ratio ¶	p-value ||
Porphyrin and chlorophyll metabolism	C_0068	Glu	1.18086	0.076447
Porphyrin and chlorophyll metabolism	C_0004	Gly	1.17934	0.021577	*
Porphyrin and chlorophyll metabolism	C_0029	Thr	1.17585	0.063232
Porphyrin and chlorophyll metabolism	-	5,6-Dimethylbenzimidazole	-	-
Porphyrin and chlorophyll metabolism	-	5-Amino-4-oxovaleric acid	-	-
Porphyrin and chlorophyll metabolism	-	Isopropanolamine	-	-
Porphyrin and chlorophyll metabolism	-	Porphobilinogen	-	-
Pathway Cluster	ID	Compound name	Comparative Analysis
			Treated vs Control
			Ratio ¶	p-value ||
Primary bile acid biosynthesis	-	Cholic acid	-	-
Primary bile acid biosynthesis	-	Glycocholic acid	-	-
Primary bile acid biosynthesis	-	Taurocholic acid	-	-
Pathway Cluster	ID	Compound name	Comparative Analysis
			Treated vs Control
			Ratio ¶	p-value ||
Propanoate metabolism	C_0014	1-Aminocyclopropane-1-carboxylic acid	1.28165	0.4905
Propanoate metabolism	A_0025	Acetyl CoA_divalent	1.00903	0.97372
Propanoate metabolism	A_0002	Lactic acid	1.20063	0.058466
Propanoate metabolism	A_0121	Propionic acid	1.27295	0.041603	*
Propanoate metabolism	A_0032	Succinic acid	1.22845	0.0086567	**
Propanoate metabolism	C_0028	Val	1.21318	0.020473	*
Propanoate metabolism	C_0008	β-Ala	1.24215	0.057018
Propanoate metabolism	-	2-Hydroxybutyric acid	-	-
Propanoate metabolism	-	2-Oxobutyric acid	-	-
Propanoate metabolism	-	3-Hydroxypropionic acid	-	-
Propanoate metabolism	-	Acetoacetic acid	-	-
Propanoate metabolism	-	Citramalic acid	-	-
Propanoate metabolism	-	Malonyl CoA_divalent	-	-
Propanoate metabolism	-	Methylmalonic acid	-	-
Propanoate metabolism	-	Methylmalonyl CoA_divalent	-	-
Propanoate metabolism	-	Propionyl CoA_divalent	-	-
Propanoate metabolism	-	Succinyl CoA_divalent	-	-
Pathway Cluster	ID	Compound name	Comparative Analysis
			Treated vs Control
			Ratio ¶	p-value ||
Protein digestion and absorption	C_0010	Ala	1.14283	0.10309
Protein digestion and absorption	C_0087	Arg	1.43061	0.33464
Protein digestion and absorption	C_0048	Asn	1.22651	0.025646	*
Protein digestion and absorption	C_0052	Asp	1.02918	0.71741
Protein digestion and absorption	A_0108	Butyric acid	1.33925	0.10492
Protein digestion and absorption	A_0108	Isobutyric acid	1.33925	0.10492
Protein digestion and absorption	C_0033	Cys	0.981235	0.96439
Protein digestion and absorption	C_0065	Gln	1.1497	0.1067
Protein digestion and absorption	C_0068	Glu	1.18086	0.076447
Protein digestion and absorption	C_0004	Gly	1.17934	0.021577	*
Protein digestion and absorption	C_0074	His	1.14206	0.080428
Protein digestion and absorption	C_0047	Ile	1.21654	0.049415	*
Protein digestion and absorption	A_0116	Isovaleric acid	1.1003	0.1813
Protein digestion and absorption	C_0046	Leu	1.18621	0.027584	*
Protein digestion and absorption	C_0066	Lys	1.15855	0.090743
Protein digestion and absorption	C_0070	Met	1.23335	0.020709	*
Protein digestion and absorption	C_0081	Phe	1.20266	0.055537
Protein digestion and absorption	C_0006	Piperidine	1.08299	0.5586
Protein digestion and absorption	C_0025	Pro	1.2354	0.034486	*
Protein digestion and absorption	A_0121	Propionic acid	1.27295	0.041603	*
Protein digestion and absorption	C_0007	Putrescine	0.767958	0.20285
Protein digestion and absorption	C_0019	Ser	1.19051	0.060786
Protein digestion and absorption	C_0029	Thr	1.17585	0.063232
Protein digestion and absorption	C_0102	Trp	1.18627	0.05036
Protein digestion and absorption	C_0090	Tyr	1.22715	0.038071	*
Protein digestion and absorption	C_0028	Val	1.21318	0.020473	*
Protein digestion and absorption	C_0008	β-Ala	1.24215	0.057018
Protein digestion and absorption	-	Cadaverine	-	-
Protein digestion and absorption	-	Cystine	-	-
Protein digestion and absorption	-	Histamine	-	-
Protein digestion and absorption	-	Tyramine	-	-
Pathway Cluster	ID	Compound name	Comparative Analysis
			Treated vs Control
			Ratio ¶	p-value ||
Protein-derived Lys degradation	C_0078	Carnitine	1.34423	0.021953	*
Protein-derived Lys degradation	C_0004	Gly	1.17934	0.021577	*
Protein-derived Lys degradation	C_0095	N6,N6,N6-Trimethyllysine	1.27996	0.0088723	**
Protein-derived Lys degradation	C_0063	γ-Butyrobetaine	1.22241	0.0030223	**
Pathway Cluster	ID	Compound name	Comparative Analysis
			Treated vs Control
			Ratio ¶	p-value ||
Proximal tubule bicarbonate reclamation	A_0141	2-Oxoglutaric acid	1.73866	0.019422	*
Proximal tubule bicarbonate reclamation	C_0065	Gln	1.1497	0.1067
Proximal tubule bicarbonate reclamation	C_0068	Glu	1.18086	0.076447
Proximal tubule bicarbonate reclamation	A_0033	Malic acid	1.30284	0.0044717	**
Proximal tubule bicarbonate reclamation	A_0034	Phosphoenolpyruvic acid	1.16356	0.26357
Pathway Cluster	ID	Compound name	Comparative Analysis
			Treated vs Control
			Ratio ¶	p-value ||
Purine metabolism	C_0124	2'-Deoxyadenosine	1.14947	0.54799
Purine metabolism	C_0133	2'-Deoxyguanosine	1.24742	0.061102
Purine metabolism	A_0026	ADP	1.24239	0.42137
Purine metabolism	A_0106	ADP-ribose	1.29927	0.42687
Purine metabolism	A_0042	AMP	0.936511	0.91887
Purine metabolism	A_0028	ATP	1.31375	0.057446
Purine metabolism	C_0053	Adenine	1.33443	0.01934	*
Purine metabolism	C_0134	Adenosine	1.17513	0.42719
Purine metabolism	A_0107	Adenosine 5'-phosphosulfate	1.36567	0.17392
Purine metabolism	A_0045	GDP	1.2099	0.52321
Purine metabolism	A_0021	GMP	0.860633	0.80489
Purine metabolism	A_0029	GTP	1.3	0.045458	*
Purine metabolism	C_0065	Gln	1.1497	0.1067
Purine metabolism	C_0004	Gly	1.17934	0.021577	*
Purine metabolism	C_0072	Guanine	1.35076	0.028082	*
Purine metabolism	C_0141	Guanosine	1.13744	0.48412
Purine metabolism	C_0054	Hypoxanthine	1.19623	0.3195
Purine metabolism	C_0135	Inosine	1.18089	0.17483
Purine metabolism	A_0039	Ribose 5-phosphate	0.98191	0.91542
Purine metabolism	C_0001	Urea	1.06294	0.28349
Purine metabolism	A_0095	Uric acid	1.14048	0.74382
Purine metabolism	A_0096	Xanthosine	1.17897	0.046237	*
Purine metabolism	A_0135	dADP	1.13129	0.66726
Purine metabolism	A_0097	dAMP	<1	N.A.
Purine metabolism	A_0049	dATP	1.05652	0.69595
Purine metabolism	-	2',3'-cAMP	-	-
Purine metabolism	-	3',5'-ADP	-	-
Purine metabolism	-	3'-AMP	-	-
Purine metabolism	-	5-Aminoimidazole-4-carboxamide ribotide	-	-
Purine metabolism	-	Adenylosuccinic acid	-	-
Purine metabolism	-	Allantoic acid	-	-
Purine metabolism	-	Carbamoylphosphate	-	-
Purine metabolism	-	Glyoxylic acid	-	-
Purine metabolism	-	IDP	-	-
Purine metabolism	-	IMP	-	-
Purine metabolism	-	ITP	-	-
Purine metabolism	-	P1, P4-Di(adenosine-5') tetraphosphate_divalent	-	-
Purine metabolism	-	PRPP	-	-
Purine metabolism	-	Ribose 1-phosphate	-	-
Purine metabolism	-	XMP	-	-
Purine metabolism	-	XTP	-	-
Purine metabolism	-	Xanthine	-	-
Purine metabolism	-	cAMP	-	-
Purine metabolism	-	cGMP	-	-
Purine metabolism	-	dGDP	-	-
Purine metabolism	-	dGMP	-	-
Purine metabolism	-	dGTP	-	-
Purine metabolism	-	dIMP	-	-
Purine metabolism	-	dITP	-	-
Purine metabolism	-	ppGpp_divalent	-	-
Pathway Cluster	ID	Compound name	Comparative Analysis
			Treated vs Control
			Ratio ¶	p-value ||
Pyrimidine metabolism	C_0109	2'-Deoxycytidine	1.16049	0.65013
Pyrimidine metabolism	A_0104	2-Deoxyribose 1-phosphate	0.850111	0.36928
Pyrimidine metabolism	A_0057	3-Ureidopropionic acid	1.11852	0.4299
Pyrimidine metabolism	A_0043	CDP	1.12781	0.66318
Pyrimidine metabolism	A_0015	CMP	1.0051	0.99077
Pyrimidine metabolism	A_0027	CTP	1.25425	0.19407
Pyrimidine metabolism	C_0117	Cytidine	1.19496	0.23164
Pyrimidine metabolism	A_0065	Dihydroorotic acid	<1	N.A.
Pyrimidine metabolism	C_0065	Gln	1.1497	0.1067
Pyrimidine metabolism	A_0024	UDP	1.04558	0.8817
Pyrimidine metabolism	A_0127	UDP-glucose	1.06243	0.18479
Pyrimidine metabolism	A_0016	UMP	0.82528	0.69429
Pyrimidine metabolism	A_0048	UTP	1.16224	0.25906
Pyrimidine metabolism	C_0001	Urea	1.06294	0.28349
Pyrimidine metabolism	C_0118	Uridine	1.04943	0.89105
Pyrimidine metabolism	A_0136	dCDP	1.12051	0.3662
Pyrimidine metabolism	A_0046	dCTP	1.13382	N.A.
Pyrimidine metabolism	A_0023	dTDP	1.15181	0.64941
Pyrimidine metabolism	A_0041	dTMP	<1	N.A.
Pyrimidine metabolism	A_0047	dTTP	1.3112	0.23824
Pyrimidine metabolism	C_0008	β-Ala	1.24215	0.057018
Pyrimidine metabolism	-	2',3'-cCMP	-	-
Pyrimidine metabolism	-	2'-Deoxyuridine	-	-
Pyrimidine metabolism	-	3'-CMP	-	-
Pyrimidine metabolism	-	3-Aminoisobutyric acid	-	-
Pyrimidine metabolism	-	5-Methylcytosine	-	-
Pyrimidine metabolism	-	Barbituric acid	-	-
Pyrimidine metabolism	-	Carbamoylphosphate	-	-
Pyrimidine metabolism	-	Cytosine	-	-
Pyrimidine metabolism	-	Dihydrouracil	-	-
Pyrimidine metabolism	-	Malonic acid	-	-
Pyrimidine metabolism	-	Methylmalonic acid	-	-
Pyrimidine metabolism	-	N-Carbamoylaspartic acid	-	-
Pyrimidine metabolism	-	Orotic acid	-	-
Pyrimidine metabolism	-	Orotidine 5'-monophosphate	-	-
Pyrimidine metabolism	-	PRPP	-	-
Pyrimidine metabolism	-	Thymidine	-	-
Pyrimidine metabolism	-	Thymine	-	-
Pyrimidine metabolism	-	Uracil	-	-
Pyrimidine metabolism	-	dCMP	-	-
Pyrimidine metabolism	-	dUDP	-	-
Pyrimidine metabolism	-	dUMP	-	-
Pyrimidine metabolism	-	dUTP	-	-
Pathway Cluster	ID	Compound name	Comparative Analysis
			Treated vs Control
			Ratio ¶	p-value ||
Pyruvate metabolism	A_0025	Acetyl CoA_divalent	1.00903	0.97372
Pyruvate metabolism	A_0035	Dihydroxyacetone phosphate	1.0631	0.74698
Pyruvate metabolism	A_0002	Lactic acid	1.20063	0.058466
Pyruvate metabolism	A_0033	Malic acid	1.30284	0.0044717	**
Pyruvate metabolism	A_0034	Phosphoenolpyruvic acid	1.16356	0.26357
Pyruvate metabolism	A_0140	Pyruvic acid	1.29646	0.062945
Pyruvate metabolism	C_0154	S-Lactoylglutathione	1.08567	0.30136
Pyruvate metabolism	-	2-Isopropylmalic acid	-	-
Pyruvate metabolism	-	Malonyl CoA_divalent	-	-
Pathway Cluster	ID	Compound name	Comparative Analysis
			Treated vs Control
			Ratio ¶	p-value ||
Riboflavin metabolism	A_0109	FAD_divalent	0.963289	0.77945
Riboflavin metabolism	A_0029	GTP	1.3	0.045458	*
Riboflavin metabolism	C_0153	Riboflavin	1.11514	0.29738
Riboflavin metabolism	A_0144	Ribulose 5-phosphate	1.12666	0.53968
Riboflavin metabolism	-	5,6-Dimethylbenzimidazole	-	-
Pathway Cluster	ID	Compound name	Comparative Analysis
			Treated vs Control
			Ratio ¶	p-value ||
Salivary secretion	-	Acetylcholine	-	-
Salivary secretion	-	Noradrenaline	-	-
Salivary secretion	-	cAMP	-	-
Salivary secretion	-	cGMP	-	-
Pathway Cluster	ID	Compound name	Comparative Analysis
			Treated vs Control
			Ratio ¶	p-value ||
Secondary bile acid biosynthesis	-	Cholic acid	-	-
Secondary bile acid biosynthesis	-	Glycocholic acid	-	-
Secondary bile acid biosynthesis	-	Taurocholic acid	-	-
Pathway Cluster	ID	Compound name	Comparative Analysis
			Treated vs Control
			Ratio ¶	p-value ||
Sphingolipid metabolism	A_0066	Ethanolamine phosphate	1.2694	0.017984	*
Sphingolipid metabolism	C_0019	Ser	1.19051	0.060786
Sphingolipid metabolism	-	Psychosine	-	-
Pathway Cluster	ID	Compound name	Comparative Analysis
			Treated vs Control
			Ratio ¶	p-value ||
Starch and sucrose metabolism	A_0111	ADP-glucose	1.16522	0.70135
Starch and sucrose metabolism	A_0012	Fructose 6-phosphate	1.17057	0.090294
Starch and sucrose metabolism	A_0013	Glucose 1-phosphate	1.1344	0.56719
Starch and sucrose metabolism	A_0011	Glucose 6-phosphate	1.11282	0.52737
Starch and sucrose metabolism	A_0112	Glucuronic acid	1.38736	0.035326	*
Starch and sucrose metabolism	A_0112	Galacturonic acid	1.38736	0.035326	*
Starch and sucrose metabolism	A_0127	UDP-glucose	1.06243	0.18479
Starch and sucrose metabolism	A_0128	UDP-glucuronic acid	1.17275	0.020981	*
Starch and sucrose metabolism	-	Sucrose 6'-phosphate	-	-
Starch and sucrose metabolism	-	Trehalose 6-phosphate	-	-
Pathway Cluster	ID	Compound name	Comparative Analysis
			Treated vs Control
			Ratio ¶	p-value ||
Sulfur metabolism	A_0107	Adenosine 5'-phosphosulfate	1.36567	0.17392
Sulfur metabolism	C_0033	Cys	0.981235	0.96439
Sulfur metabolism	C_0031	Homoserine	1.15428	0.30953
Sulfur metabolism	C_0077	O-Acetylhomoserine	1.26628	0.58648
Sulfur metabolism	A_0084	O-Succinylhomoserine	1.08521	0.36304
Sulfur metabolism	C_0019	Ser	1.19051	0.060786
Sulfur metabolism	-	3',5'-ADP	-	-
Sulfur metabolism	-	Cystathionine	-	-
Sulfur metabolism	-	Homocysteine	-	-
Sulfur metabolism	-	O-Acetylserine	-	-
Pathway Cluster	ID	Compound name	Comparative Analysis
			Treated vs Control
			Ratio ¶	p-value ||
Synaptic vesicle cycle	A_0028	ATP	1.31375	0.057446
Synaptic vesicle cycle	C_0073	Dopamine	1.09787	0.54809
Synaptic vesicle cycle	C_0015	GABA	1.19973	0.094546
Synaptic vesicle cycle	C_0068	Glu	1.18086	0.076447
Synaptic vesicle cycle	C_0004	Gly	1.17934	0.021577	*
Synaptic vesicle cycle	-	Acetylcholine	-	-
Synaptic vesicle cycle	-	Histamine	-	-
Synaptic vesicle cycle	-	Noradrenaline	-	-
Synaptic vesicle cycle	-	Serotonin	-	-
Pathway Cluster	ID	Compound name	Comparative Analysis
			Treated vs Control
			Ratio ¶	p-value ||
Synthesis and degradation of ketone bodies	A_0003	3-Hydroxybutyric acid	1.21389	0.53703
Synthesis and degradation of ketone bodies	A_0025	Acetyl CoA_divalent	1.00903	0.97372
Synthesis and degradation of ketone bodies	-	Acetoacetic acid	-	-
Pathway Cluster	ID	Compound name	Comparative Analysis
			Treated vs Control
			Ratio ¶	p-value ||
Taurine and hypotaurine metabolism	A_0025	Acetyl CoA_divalent	1.00903	0.97372
Taurine and hypotaurine metabolism	C_0010	Ala	1.14283	0.10309
Taurine and hypotaurine metabolism	C_0033	Cys	0.981235	0.96439
Taurine and hypotaurine metabolism	A_0062	Cysteinesulfinic acid	1<	N.A.
Taurine and hypotaurine metabolism	C_0021	Hypotaurine	1.28246	0.027659	*
Taurine and hypotaurine metabolism	A_0115	Isethionic acid	0.724503	N.A.
Taurine and hypotaurine metabolism	A_0140	Pyruvic acid	1.29646	0.062945
Taurine and hypotaurine metabolism	C_0037	Taurine	1.22377	0.038689	*
Taurine and hypotaurine metabolism	-	Cysteamine	-	-
Taurine and hypotaurine metabolism	-	Cysteic acid	-	-
Taurine and hypotaurine metabolism	-	Taurocholic acid	-	-
Taurine and hypotaurine metabolism	-	Taurocyamine	-	-
Pathway Cluster	ID	Compound name	Comparative Analysis
			Treated vs Control
			Ratio ¶	p-value ||
Terpenoid backbone biosynthesis	A_0025	Acetyl CoA_divalent	1.00903	0.97372
Terpenoid backbone biosynthesis	A_0142	Glyceraldehyde 3-phosphate	1.03026	0.73834
Terpenoid backbone biosynthesis	A_0073	Mevalonic acid	1.34179	0.0054569	**
Terpenoid backbone biosynthesis	A_0140	Pyruvic acid	1.29646	0.062945
Pathway Cluster	ID	Compound name	Comparative Analysis
			Treated vs Control
			Ratio ¶	p-value ||
Thiamine metabolism	C_0061	4-Methyl-5-thiazoleethanol	1.42259	0.31769
Thiamine metabolism	C_0033	Cys	0.981235	0.96439
Thiamine metabolism	C_0004	Gly	1.17934	0.021577	*
Thiamine metabolism	A_0142	Glyceraldehyde 3-phosphate	1.03026	0.73834
Thiamine metabolism	A_0140	Pyruvic acid	1.29646	0.062945
Thiamine metabolism	C_0132	Thiamine	1.28211	0.032533	*
Thiamine metabolism	C_0151	Thiamine phosphate	1.3271	0.031768	*
Thiamine metabolism	C_0090	Tyr	1.22715	0.038071	*
Pathway Cluster	ID	Compound name	Comparative Analysis
			Treated vs Control
			Ratio ¶	p-value ||
Tropane, piperidine and pyridine alkaloid biosynthesis	A_0098	3-Phenyllactic acid	<1	N.A.
Tropane, piperidine and pyridine alkaloid biosynthesis	C_0047	Ile	1.21654	0.049415	*
Tropane, piperidine and pyridine alkaloid biosynthesis	C_0066	Lys	1.15855	0.090743
Tropane, piperidine and pyridine alkaloid biosynthesis	C_0036	Nicotinic acid	1.24049	0.22157
Tropane, piperidine and pyridine alkaloid biosynthesis	C_0081	Phe	1.20266	0.055537
Tropane, piperidine and pyridine alkaloid biosynthesis	C_0006	Piperidine	1.08299	0.5586
Tropane, piperidine and pyridine alkaloid biosynthesis	C_0007	Putrescine	0.767958	0.20285
Tropane, piperidine and pyridine alkaloid biosynthesis	-	Anabasine	-	-
Tropane, piperidine and pyridine alkaloid biosynthesis	-	Atropine	-	-
Tropane, piperidine and pyridine alkaloid biosynthesis	-	Cadaverine	-	-
Tropane, piperidine and pyridine alkaloid biosynthesis	-	N-Methylputrescine	-	-
Tropane, piperidine and pyridine alkaloid biosynthesis	-	Nicotine	-	-
Tropane, piperidine and pyridine alkaloid biosynthesis	-	Nornicotine	-	-
Tropane, piperidine and pyridine alkaloid biosynthesis	-	Phenylpyruvic acid	-	-
Tropane, piperidine and pyridine alkaloid biosynthesis	-	Pipecolic acid	-	-
Tropane, piperidine and pyridine alkaloid biosynthesis	-	Pseudopelletierine	-	-
Tropane, piperidine and pyridine alkaloid biosynthesis	-	Scopolamine	-	-
Tropane, piperidine and pyridine alkaloid biosynthesis	-	Tropic acid	-	-
Tropane, piperidine and pyridine alkaloid biosynthesis	-	Tropine	-	-
Tropane, piperidine and pyridine alkaloid biosynthesis	-	Tropinone	-	-
Pathway Cluster	ID	Compound name	Comparative Analysis
			Treated vs Control
			Ratio ¶	p-value ||
Trp metabolism	A_0025	Acetyl CoA_divalent	1.00903	0.97372
Trp metabolism	C_0103	Kynurenine	1.22443	0.031406	*
Trp metabolism	C_0102	Trp	1.18627	0.05036
Trp metabolism	-	2-Oxoadipic acid	-	-
Trp metabolism	-	3-Hydroxyanthranilic acid	-	-
Trp metabolism	-	3-Indoleacetonitrile	-	-
Trp metabolism	-	3-Methoxyanthranilic acid	-	-
Trp metabolism	-	5-Hydroxyindoleacetic acid	-	-
Trp metabolism	-	5-Hydroxytryptophan	-	-
Trp metabolism	-	5-Methoxyindoleacetic acid	-	-
Trp metabolism	-	5-Methoxytryptamine	-	-
Trp metabolism	-	Anthranilic acid	-	-
Trp metabolism	-	Glutaryl CoA_divalent	-	-
Trp metabolism	-	Indole-3-acetaldehyde	-	-
Trp metabolism	-	Indole-3-acetamide	-	-
Trp metabolism	-	Indole-3-acetic acid	-	-
Trp metabolism	-	Indole-3-ethanol	-	-
Trp metabolism	-	Kynurenic acid	-	-
Trp metabolism	-	Melatonin	-	-
Trp metabolism	-	N-Methyltryptamine	-	-
Trp metabolism	-	Quinolinic acid	-	-
Trp metabolism	-	Serotonin	-	-
Trp metabolism	-	Tryptamine	-	-
Trp metabolism	-	Xanthurenic acid	-	-
Trp metabolism	-	o-Aminophenol	-	-
Pathway Cluster	ID	Compound name	Comparative Analysis
			Treated vs Control
			Ratio ¶	p-value ||
Tyr metabolism	C_0073	Dopamine	1.09787	0.54809
Tyr metabolism	A_0005	Fumaric acid	1.36725	0.0041306	**
Tyr metabolism	A_0140	Pyruvic acid	1.29646	0.062945
Tyr metabolism	A_0032	Succinic acid	1.22845	0.0086567	**
Tyr metabolism	C_0090	Tyr	1.22715	0.038071	*
Tyr metabolism	-	2,5-Dihydroxybenzoic acid	-	-
Tyr metabolism	-	3,3',5-Triiodothyronine	-	-
Tyr metabolism	-	3,5-Diiodotyrosine	-	-
Tyr metabolism	-	3-Iodotyrosine	-	-
Tyr metabolism	-	3-Methoxy-4-hydroxyphenylethyleneglycol	-	-
Tyr metabolism	-	3-Methoxytyramine	-	-
Tyr metabolism	-	Acetoacetic acid	-	-
Tyr metabolism	-	Adrenaline	-	-
Tyr metabolism	-	DOPA	-	-
Tyr metabolism	-	Homovanillic acid	-	-
Tyr metabolism	-	N-Methyltyramine	-	-
Tyr metabolism	-	Noradrenaline	-	-
Tyr metabolism	-	Succinic semialdehyde	-	-
Tyr metabolism	-	Tyramine	-	-
Tyr metabolism	-	Vanillylmandelic acid	-	-
Tyr metabolism	-	p-Chlorophenylacetic acid_-CO2	-	-
Tyr metabolism	-	p-Hydroxyphenylacetic acid	-	-
Tyr metabolism	-	p-Hydroxyphenylpyruvic acid	-	-
Tyr metabolism	-	β-Tyr	-	-
Pathway Cluster	ID	Compound name	Comparative Analysis
			Treated vs Control
			Ratio ¶	p-value ||
Ubiquinone and other terpenoid-quinone biosynthesis	C_0090	Tyr	1.22715	0.038071	*
Ubiquinone and other terpenoid-quinone biosynthesis	-	p-Coumaric acid	-	-
Ubiquinone and other terpenoid-quinone biosynthesis	-	p-Hydroxybenzoic acid	-	-
Ubiquinone and other terpenoid-quinone biosynthesis	-	p-Hydroxyphenylpyruvic acid	-	-
Pathway Cluster	ID	Compound name	Comparative Analysis
			Treated vs Control
			Ratio ¶	p-value ||
Urea cycle	C_0087	Arg	1.43061	0.33464
Urea cycle	C_0143	Argininosuccinic acid	0.807368	0.04584	*
Urea cycle	C_0052	Asp	1.02918	0.71741
Urea cycle	C_0088	Citrulline	1.17784	0.076878
Urea cycle	C_0045	Creatine	1.23581	0.050108
Urea cycle	C_0024	Creatinine	1.06062	0.39824
Urea cycle	A_0005	Fumaric acid	1.36725	0.0041306	**
Urea cycle	A_0078	N-Acetylglutamic acid	1.06083	0.28386
Urea cycle	C_0086	N-Acetylornithine	1.50822	0.055828
Urea cycle	C_0050	Ornithine	1.15651	0.073466
Urea cycle	A_0090	Phosphocreatine	1.00907	0.9642
Urea cycle	C_0009	Sarcosine	1.03247	0.90223
Urea cycle	C_0001	Urea	1.06294	0.28349
Urea cycle	-	1-Methylhydantoin	-	-
Urea cycle	-	4-Guanidinobutyric acid	-	-
Urea cycle	-	Carbamoylphosphate	-	-
Urea cycle	-	Guanidoacetic acid	-	-
Urea cycle	-	Octopine	-	-
Pathway Cluster	ID	Compound name	Comparative Analysis
			Treated vs Control
			Ratio ¶	p-value ||
Val, Leu and Ile metabolism	A_0006	2-Oxoisovaleric acid	1.19277	0.056662
Val, Leu and Ile metabolism	A_0105	4-Methyl-2-oxovaleric acid	1.29414	0.032422	*
Val, Leu and Ile metabolism	A_0105	3-Methyl-2-oxovaleric acid	1.29414	0.032422	*
Val, Leu and Ile metabolism	C_0047	Ile	1.21654	0.049415	*
Val, Leu and Ile metabolism	C_0046	Leu	1.18621	0.027584	*
Val, Leu and Ile metabolism	C_0028	Val	1.21318	0.020473	*
Pathway Cluster	ID	Compound name	Comparative Analysis
			Treated vs Control
			Ratio ¶	p-value ||
Valine, leucine and isoleucine biosynthesis	A_0006	2-Oxoisovaleric acid	1.19277	0.056662
Valine, leucine and isoleucine biosynthesis	A_0105	4-Methyl-2-oxovaleric acid	1.29414	0.032422	*
Valine, leucine and isoleucine biosynthesis	A_0105	3-Methyl-2-oxovaleric acid	1.29414	0.032422	*
Valine, leucine and isoleucine biosynthesis	A_0025	Acetyl CoA_divalent	1.00903	0.97372
Valine, leucine and isoleucine biosynthesis	C_0047	Ile	1.21654	0.049415	*
Valine, leucine and isoleucine biosynthesis	C_0046	Leu	1.18621	0.027584	*
Valine, leucine and isoleucine biosynthesis	A_0140	Pyruvic acid	1.29646	0.062945
Valine, leucine and isoleucine biosynthesis	C_0029	Thr	1.17585	0.063232
Valine, leucine and isoleucine biosynthesis	C_0028	Val	1.21318	0.020473	*
Valine, leucine and isoleucine biosynthesis	-	2-Isopropylmalic acid	-	-
Valine, leucine and isoleucine biosynthesis	-	2-Oxobutyric acid	-	-
Valine, leucine and isoleucine biosynthesis	-	Citraconic acid	-	-
Valine, leucine and isoleucine biosynthesis	-	Citramalic acid	-	-
Pathway Cluster	ID	Compound name	Comparative Analysis
			Treated vs Control
			Ratio ¶	p-value ||
Vascular smooth muscle contraction	C_0134	Adenosine	1.17513	0.42719
Vascular smooth muscle contraction	-	Noradrenaline	-	-
Vascular smooth muscle contraction	-	cAMP	-	-
Vascular smooth muscle contraction	-	cGMP	-	-
Pathway Cluster	ID	Compound name	Comparative Analysis
			Treated vs Control
			Ratio ¶	p-value ||
Vitamin B6 metabolism	A_0141	2-Oxoglutaric acid	1.73866	0.019422	*
Vitamin B6 metabolism	C_0010	Ala	1.14283	0.10309
Vitamin B6 metabolism	C_0068	Glu	1.18086	0.076447
Vitamin B6 metabolism	A_0142	Glyceraldehyde 3-phosphate	1.03026	0.73834
Vitamin B6 metabolism	C_0082	Pyridoxal	1.18793	0.01549	*
Vitamin B6 metabolism	C_0122	Pyridoxamine 5'-phosphate	1.26977	0.21551
Vitamin B6 metabolism	C_0083	Pyridoxine	1.06934	0.3703
Vitamin B6 metabolism	A_0140	Pyruvic acid	1.29646	0.062945
Vitamin B6 metabolism	A_0144	Ribulose 5-phosphate	1.12666	0.53968
Vitamin B6 metabolism	-	4-Pyridoxic acid	-	-
Vitamin B6 metabolism	-	Erythrose 4-phosphate	-	-
Vitamin B6 metabolism	-	Pyridoxal 5-phosphate	-	-
Vitamin B6 metabolism	-	Pyridoxamine	-	-
Vitamin B6 metabolism	-	Succinic semialdehyde	-	-
Pathway Cluster	ID	Compound name	Comparative Analysis
			Treated vs Control
			Ratio ¶	p-value ||
Vitamin digestion and absorption	A_0060	Ascorbic acid	1.0139	0.96823
Vitamin digestion and absorption	A_0145	CoA_divalent	0.948665	0.87591
Vitamin digestion and absorption	A_0109	FAD_divalent	0.963289	0.77945
Vitamin digestion and absorption	C_0158	Folic acid	1.09512	0.30784
Vitamin digestion and absorption	A_0030	NAD+	1.27299	0.0051395	**
Vitamin digestion and absorption	C_0035	Nicotinamide	1.29586	0.13531
Vitamin digestion and absorption	A_0087	Pantothenic acid	1.31306	0.00029961	***
Vitamin digestion and absorption	C_0082	Pyridoxal	1.18793	0.01549	*
Vitamin digestion and absorption	C_0122	Pyridoxamine 5'-phosphate	1.26977	0.21551
Vitamin digestion and absorption	C_0153	Riboflavin	1.11514	0.29738
Vitamin digestion and absorption	C_0132	Thiamine	1.28211	0.032533	*
Vitamin digestion and absorption	-	Biotin	-	-
Vitamin digestion and absorption	-	Pyridoxal 5-phosphate	-	-
Vitamin digestion and absorption	-	Pyridoxamine	-	-
Pathway Cluster	ID	Compound name	Comparative Analysis
			Treated vs Control
			Ratio ¶	p-value ||
Zeatin biosynthesis	C_0144	5'-Deoxy-5'-methylthioadenosine	1.50679	0.29025
Zeatin biosynthesis	A_0026	ADP	1.24239	0.42137
Zeatin biosynthesis	A_0042	AMP	0.936511	0.91887
Zeatin biosynthesis	A_0028	ATP	1.31375	0.057446
Zeatin biosynthesis	C_0053	Adenine	1.33443	0.01934	*
Zeatin biosynthesis	C_0156	S-Adenosylmethionine	1.39901	0.028755	*
Zeatin biosynthesis	A_0024	UDP	1.04558	0.8817
Zeatin biosynthesis	A_0127	UDP-glucose	1.06243	0.18479
Zeatin biosynthesis	-	O-Acetylserine	-	-
Zeatin biosynthesis	-	trans-Zeatin	-	-
Pathway Cluster	ID	Compound name	Comparative Analysis
			Treated vs Control
			Ratio ¶	p-value ||
beta-Alanine metabolism	A_0057	3-Ureidopropionic acid	1.11852	0.4299
beta-Alanine metabolism	A_0025	Acetyl CoA_divalent	1.00903	0.97372
beta-Alanine metabolism	C_0052	Asp	1.02918	0.71741
beta-Alanine metabolism	C_0108	Carnosine	1.08416	0.46093
beta-Alanine metabolism	C_0015	GABA	1.19973	0.094546
beta-Alanine metabolism	C_0074	His	1.14206	0.080428
beta-Alanine metabolism	A_0074	N-Acetyl-β-alanine	<1	N.A.
beta-Alanine metabolism	A_0087	Pantothenic acid	1.31306	0.00029961	***
beta-Alanine metabolism	C_0064	Spermidine	1.0427	0.49073
beta-Alanine metabolism	C_0100	Spermine	1.30303	0.056873
beta-Alanine metabolism	C_0008	β-Ala	1.24215	0.057018
beta-Alanine metabolism	C_0105	β-Ala-Lys	1.48565	0.22928
beta-Alanine metabolism	-	1,3-Diaminopropane	-	-
beta-Alanine metabolism	-	3-Aminopropionitrile	-	-
beta-Alanine metabolism	-	3-Hydroxypropionic acid	-	-
beta-Alanine metabolism	-	Anserine	-	-
beta-Alanine metabolism	-	Dihydrouracil	-	-
beta-Alanine metabolism	-	Malonic acid	-	-
beta-Alanine metabolism	-	Malonyl CoA_divalent	-	-
beta-Alanine metabolism	-	Propionyl CoA_divalent	-	-
beta-Alanine metabolism	-	Quinolinic acid	-	-
beta-Alanine metabolism	-	Uracil	-	-
¶ The ratio is of computed by using averaged detection values. The latter was used as denominator.
|| The p-value is computed by Welch's t-test. (*<0.05, **<0.01, ***<0.001)

## Sheet: HMDB Categorization
HMDB Physical Property Categorization
Major Category	Minor Category	ID	Compound name	Comparative Analysis
				Treated vs Control
				Ratio ¶	p-value ||
Anti-oxidant	Anti-oxidant, Free radical scavenger	A_0060	Ascorbic acid	1.0139	0.96823
Anti-oxidant	Anti-oxidant, Free radical scavenger	C_0108	Carnosine	1.08416	0.46093
Anti-oxidant	Anti-oxidant	C_0146	Glutathione (GSH)	1.22646	0.043858	*
Anti-oxidant	Anti-oxidant	C_0021	Hypotaurine	1.28246	0.027659	*
Anti-oxidant	Anti-oxidant	-	2,5-Dihydroxybenzoic acid	-	-
Anti-oxidant	Free radical scavenger	-	3-Hydroxyanthranilic acid	-	-
Anti-oxidant	Anti-oxidant, Free radical scavenger, ROS inhibitor	-	6,8-Thioctic acid	-	-
Anti-oxidant	Anti-oxidant, Free radical scavenger	-	Ergothioneine	-	-
Anti-oxidant	Anti-oxidant	-	Melatonin	-	-
Anti-oxidant	Anti-oxidant	-	S-Methylcysteine	-	-
Anti-oxidant	Anti-oxidant	-	Syringic acid	-	-
Anti-oxidant	Anti-oxidant	-	Tartaric acid	-	-
Anti-oxidant	Anti-oxidant	-	o-Coumaric acid	-	-
Anti-oxidant	Anti-oxidant	-	trans-Ferlic acid	-	-
Major Category	Minor Category	ID	Compound name	Comparative Analysis
				Treated vs Control
				Ratio ¶	p-value ||
Apoptosis	Apoptosis	A_0108	Butyric acid	1.33925	0.10492
Apoptosis	Apoptosis inhibitor	A_0061	CDP-choline	1.46409	0.0055	**
Apoptosis	Apoptosis	C_0094	N6-Acetyllysine	1.29856	0.061323
Apoptosis	Apoptosis	-	4-Methylthio-2-oxobutyric acid	-	-
Apoptosis	Apoptosis	-	Palmitoylcarnitine	-	-
Major Category	Minor Category	ID	Compound name	Comparative Analysis
				Treated vs Control
				Ratio ¶	p-value ||
Arthritis	Rheumatoid arthritis	C_0074	His	1.14206	0.080428
Arthritis	Arthritis	C_0035	Nicotinamide	1.29586	0.13531
Arthritis	Arthritis	A_0095	Uric acid	1.14048	0.74382
Arthritis	Anti-Rheumatic activity	-	2,5-Dihydroxybenzoic acid	-	-
Arthritis	Arthritis treatment	-	Glucosamine	-	-
Major Category	Minor Category	ID	Compound name	Comparative Analysis
				Treated vs Control
				Ratio ¶	p-value ||
Bile acids	Bile acids	-	Cholic acid	-	-
Bile acids	Bile acids, Cholic acid-conjugate	-	Glycocholic acid	-	-
Bile acids	Bile acids, Cholic acid-conjugate	-	Taurocholic acid	-	-
Major Category	Minor Category	ID	Compound name	Comparative Analysis
				Treated vs Control
				Ratio ¶	p-value ||
Carcinogenesis	Carcinogenesis, Oxidized nucleoside	C_0124	5'-Deoxyadenosine	1.14947	0.54799
Carcinogenesis	Anti-carcinogenensis	A_0108	Butyric acid	1.33925	0.10492
Carcinogenesis	Histone acetylation	C_0092	N8-Acetylspermidine	1.22919	0.12522
Carcinogenesis	Prostate cancer	C_0009	Sarcosine	1.03247	0.90223
Carcinogenesis	Carcinogen	-	3-Hydroxyanthranilic acid	-	-
Carcinogenesis	Carcinoid tumors	-	3-Methoxytyramine	-	-
Carcinogenesis	Carcinoid tumor	-	5-Hydroxyindoleacetic acid	-	-
Carcinogenesis	Stomach cancer, Rectum cancer, Lung cancer	-	5-Methoxyindoleacetic acid	-	-
Carcinogenesis	Carcinogenesis	-	8-Hydroxy-2'-deoxyguanosine	-	-
Carcinogenesis	Cancer	-	Cytosine	-	-
Carcinogenesis	Carcinogenesis	-	Pyridine	-	-
Major Category	Minor Category	ID	Compound name	Comparative Analysis
				Treated vs Control
				Ratio ¶	p-value ||
Cardiac disease	Cardiovascular system	C_0055	1-Methylnicotinamide	2.14978	0.00040654	***
Cardiac disease	Cardiovascular disease	C_0098	ADMA	1.30353	0.07361
Cardiac disease	Improve heart muscle disease	C_0078	Carnitine	1.34423	0.021953	*
Cardiac disease	Cardiomyopathy	C_0037	Taurine	1.22377	0.038689	*
Cardiac disease	Cardiovascular disease	-	Caffeine	-	-
Cardiac disease	Cardiovascular disease	-	Homocysteine	-	-
Cardiac disease	Heart failure treatment	-	Oxypurinol	-	-
Cardiac disease	Myocardial ischemia	-	Palmitoylcarnitine	-	-
Cardiac disease	Cardiotonic agent	-	Phenylephrine	-	-
Cardiac disease	Anti-arrhythmia agent	-	Propranolol	-	-
Cardiac disease	Anti-arrhythmia agent, Calcium channel blocker	-	Verapamil	-	-
Major Category	Minor Category	ID	Compound name	Comparative Analysis
				Treated vs Control
				Ratio ¶	p-value ||
Catecholamines and Derivatives	Catecholamines and Derivatives	C_0073	Dopamine	1.09787	0.54809
Catecholamines and Derivatives	Catecholamines and Derivatives	C_0081	Phe	1.20266	0.055537
Catecholamines and Derivatives	Catecholamines and Derivatives	C_0090	Tyr	1.22715	0.038071	*
Catecholamines and Derivatives	Catecholamines and Derivatives	-	3-Methoxytyramine	-	-
Catecholamines and Derivatives	Catecholamines and Derivatives	-	Adrenaline	-	-
Catecholamines and Derivatives	Catecholamines and Derivatives	-	DOPA	-	-
Catecholamines and Derivatives	Catecholamines and Derivatives	-	DOPA	-	-
Catecholamines and Derivatives	Catecholamines and Derivatives	-	Homovanillic acid	-	-
Catecholamines and Derivatives	Catecholamines and Derivatives	-	Noradrenaline	-	-
Catecholamines and Derivatives	Catecholamines and Derivatives	-	Phenylephrine	-	-
Catecholamines and Derivatives	Catecholamines and Derivatives	-	Tyramine	-	-
Catecholamines and Derivatives	Catecholamines and Derivatives	-	Vanillylmandelic acid	-	-
Major Category	Minor Category	ID	Compound name	Comparative Analysis
				Treated vs Control
				Ratio ¶	p-value ||
Cell function	Cellular Proliferation	A_0108	Butyric acid	1.33925	0.10492
Cell function	Cell membrane	A_0061	CDP-choline	1.46409	0.0055	**
Cell function	Cell growth, Cell's energy shuttle	C_0045	Creatine	1.23581	0.050108
Cell function	Cell cycle	C_0094	N6-Acetyllysine	1.29856	0.061323
Cell function	Differentiation	C_0092	N8-Acetylspermidine	1.22919	0.12522
Cell function	Cell growth, Cell division	C_0007	Putrescine	0.767958	0.20285
Cell function	Cellular Proliferation	C_0019	Ser	1.19051	0.060786
Cell function	Stabilizer of cell membrane	C_0037	Taurine	1.22377	0.038689	*
Cell function	Cellular proliferation	C_0132	Thiamine	1.28211	0.032533	*
Cell function	Cell necrosis	-	Homocysteic acid	-	-
Cell function	Differentiation	-	N1-Acetylspermidine	-	-
Cell function	Differentiation	-	N1-Acetylspermidine	-	-
Major Category	Minor Category	ID	Compound name	Comparative Analysis
				Treated vs Control
				Ratio ¶	p-value ||
Cholesterol	Cholesterol synthesis	A_0003	3-Hydroxybutyric acid	1.21389	0.53703
Cholesterol	Cholesterol synthesis, HMG CoA	A_0025	Acetyl CoA_divalent	1.00903	0.97372
Cholesterol	Cholesterol reducer	A_0060	Ascorbic acid	1.0139	0.96823
Cholesterol	Cholesterol synthesis, HMG CoA	A_0145	CoA_divalent	0.948665	0.87591
Cholesterol	Cholesterol synthesis, HMG CoA	A_0073	Mevalonic acid	1.34179	0.0054569	**
Cholesterol	Cholesterol reducer	C_0035	Nicotinamide	1.29586	0.13531
Cholesterol	Cholesterol excretion	C_0037	Taurine	1.22377	0.038689	*
Cholesterol	Cholesterol synthesis	-	Acetoacetic acid	-	-
Cholesterol	Cholesterol metabolism	-	Cholic acid	-	-
Cholesterol	Cholesterol homeostasis	-	Glycocholic acid	-	-
Cholesterol	Cholesterol homeostasis	-	Taurocholic acid	-	-
Major Category	Minor Category	ID	Compound name	Comparative Analysis
				Treated vs Control
				Ratio ¶	p-value ||
Collagen	Component of collagen	C_0079	5-Hydroxylysine	1.12622	0.12512
Collagen	Collagen hydroxylation	A_0060	Ascorbic acid	1.0139	0.96823
Collagen	Component of collagen, Collagen hydroxylation	C_0044	Hydroxyproline	1.18332	0.054545
Collagen	Component of collagen	C_0025	Pro	1.2354	0.034486	*
Collagen	Collagen metabolism	-	Gly-Pro	-	-
Major Category	Minor Category	ID	Compound name	Comparative Analysis
				Treated vs Control
				Ratio ¶	p-value ||
Cytokine, Hormone	Anti-inflammatory	C_0055	1-Methylnicotinamide	2.14978	0.00040654	***
Cytokine, Hormone	Immunity	C_0010	Ala	1.14283	0.10309
Cytokine, Hormone	Corticosterone	C_0108	Carnosine	1.08416	0.46093
Cytokine, Hormone	Anti-inflammatory	C_0074	His	1.14206	0.080428
Cytokine, Hormone	help balance hormonal changes in women	C_0083	Pyridoxine	1.06934	0.3703
Cytokine, Hormone	Immunity	C_0029	Thr	1.17585	0.063232
Cytokine, Hormone	Anti-inflammatory	-	2,5-Dihydroxybenzoic acid	-	-
Cytokine, Hormone	Immunodeficiency	-	3-Methylguanine	-	-
Cytokine, Hormone	IL-3	-	4-Methylthio-2-oxobutyric acid	-	-
Cytokine, Hormone	Interferon-gamma	-	7,8-Dihydroneopterin	-	-
Cytokine, Hormone	suppressive on the immune system	-	Adrenaline	-	-
Cytokine, Hormone	Immune system regulator	-	Cysteamine	-	-
Cytokine, Hormone	Hormones	-	Gibberellic acid	-	-
Cytokine, Hormone	Hormone biosynthesis	-	Homocysteinesulfinic acid	-	-
Cytokine, Hormone	nonsteroidal anti-inflammatory drug	-	Ibuprofen	-	-
Cytokine, Hormone	TNF activator, Anti-inflammatory	-	Methylguanidine	-	-
Cytokine, Hormone	Interferon-gamma, Inflammatory	-	Picolinic acid	-	-
Cytokine, Hormone	Hormones, Acromegaly	-	TRH	-	-
Cytokine, Hormone	Hormones	-	Tryptamine	-	-
Major Category	Minor Category	ID	Compound name	Comparative Analysis
				Treated vs Control
				Ratio ¶	p-value ||
Cytotoxity	Cytotoxity	C_0007	Putrescine	0.767958	0.20285
Cytotoxity	Cytotoxity	-	3',5'-ADP	-	-
Cytotoxity	Cytotoxity	-	Cadaverine	-	-
Major Category	Minor Category	ID	Compound name	Comparative Analysis
				Treated vs Control
				Ratio ¶	p-value ||
DNA damage	DNA repair	C_0094	N6-Acetyllysine	1.29856	0.061323
DNA damage	Genotoxicy	A_0121	Propionic acid	1.27295	0.041603	*
DNA damage	DNA damage	-	7-Methylguanine	-	-
DNA damage	DNA damage	-	8-Hydroxy-2'-deoxyguanosine	-	-
DNA damage	DNA polymerase inhibitor	-	Phosphonoacetic acid	-	-
Major Category	Minor Category	ID	Compound name	Comparative Analysis
				Treated vs Control
				Ratio ¶	p-value ||
Dicarboxylic acid compounds	Dicarboxylic acid compounds	A_0141	2-Oxoglutaric acid	1.73866	0.019422	*
Dicarboxylic acid compounds	Dicarboxylic acid compounds	A_0059	Adipic acid	1<	N.A.
Dicarboxylic acid compounds	Dicarboxylic acid compounds	C_0075	Daminozide	1.463	0.06724
Dicarboxylic acid compounds	Dicarboxylic acid compounds	A_0005	Fumaric acid	1.36725	0.0041306	**
Dicarboxylic acid compounds	Dicarboxylic acid compounds	A_0067	Glucaric acid	1.46179	N.A.
Dicarboxylic acid compounds	Dicarboxylic acid compounds	A_0033	Malic acid	1.30284	0.0044717	**
Dicarboxylic acid compounds	Dicarboxylic acid compounds	A_0032	Succinic acid	1.22845	0.0086567	**
Dicarboxylic acid compounds	Dicarboxylic acid compounds	-	2-Isopropylmalic acid	-	-
Dicarboxylic acid compounds	Dicarboxylic acid compounds	-	2-Oxoadipic acid	-	-
Dicarboxylic acid compounds	Dicarboxylic acid compounds	-	Azelaic acid	-	-
Dicarboxylic acid compounds	Dicarboxylic acid compounds	-	Citraconic acid	-	-
Dicarboxylic acid compounds	Dicarboxylic acid compounds	-	Citramalic acid	-	-
Dicarboxylic acid compounds	Dicarboxylic acid compounds	-	Dodecanedioic acid	-	-
Dicarboxylic acid compounds	Dicarboxylic acid compounds	-	Glutaric acid	-	-
Dicarboxylic acid compounds	Dicarboxylic acid compounds	-	Itaconic acid	-	-
Dicarboxylic acid compounds	Dicarboxylic acid compounds	-	Maleic acid	-	-
Dicarboxylic acid compounds	Dicarboxylic acid compounds	-	Malonic acid	-	-
Dicarboxylic acid compounds	Dicarboxylic acid compounds	-	Methylmalonic acid	-	-
Dicarboxylic acid compounds	Dicarboxylic acid compounds	-	Pimelic acid	-	-
Dicarboxylic acid compounds	Dicarboxylic acid compounds	-	Quinolinic acid	-	-
Dicarboxylic acid compounds	Dicarboxylic acid compounds	-	Sebacic acid	-	-
Dicarboxylic acid compounds	Dicarboxylic acid compounds	-	Suberic acid	-	-
Dicarboxylic acid compounds	Dicarboxylic acid compounds	-	Tartaric acid	-	-
Dicarboxylic acid compounds	Dicarboxylic acid compounds	-	cis,cis-Muconic acid	-	-
Dicarboxylic acid compounds	Dicarboxylic acid compounds	-	trans-Glutaconic acid	-	-
Major Category	Minor Category	ID	Compound name	Comparative Analysis
				Treated vs Control
				Ratio ¶	p-value ||
Dopamine related substances	Dopamine related substances	A_0061	CDP-choline	1.46409	0.0055	**
Dopamine related substances	Dopamine related substances	C_0073	Dopamine	1.09787	0.54809
Dopamine related substances	Dopamine related substances	-	3-Methoxytyramine	-	-
Dopamine related substances	Dopamine related substances	-	5,6,7,8-Tetrahydrobiopterin	-	-
Dopamine related substances	Dopamine related substances	-	DOPA	-	-
Dopamine related substances	Dopamine related substances	-	DOPA	-	-
Dopamine related substances	Dopamine related substances	-	Homovanillic acid	-	-
Dopamine related substances	Dopamine related substances	-	Noradrenaline	-	-
Major Category	Minor Category	ID	Compound name	Comparative Analysis
				Treated vs Control
				Ratio ¶	p-value ||
Electron carrier	Electron carrier	A_0030	NAD+	1.27299	0.0051395	**
Electron carrier	Electron carrier	A_0031	NADP+	1.16283	0.14937
Electron carrier	Electron carrier	-	NADH	-	-
Electron carrier	Electron carrier	-	NADPH_divalent	-	-
Major Category	Minor Category	ID	Compound name	Comparative Analysis
				Treated vs Control
				Ratio ¶	p-value ||
Essential amino acid	Essential amino acid	C_0074	His	1.14206	0.080428
Essential amino acid	Essential amino acid	C_0047	Ile	1.21654	0.049415	*
Essential amino acid	Essential amino acid	C_0046	Leu	1.18621	0.027584	*
Essential amino acid	Essential amino acid	C_0066	Lys	1.15855	0.090743
Essential amino acid	Essential amino acid	C_0070	Met	1.23335	0.020709	*
Essential amino acid	Essential amino acid	C_0081	Phe	1.20266	0.055537
Essential amino acid	Essential amino acid	C_0029	Thr	1.17585	0.063232
Essential amino acid	Essential amino acid	C_0102	Trp	1.18627	0.05036
Essential amino acid	Essential amino acid	C_0028	Val	1.21318	0.020473	*
Major Category	Minor Category	ID	Compound name	Comparative Analysis
				Treated vs Control
				Ratio ¶	p-value ||
Guanidino compounds	Guanidino compounds	C_0087	Arg	1.43061	0.33464
Guanidino compounds	Guanidino compounds	-	4-Guanidinobutyric acid	-	-
Guanidino compounds	Guanidino compounds	-	Guanidinosuccinic acid	-	-
Guanidino compounds	Guanidino compounds	-	Guanidoacetic acid	-	-
Guanidino compounds	Guanidino compounds	-	Homoarginine	-	-
Guanidino compounds	Guanidino compounds	-	Metformin	-	-
Guanidino compounds	Guanidino compounds	-	Methylguanidine	-	-
Guanidino compounds	Guanidino compounds	-	Taurocyamine	-	-
Major Category	Minor Category	ID	Compound name	Comparative Analysis
				Treated vs Control
				Ratio ¶	p-value ||
Hemocyte	Erythrocyte	A_0102	2,3-Diphosphoglyceric acid	0.888823	N.A.
Hemocyte	Lymphocyte reproduction	C_0010	Ala	1.14283	0.10309
Hemocyte	Hematopoiesis	C_0158	Folic acid	1.09512	0.30784
Hemocyte	Lymphocyte	C_0065	Gln	1.1497	0.1067
Hemocyte	Anemia	A_0069	Glyceric acid	1.2084	0.0099197	**
Hemocyte	Anemia, Red blood cell	C_0083	Pyridoxine	1.06934	0.3703
Hemocyte	Red blood cell	C_0153	Riboflavin	1.11514	0.29738
Hemocyte	Megaloblastic anemia	-	2'-Deoxyuridine	-	-
Hemocyte	Heme synthesis	-	5-Amino-4-oxovaleric acid	-	-
Hemocyte	Thrombocyte	-	P1, P4-Di(adenosine-5') tetraphosphate_divalent	-	-
Hemocyte	Anti-Platelet property	-	S-Nitrosoglutathione	-	-
Major Category	Minor Category	ID	Compound name	Comparative Analysis
				Treated vs Control
				Ratio ¶	p-value ||
Imidazole compounds	Imidazole compounds	C_0060	1-Methyl-4-imidazoleacetic acid	1.50727	N.A.
Imidazole compounds	Imidazole compounds	C_0074	His	1.14206	0.080428
Imidazole compounds	Imidazole compounds	-	Histamine	-	-
Major Category	Minor Category	ID	Compound name	Comparative Analysis
				Treated vs Control
				Ratio ¶	p-value ||
Indolic compounds	Indolic compounds	C_0102	Trp	1.18627	0.05036
Indolic compounds	Indolic compounds	-	3-Indoleacetonitrile	-	-
Indolic compounds	Indolic compounds	-	3-Indolebutyric acid	-	-
Indolic compounds	Indolic compounds	-	3-Indoxylsulfuric acid	-	-
Indolic compounds	Indolic compounds	-	5-Hydroxyindoleacetic acid	-	-
Indolic compounds	Indolic compounds	-	5-Methoxy-N,N-dimethyltryptamine	-	-
Indolic compounds	Indolic compounds	-	5-Methoxyindoleacetic acid	-	-
Indolic compounds	Indolic compounds	-	5-Methoxytryptamine	-	-
Indolic compounds	Indolic compounds	-	Indole-3-acetaldehyde	-	-
Indolic compounds	Indolic compounds	-	Indole-3-acetic acid	-	-
Indolic compounds	Indolic compounds	-	Indole-3-ethanol	-	-
Indolic compounds	Indolic compounds	-	Melatonin	-	-
Indolic compounds	Indolic compounds	-	N-Methyltryptamine	-	-
Indolic compounds	Indolic compounds	-	Serotonin	-	-
Indolic compounds	Indolic compounds	-	Tryptamine	-	-
Major Category	Minor Category	ID	Compound name	Comparative Analysis
				Treated vs Control
				Ratio ¶	p-value ||
Insulin	Anti-AGE formation	C_0108	Carnosine	1.08416	0.46093
Insulin	Insulin release	C_0046	Leu	1.18621	0.027584	*
Insulin	Insulin release	C_0037	Taurine	1.22377	0.038689	*
Insulin	Insulin	C_0132	Thiamine	1.28211	0.032533	*
Insulin	Type 2 diabetes	-	2-Hydroxybutyric acid	-	-
Insulin	Diabetes	-	O-Phosphoserine	-	-
Major Category	Minor Category	ID	Compound name	Comparative Analysis
				Treated vs Control
				Ratio ¶	p-value ||
Ketosis	Keto acid	A_0006	2-Oxoisovaleric acid	1.19277	0.056662
Ketosis	Ketosis, Ketoacidosis, Keton bodies	A_0003	3-Hydroxybutyric acid	1.21389	0.53703
Ketosis	Keto acid	A_0105	4-Methyl-2-oxovaleric acid	1.29414	0.032422	*
Ketosis	Keto acid	A_0105	3-Methyl-2-oxovaleric acid	1.29414	0.032422	*
Ketosis	Keto acid	A_0140	Pyruvic acid	1.29646	0.062945
Ketosis	Ketoacidosis	-	2-Hydroxybutyric acid	-	-
Ketosis	Ketoacidosis	-	2-Isopropylmalic acid	-	-
Ketosis	Keto acid	-	2-Oxobutyric acid	-	-
Ketosis	Keto acid	-	2-Oxovaleric acid	-	-
Ketosis	Keto acid	-	4-Methylthio-2-oxobutyric acid	-	-
Ketosis	Keto acid	-	4-Oxovaleric acid	-	-
Ketosis	Ketoacidosis, Keton bodies, Keto acid	-	Acetoacetic acid	-	-
Ketosis	Keto acid	-	Glyoxylic acid	-	-
Ketosis	Keto acid	-	Succinic semialdehyde	-	-
Major Category	Minor Category	ID	Compound name	Comparative Analysis
				Treated vs Control
				Ratio ¶	p-value ||
Lactic acidosis	Lactic acidosis	A_0053	2-Hydroxyvaleric acid	1.08333	0.64176
Lactic acidosis	Lactic acidosis	-	2-Hydroxybutyric acid	-	-
Major Category	Minor Category	ID	Compound name	Comparative Analysis
				Treated vs Control
				Ratio ¶	p-value ||
Leukemia	Leukemia	C_0042	N-Acetylputrescine	0.916783	0.40283
Leukemia	Leukemia	-	3-Methylguanine	-	-
Leukemia	Leukemia	-	Cytosine	-	-
Major Category	Minor Category	ID	Compound name	Comparative Analysis
				Treated vs Control
				Ratio ¶	p-value ||
Lipid, Fatty Acid metabolism	Fatty Acid synthesis, Lipid synthesis	A_0003	3-Hydroxybutyric acid	1.21389	0.53703
Lipid, Fatty Acid metabolism	Fatty Acid biosynthesis	A_0025	Acetyl CoA_divalent	1.00903	0.97372
Lipid, Fatty Acid metabolism	Fat metabolism	A_0059	Adipic acid	1<	N.A.
Lipid, Fatty Acid metabolism	Fatty Acids	A_0108	Butyric acid	1.33925	0.10492
Lipid, Fatty Acid metabolism	Fatty Acids	A_0108	Isobutyric acid	1.33925	0.10492
Lipid, Fatty Acid metabolism	Fatty Acid metabolism	C_0078	Carnitine	1.34423	0.021953	*
Lipid, Fatty Acid metabolism	Lipid metabolism	C_0018	Choline	1.18943	0.13901
Lipid, Fatty Acid metabolism	Fatty Acid synthesis, Fatty Acid oxidation	A_0145	CoA_divalent	0.948665	0.87591
Lipid, Fatty Acid metabolism	Fatty Acids	A_0064	Decanoic acid	1.59918	0.047151	*
Lipid, Fatty Acid metabolism	Lipid biosynthesis	A_0035	Dihydroxyacetone phosphate	1.0631	0.74698
Lipid, Fatty Acid metabolism	Leukotriene synthesis	C_0146	Glutathione (GSH)	1.22646	0.043858	*
Lipid, Fatty Acid metabolism	Fatty Acids	A_0070	Heptanoic acid	1<	N.A.
Lipid, Fatty Acid metabolism	Fatty Acids	A_0114	Hexanoic acid	1.13222	0.33123
Lipid, Fatty Acid metabolism	Fat metabolism	C_0047	Ile	1.21654	0.049415	*
Lipid, Fatty Acid metabolism	Fatty Acids	A_0072	Lauric acid	1.41936	0.038663	*
Lipid, Fatty Acid metabolism	Fat metabolism	C_0046	Leu	1.18621	0.027584	*
Lipid, Fatty Acid metabolism	Statin	A_0073	Mevalonic acid	1.34179	0.0054569	**
Lipid, Fatty Acid metabolism	Fatty Acid oxidation	C_0095	N6,N6,N6-Trimethyllysine	1.27996	0.0088723	**
Lipid, Fatty Acid metabolism	Fatty Acid metabolism	C_0101	O-Acetylcarnitine	1.17106	0.060391
Lipid, Fatty Acid metabolism	Fatty Acids	A_0085	Octanoic acid	1.04577	N.A.
Lipid, Fatty Acid metabolism	Fat metabolism	A_0087	Pantothenic acid	1.31306	0.00029961	***
Lipid, Fatty Acid metabolism	Fatty Acids	A_0088	Pelargonic acid	1.37636	0.10038
Lipid, Fatty Acid metabolism	Fatty Acids, Beta-oxidation, Phospholipidosis	A_0089	Phenaceturic acid	1.22546	0.081012
Lipid, Fatty Acid metabolism	Fatty Acids	A_0121	Propionic acid	1.27295	0.041603	*
Lipid, Fatty Acid metabolism	Fat metabolism	A_0140	Pyruvic acid	1.29646	0.062945
Lipid, Fatty Acid metabolism	Fat metabolism	C_0153	Riboflavin	1.11514	0.29738
Lipid, Fatty Acid metabolism	Obesity	C_0037	Taurine	1.22377	0.038689	*
Lipid, Fatty Acid metabolism	Fatty Acids	A_0116	Valeric acid	1.1003	0.1813
Lipid, Fatty Acid metabolism	Fatty Acids	A_0116	Isovaleric acid	1.1003	0.1813
Lipid, Fatty Acid metabolism	Fatty Acids, Beta-oxidation	-	4-Aminohippuric acid	-	-
Lipid, Fatty Acid metabolism	Fatty Acids	-	6,8-Thioctic acid	-	-
Lipid, Fatty Acid metabolism	Fatty Acid synthesis, Lipid synthesis	-	Acetoacetic acid	-	-
Lipid, Fatty Acid metabolism	Fat metabolism	-	Cholic acid	-	-
Lipid, Fatty Acid metabolism	Lipid metabolism	-	Dodecanedioic acid	-	-
Lipid, Fatty Acid metabolism	Fatty Acid synthesis	-	Malonyl CoA_divalent	-	-
Lipid, Fatty Acid metabolism	Fat metabolism	-	Methylmalonic acid	-	-
Lipid, Fatty Acid metabolism	Fatty Acids, Adipose tissue	-	Myristoleic acid	-	-
Lipid, Fatty Acid metabolism	Fatty Acid metabolism	-	Palmitoylcarnitine	-	-
Lipid, Fatty Acid metabolism	Fatty Acids	-	Pristanic acid	-	-
Lipid, Fatty Acid metabolism	Fatty Acid oxidation disorder	-	Suberic acid	-	-
Lipid, Fatty Acid metabolism	Fatty Acids, Beta-oxidation	-	Succinyl CoA_divalent	-	-
Lipid, Fatty Acid metabolism	Fatty Acids	-	Tiglic acid	-	-
Lipid, Fatty Acid metabolism	Fatty Acids	-	Undecanoic acid	-	-
Lipid, Fatty Acid metabolism	Fatty Acids	-	Valproic acid	-	-
Lipid, Fatty Acid metabolism	Lipogenesis	-	Xylulose 5-phosphate	-	-
Lipid, Fatty Acid metabolism	Fatty Acids, Beta-oxidation	-	o-Hydroxyhippuric acid	-	-
Major Category	Minor Category	ID	Compound name	Comparative Analysis
				Treated vs Control
				Ratio ¶	p-value ||
Liver disease	Liver	A_0050	2-Amino-3-phosphonopropionic acid	<1	N.A.
Liver disease	Improve liver disease	C_0078	Carnitine	1.34423	0.021953	*
Liver disease	Liver	A_0062	Cysteinesulfinic acid	1<	N.A.
Liver disease	Liver disease	C_0047	Ile	1.21654	0.049415	*
Liver disease	Liver disease	C_0046	Leu	1.18621	0.027584	*
Liver disease	Hepatic tumor	C_0091	Phosphorylcholine	1.1485	0.044515	*
Liver disease	Chronic liver disease treatment	C_0156	S-Adenosylmethionine	1.39901	0.028755	*
Liver disease	Liver disease	C_0028	Val	1.21318	0.020473	*
Liver disease	Liver disease, Hepatic cirrhosis	-	2-Furoic acid	-	-
Liver disease	Liver damage	-	Acetanilide	-	-
Liver disease	Liver	-	Cholic acid	-	-
Liver disease	Liver	-	Ethyl glucuronide	-	-
Liver disease	Liver cirrhosis	-	N-Methylnicotinamide	-	-
Liver disease	Liver disease, Chronic liver disease	-	Pipecolic acid	-	-
Liver disease	Liver	-	Pristanic acid	-	-
Major Category	Minor Category	ID	Compound name	Comparative Analysis
				Treated vs Control
				Ratio ¶	p-value ||
Maple syrup urine disease	Maple syrup urine disease	A_0051	2-Hydroxy-4-methylvaleric acid	1.10052	0.34885
Maple syrup urine disease	Maple syrup urine disease	A_0105	4-Methyl-2-oxovaleric acid	1.29414	0.032422	*
Maple syrup urine disease	Maple syrup urine disease	A_0105	3-Methyl-2-oxovaleric acid	1.29414	0.032422	*
Major Category	Minor Category	ID	Compound name	Comparative Analysis
				Treated vs Control
				Ratio ¶	p-value ||
Methylated compounds	Methylated compounds	C_0060	1-Methyl-4-imidazoleacetic acid	1.50727	N.A.
Methylated compounds	Methylated compounds	C_0084	3-Methylhistidine	1.19194	0.02004	*
Methylated compounds	Methylated compounds	C_0084	1-Methylhistidine	1.19194	0.02004	*
Methylated compounds	Methylated compounds	C_0115	5-Methyl-2'-deoxycytidine	1.30546	0.033882	*
Methylated compounds	Methylated compounds	C_0098	ADMA	1.30353	0.07361
Methylated compounds	Methylated compounds	C_0016	N,N-Dimethylglycine	1.22858	0.32882
Methylated compounds	Methylated compounds	C_0095	N6,N6,N6-Trimethyllysine	1.27996	0.0088723	**
Methylated compounds	Methylated compounds	C_0076	N6-Methyllysine	1.09136	0.27383
Methylated compounds	Methylated compounds	C_0099	SDMA	1.12005	0.18107
Methylated compounds	Methylated compounds	C_0009	Sarcosine	1.03247	0.90223
Methylated compounds	Methylated compounds	-	1-Methyladenosine	-	-
Methylated compounds	Methylated compounds	-	1-Methylhydantoin	-	-
Methylated compounds	Methylated compounds	-	3-Methoxy-4-hydroxyphenylethyleneglycol	-	-
Methylated compounds	Methylated compounds	-	3-Methyladenine	-	-
Methylated compounds	Methylated compounds	-	3-Methylguanine	-	-
Methylated compounds	Methylated compounds	-	5-Methylcytosine	-	-
Methylated compounds	Methylated compounds	-	7-Methylguanine	-	-
Methylated compounds	Methylated compounds	-	N-Methylnicotinamide	-	-
Methylated compounds	Methylated compounds	-	N-Methylputrescine	-	-
Methylated compounds	Methylated compounds	-	N6-Methyladenine	-	-
Major Category	Minor Category	ID	Compound name	Comparative Analysis
				Treated vs Control
				Ratio ¶	p-value ||
Methylglyoxal	Methylglyoxal	C_0146	Glutathione (GSH)	1.22646	0.043858	*
Methylglyoxal	Methylglyoxal	C_0145	Glutathione (GSSG)_divalent	1.10634	0.23177
Methylglyoxal	Methylglyoxal	C_0154	S-Lactoylglutathione	1.08567	0.30136
Major Category	Minor Category	ID	Compound name	Comparative Analysis
				Treated vs Control
				Ratio ¶	p-value ||
N-Acetylated compounds	N-Acetylated compounds	A_0025	Acetyl CoA_divalent	1.00903	0.97372
N-Acetylated compounds	N-Acetylated compounds	A_0076	N-Acetylaspartic acid	1.01301	0.75922
N-Acetylated compounds	N-Acetylated compounds	A_0078	N-Acetylglutamic acid	1.06083	0.28386
N-Acetylated compounds	N-Acetylated compounds	A_0080	N-Acetylmethionine	1.25325	0.19581
N-Acetylated compounds	N-Acetylated compounds	A_0081	N-Acetylneuraminic acid	1.32824	0.0054711	**
N-Acetylated compounds	N-Acetylated compounds	C_0086	N-Acetylornithine	1.50822	0.055828
N-Acetylated compounds	N-Acetylated compounds	C_0042	N-Acetylputrescine	0.916783	0.40283
N-Acetylated compounds	N-Acetylated compounds	C_0094	N6-Acetyllysine	1.29856	0.061323
N-Acetylated compounds	N-Acetylated compounds	C_0092	N8-Acetylspermidine	1.22919	0.12522
N-Acetylated compounds	N-Acetylated compounds	-	Acetanilide	-	-
N-Acetylated compounds	N-Acetylated compounds	-	N-Acetylleucine	-	-
N-Acetylated compounds	N-Acetylated compounds	-	N-Acetylphenylalanine	-	-
N-Acetylated compounds	N-Acetylated compounds	-	N2-Phenylacetylglutamine	-	-
N-Acetylated compounds	Acetylated compounds	-	O-Acetylserine	-	-
Major Category	Minor Category	ID	Compound name	Comparative Analysis
				Treated vs Control
				Ratio ¶	p-value ||
Nervous system	Neurological dysfunction	A_0105	4-Methyl-2-oxovaleric acid	1.29414	0.032422	*
Nervous system	Neurological damage	A_0105	3-Methyl-2-oxovaleric acid	1.29414	0.032422	*
Nervous system	Neurodegenerative disease	C_0124	5'-Deoxyadenosine	1.14947	0.54799
Nervous system	Brain	A_0058	5-Oxoproline	1.18193	0.0453	*
Nervous system	Neurotransmitters	C_0134	Adenosine	1.17513	0.42719
Nervous system	Excitatory Neurotransmitters	C_0052	Asp	1.02918	0.71741
Nervous system	Neuroprotective effect	A_0061	CDP-choline	1.46409	0.0055	**
Nervous system	Neuritic proliferation	A_0066	Ethanolamine phosphate	1.2694	0.017984	*
Nervous system	Neurotransmitter inhibitor	C_0015	GABA	1.19973	0.094546
Nervous system	Excitatory Neurotransmitters	C_0068	Glu	1.18086	0.076447
Nervous system	Neurological damage	A_0069	Glyceric acid	1.2084	0.0099197	**
Nervous system	Neuronal Osmolytes, Oligodendrocyte, Brain	A_0076	N-Acetylaspartic acid	1.01301	0.75922
Nervous system	Neuromoduolatory, Neuroprotective effect, Neurotrophic property	C_0101	O-Acetylcarnitine	1.17106	0.060391
Nervous system	Neuroprotective effect	C_0007	Putrescine	0.767958	0.20285
Nervous system	Neurotransmitters	C_0082	Pyridoxal	1.18793	0.01549	*
Nervous system	Nerve damage	C_0083	Pyridoxine	1.06934	0.3703
Nervous system	Nervous system	C_0019	Ser	1.19051	0.060786
Nervous system	Neurotransmitters	C_0037	Taurine	1.22377	0.038689	*
Nervous system	Neurological defects	C_0028	Val	1.21318	0.020473	*
Nervous system	Neurotoxicity	-	2,3-Diaminopropionic acid	-	-
Nervous system	Neurological disease	-	3-Hydroxykynurenine	-	-
Nervous system	Brain tumors	-	3-Methoxytyramine	-	-
Nervous system	Neurotransmitters	-	5-Hydroxytryptophan	-	-
Nervous system	Brain	-	5-Methoxy-N,N-dimethyltryptamine	-	-
Nervous system	Serotonin derivative	-	5-Methoxytryptamine	-	-
Nervous system	Neurotransmitters	-	Acetylcholine	-	-
Nervous system	Neurotransmitters, Neuroprotective effect	-	Agmatine	-	-
Nervous system	Neuroleptic agent	-	Benzamide	-	-
Nervous system	Opioid receptor agonist	-	Dyphylline	-	-
Nervous system	Neurotransmitters	-	Histamine	-	-
Nervous system	Brain	-	Homocarnosine	-	-
Nervous system	Neuroblastoma	-	Homovanillic acid	-	-
Nervous system	Neuroprotective effect	-	Kynurenic acid	-	-
Nervous system	Neurotransmitters	-	Noradrenaline	-	-
Nervous system	alpha-adrenergic agonist	-	Phenylephrine	-	-
Nervous system	Brain	-	Phenylethanolamine	-	-
Nervous system	beta-adrenergic antagonist	-	Propranolol	-	-
Nervous system	Cerebrosides	-	Psychosine	-	-
Nervous system	Neurotransmitters	-	Pyridoxal 5-phosphate	-	-
Nervous system	Neurotoxic agent, Excitotoxin	-	Quinolinic acid	-	-
Nervous system	Brain damage	-	S-Sulfocysteine	-	-
Nervous system	Brain	-	Sepiapterin	-	-
Nervous system	Nervous system	-	Serotonin	-	-
Nervous system	Neurotransmitters	-	TRH	-	-
Nervous system	Neurotransmitters	-	Tryptamine	-	-
Nervous system	Neurotransmitters	-	Tyramine	-	-
Major Category	Minor Category	ID	Compound name	Comparative Analysis
				Treated vs Control
				Ratio ¶	p-value ||
Neuropsychiatric disorder	Alzheimer's disease	A_0050	2-Amino-3-phosphonopropionic acid	<1	N.A.
Neuropsychiatric disorder	Depression	A_0003	3-Hydroxybutyric acid	1.21389	0.53703
Neuropsychiatric disorder	Depression	C_0052	Asp	1.02918	0.71741
Neuropsychiatric disorder	Alzheimer's disease	A_0066	Ethanolamine phosphate	1.2694	0.017984	*
Neuropsychiatric disorder	Alzheimer's disease	C_0068	Glu	1.18086	0.076447
Neuropsychiatric disorder	Depression, Parkinson's disease	C_0066	Lys	1.15855	0.090743
Neuropsychiatric disorder	Parkinson's disease	C_0089	N-Methylnorsalsolinol	0.98568	N.A.
Neuropsychiatric disorder	Depression, Parkinson's disease	C_0155	S-Adenosylhomocysteine	1.16244	0.30584
Neuropsychiatric disorder	Depression, Parkinson's disease	C_0156	S-Adenosylmethionine	1.39901	0.028755	*
Neuropsychiatric disorder	Depression	C_0037	Taurine	1.22377	0.038689	*
Neuropsychiatric disorder	Bipolar disorder	A_0099	myo-Inositol 1-phosphate	1.11444	0.65704
Neuropsychiatric disorder	Depression	-	2-Phenylethylamine	-	-
Neuropsychiatric disorder	Bipolar depression	-	3',5'-ADP	-	-
Neuropsychiatric disorder	Mental disorder	-	3-Methoxytyramine	-	-
Neuropsychiatric disorder	Depression, Parkinson's disease	-	5-Hydroxytryptophan	-	-
Neuropsychiatric disorder	Parkinson's disease, Alzheimer's disease	-	6,8-Thioctic acid	-	-
Neuropsychiatric disorder	Antipsychotic agent	-	Benzamide	-	-
Neuropsychiatric disorder	Parkinson's disease	-	Biopterin	-	-
Neuropsychiatric disorder	Parkinson's disease	-	DOPA	-	-
Neuropsychiatric disorder	Alzheimer's disease	-	Homocysteine	-	-
Neuropsychiatric disorder	Parkinson's disease, Alzheimer's disease, Huntington's disease	-	Kynurenic acid	-	-
Neuropsychiatric disorder	Autism spectrum disorder	-	N-Methyltryptamine	-	-
Neuropsychiatric disorder	Depression, Mental disorder	-	Serotonin	-	-
Neuropsychiatric disorder	Bipolar disorder, PTSD	-	Topiramic acid	-	-
Neuropsychiatric disorder	Bipolar disorder treatment	-	Valproic acid	-	-
Major Category	Minor Category	ID	Compound name	Comparative Analysis
				Treated vs Control
				Ratio ¶	p-value ||
Nucleotide sugars	Nucleotide sugars	A_0111	ADP-glucose	1.16522	0.70135
Nucleotide sugars	Nucleotide sugars	A_0111	GDP-fucose	1.16522	0.70135
Nucleotide sugars	Nucleotide sugars	A_0127	UDP-glucose	1.06243	0.18479
Nucleotide sugars	Nucleotide sugars	A_0127	UDP-galactose	1.06243	0.18479
Nucleotide sugars	Nucleotide sugars	A_0137	dTDP-glucose	1.2064	0.09735
Nucleotide sugars	Nucleotide sugars	-	CMP-N-acetylneuraminate	-	-
Nucleotide sugars	Nucleotide sugars	-	GDP-mannose	-	-
Major Category	Minor Category	ID	Compound name	Comparative Analysis
				Treated vs Control
				Ratio ¶	p-value ||
Osmolytes	Osmolytes	C_0027	Betaine	1.26238	0.023531	*
Osmolytes	Osmolytes	C_0127	Glycerophosphocholine	1.25924	0.11259
Osmolytes	Osmolytes	C_0062	Stachydrine	1.24808	0.0093142	**
Osmolytes	Osmolytes	C_0037	Taurine	1.22377	0.038689	*
Osmolytes	Osmolytes	C_0005	Trimethylamine N-oxide	<1	N.A.
Osmolytes	Osmolytes	-	Betaine aldehyde	-	-
Major Category	Minor Category	ID	Compound name	Comparative Analysis
				Treated vs Control
				Ratio ¶	p-value ||
Oxidative stress	Redox	C_0033	Cys	0.981235	0.96439
Oxidative stress	Oxidative stress	C_0157	Cysteine glutathione disulfide	0.66156	0.41696
Oxidative stress	Oxidative stress	C_0080	Methionine sulfoxide	1.37388	0.035758	*
Oxidative stress	Oxidative stress	C_0016	N,N-Dimethylglycine	1.22858	0.32882
Oxidative stress	Radical donor	C_0156	S-Adenosylmethionine	1.39901	0.028755	*
Oxidative stress	Free radical generator	-	3-Hydroxykynurenine	-	-
Oxidative stress	Oxidative stress, ROS	-	3-Indoxylsulfuric acid	-	-
Oxidative stress	Hydrogen peroxide inhibitor	-	Ergothioneine	-	-
Oxidative stress	ROS	-	Homocysteic acid	-	-
Oxidative stress	Folate antagonist	-	Valproic acid	-	-
Oxidative stress	ROS	-	p-Aminophenol	-	-
Major Category	Minor Category	ID	Compound name	Comparative Analysis
				Treated vs Control
				Ratio ¶	p-value ||
Polyamines	Polyamines	C_0042	N-Acetylputrescine	0.916783	0.40283
Polyamines	Polyamines	C_0119	N1-Acetylspermine	1.31224	0.20527
Polyamines	Polyamines	C_0092	N8-Acetylspermidine	1.22919	0.12522
Polyamines	Polyamines	C_0007	Putrescine	0.767958	0.20285
Polyamines	Polyamines	C_0064	Spermidine	1.0427	0.49073
Polyamines	Polyamines	C_0100	Spermine	1.30303	0.056873
Polyamines	Polyamines	-	1,3-Diaminopropane	-	-
Polyamines	Polyamines	-	Agmatine	-	-
Polyamines	Polyamines	-	Cadaverine	-	-
Polyamines	Polyamines	-	Metformin	-	-
Polyamines	Polyamines	-	Methylguanidine	-	-
Polyamines	Polyamines	-	N-Methylputrescine	-	-
Polyamines	Polyamines	-	Norspermidine	-	-
Major Category	Minor Category	ID	Compound name	Comparative Analysis
				Treated vs Control
				Ratio ¶	p-value ||
Protein metabolism	Muscle protein breakdown, Methylation of actin, Methylation of myosin	C_0084	3-Methylhistidine	1.19194	0.02004	*
Protein metabolism	Protein metabolism	C_0098	ADMA	1.30353	0.07361
Protein metabolism	Anti-protein oxidation	C_0108	Carnosine	1.08416	0.46093
Protein metabolism	Protein metabolism	C_0024	Creatinine	1.06062	0.39824
Protein metabolism	Protein synthesis	C_0046	Leu	1.18621	0.027584	*
Protein metabolism	Protein synthesis	A_0082	N-Formylmethionine	1.07671	0.43819
Protein metabolism	Protein metabolism	A_0087	Pantothenic acid	1.31306	0.00029961	***
Protein metabolism	Muscle	A_0090	Phosphocreatine	1.00907	0.9642
Protein metabolism	Protein metabolism	A_0140	Pyruvic acid	1.29646	0.062945
Protein metabolism	Protein metabolism	C_0153	Riboflavin	1.11514	0.29738
Protein metabolism	Protein metabolism	C_0099	SDMA	1.12005	0.18107
Protein metabolism	Protein metabolism	C_0001	Urea	1.06294	0.28349
Protein metabolism	Protein metabolism	-	Ala-Gly	-	-
Protein metabolism	Muschle energy metabolism	-	Guanidoacetic acid	-	-
Protein metabolism	Protein metabolism	-	Ile-Pro	-	-
Protein metabolism	Protein metabolism	-	Leu-Pro	-	-
Protein metabolism	Protein metabolism	-	Methylmalonic acid	-	-
Protein metabolism	Protein metabolism	-	Phe-Pro	-	-
Protein metabolism	Protein metabolism	-	Pro-Gly	-	-
Protein metabolism	Protein metabolism	-	Pro-Phe	-	-
Protein metabolism	Protein metabolism	-	Pro-Pro	-	-
Protein metabolism	Protein metabolism	-	β-Asp-Gly	-	-
Major Category	Minor Category	ID	Compound name	Comparative Analysis
				Treated vs Control
				Ratio ¶	p-value ||
Purine bases	Purine bases	C_0124	2'-Deoxyadenosine	1.14947	0.54799
Purine bases	Purine bases	C_0124	5'-Deoxyadenosine	1.14947	0.54799
Purine bases	Purine bases	C_0133	2'-Deoxyguanosine	1.24742	0.061102
Purine bases	Purine bases	C_0144	5'-Deoxy-5'-methylthioadenosine	1.50679	0.29025
Purine bases	Purine bases	A_0026	ADP	1.24239	0.42137
Purine bases	Purine bases	A_0042	AMP	0.936511	0.91887
Purine bases	Purine bases	A_0028	ATP	1.31375	0.057446
Purine bases	Purine bases	C_0053	Adenine	1.33443	0.01934	*
Purine bases	Purine bases	C_0134	Adenosine	1.17513	0.42719
Purine bases	Purine bases	A_0045	GDP	1.2099	0.52321
Purine bases	Purine bases	A_0021	GMP	0.860633	0.80489
Purine bases	Purine bases	A_0029	GTP	1.3	0.045458	*
Purine bases	Purine bases	C_0072	Guanine	1.35076	0.028082	*
Purine bases	Purine bases	C_0141	Guanosine	1.13744	0.48412
Purine bases	Purine bases	C_0054	Hypoxanthine	1.19623	0.3195
Purine bases	Purine bases	C_0135	Inosine	1.18089	0.17483
Purine bases	Purine bases	A_0095	Uric acid	1.14048	0.74382
Purine bases	Purine bases	A_0096	Xanthosine	1.17897	0.046237	*
Purine bases	Purine bases	A_0135	dADP	1.13129	0.66726
Purine bases	Purine bases	A_0097	dAMP	<1	N.A.
Purine bases	Purine bases	A_0049	dATP	1.05652	0.69595
Purine bases	Purine bases	-	1-Methyladenosine	-	-
Purine bases	Purine bases	-	2',3'-cAMP	-	-
Purine bases	Purine bases	-	2-Hydroxyadenine	-	-
Purine bases	Purine bases	-	3',5'-ADP	-	-
Purine bases	Purine bases	-	3'-AMP	-	-
Purine bases	Purine bases	-	3-Methyladenine	-	-
Purine bases	Purine bases	-	3-Methylguanine	-	-
Purine bases	Purine bases	-	7-Methylguanine	-	-
Purine bases	Purine bases	-	8-Hydroxy-2'-deoxyguanosine	-	-
Purine bases	Purine bases	-	8-Oxo-dGMP	-	-
Purine bases	Purine bases	-	8-Oxo-dGTP	-	-
Purine bases	Purine bases	-	IDP	-	-
Purine bases	Purine bases	-	IMP	-	-
Purine bases	Purine bases	-	ITP	-	-
Purine bases	Purine bases	-	N6-Methyladenine	-	-
Purine bases	Purine bases	-	P1, P4-Di(adenosine-5') tetraphosphate_divalent	-	-
Purine bases	Purine bases	-	Purine	-	-
Purine bases	Purine bases	-	XTP	-	-
Purine bases	Purine bases	-	Xanthine	-	-
Purine bases	Purine bases	-	cAMP	-	-
Purine bases	Purine bases	-	cGMP	-	-
Purine bases	Purine bases	-	dGDP	-	-
Purine bases	Purine bases	-	dGMP	-	-
Purine bases	Purine bases	-	dGTP	-	-
Purine bases	Purine bases	-	dIMP	-	-
Purine bases	Purine bases	-	dITP	-	-
Major Category	Minor Category	ID	Compound name	Comparative Analysis
				Treated vs Control
				Ratio ¶	p-value ||
Pyrimidine bases	Pyrimidine bases	C_0109	2'-Deoxycytidine	1.16049	0.65013
Pyrimidine bases	Pyrimidine bases	A_0043	CDP	1.12781	0.66318
Pyrimidine bases	Pyrimidine bases	A_0015	CMP	1.0051	0.99077
Pyrimidine bases	Pyrimidine bases	A_0027	CTP	1.25425	0.19407
Pyrimidine bases	Pyrimidine bases	C_0117	Cytidine	1.19496	0.23164
Pyrimidine bases	Pyrimidine bases	A_0065	Dihydroorotic acid	<1	N.A.
Pyrimidine bases	Pyrimidine bases	A_0024	UDP	1.04558	0.8817
Pyrimidine bases	Pyrimidine bases	A_0016	UMP	0.82528	0.69429
Pyrimidine bases	Pyrimidine bases	A_0048	UTP	1.16224	0.25906
Pyrimidine bases	Pyrimidine bases	C_0118	Uridine	1.04943	0.89105
Pyrimidine bases	Pyrimidine bases	A_0136	dCDP	1.12051	0.3662
Pyrimidine bases	Pyrimidine bases	A_0046	dCTP	1.13382	N.A.
Pyrimidine bases	Pyrimidine bases	A_0023	dTDP	1.15181	0.64941
Pyrimidine bases	Pyrimidine bases	A_0041	dTMP	<1	N.A.
Pyrimidine bases	Pyrimidine bases	A_0047	dTTP	1.3112	0.23824
Pyrimidine bases	Pyrimidine bases	-	2',3'-cCMP	-	-
Pyrimidine bases	Pyrimidine bases	-	2'-CMP	-	-
Pyrimidine bases	Pyrimidine bases	-	2'-Deoxyuridine	-	-
Pyrimidine bases	Pyrimidine bases	-	Cytosine	-	-
Pyrimidine bases	Pyrimidine bases	-	Dihydrouracil	-	-
Pyrimidine bases	Pyrimidine bases	-	Orotic acid	-	-
Pyrimidine bases	Pyrimidine bases	-	Orotidine 5'-monophosphate	-	-
Pyrimidine bases	Pyrimidine bases	-	Pterin	-	-
Pyrimidine bases	Pyrimidine bases	-	Pyrimidine	-	-
Pyrimidine bases	Pyrimidine bases	-	Thymidine	-	-
Pyrimidine bases	Pyrimidine bases	-	Thymine	-	-
Pyrimidine bases	Pyrimidine bases	-	Uracil	-	-
Pyrimidine bases	Pyrimidine bases	-	cTMP	-	-
Pyrimidine bases	Pyrimidine bases	-	dCMP	-	-
Pyrimidine bases	Pyrimidine bases	-	dUDP	-	-
Pyrimidine bases	Pyrimidine bases	-	dUMP	-	-
Pyrimidine bases	Pyrimidine bases	-	dUTP	-	-
Major Category	Minor Category	ID	Compound name	Comparative Analysis
				Treated vs Control
				Ratio ¶	p-value ||
Renal disease, Uremic toxin	Renal failure	C_0098	ADMA	1.30353	0.07361
Renal disease, Uremic toxin	Inhibit kidney stone formation	C_0010	Ala	1.14283	0.10309
Renal disease, Uremic toxin	Kidney function	C_0143	Argininosuccinic acid	0.807368	0.04584	*
Renal disease, Uremic toxin	Kidney protect	C_0027	Betaine	1.26238	0.023531	*
Renal disease, Uremic toxin	Renal failure, Kidney stone	A_0008	Citric acid	0.984887	0.71673
Renal disease, Uremic toxin	Kidney disease, Renal function	C_0024	Creatinine	1.06062	0.39824
Renal disease, Uremic toxin	Renal failure, Aciduria, Kidney stone	A_0069	Glyceric acid	1.2084	0.0099197	**
Renal disease, Uremic toxin	Kidney function	C_0127	Glycerophosphocholine	1.25924	0.11259
Renal disease, Uremic toxin	Chronic renal failure	C_0074	His	1.14206	0.080428
Renal disease, Uremic toxin	Kidney disease	C_0066	Lys	1.15855	0.090743
Renal disease, Uremic toxin	Renal failure	A_0081	N-Acetylneuraminic acid	1.32824	0.0054711	**
Renal disease, Uremic toxin	Renal disease	C_0099	SDMA	1.12005	0.18107
Renal disease, Uremic toxin	Kidney	C_0062	Stachydrine	1.24808	0.0093142	**
Renal disease, Uremic toxin	Kidney failure	C_0037	Taurine	1.22377	0.038689	*
Renal disease, Uremic toxin	Kidney failure	C_0005	Trimethylamine N-oxide	<1	N.A.
Renal disease, Uremic toxin	Hemodialysis	A_0135	dADP	1.13129	0.66726
Renal disease, Uremic toxin	Renal failure, Kidney disease, Uremic toxin	-	3-Indoxylsulfuric acid	-	-
Renal disease, Uremic toxin	Renal failure	-	4-Aminohippuric acid	-	-
Renal disease, Uremic toxin	Kidney damage	-	Acetanilide	-	-
Renal disease, Uremic toxin	Kidney disease, Uremic toxin	-	Guanidinosuccinic acid	-	-
Renal disease, Uremic toxin	Renal disease	-	Homocysteine	-	-
Renal disease, Uremic toxin	Renal failure, Uraemic toxin	-	Methylguanidine	-	-
Renal disease, Uremic toxin	Renal failure	-	N1-Methyl-4-pyridone-5-carboxamide	-	-
Renal disease, Uremic toxin	Uremic toxin	-	N2-Phenylacetylglutamine	-	-
Renal disease, Uremic toxin	Inhibit kidney stone formation	-	Tartaric acid	-	-
Renal disease, Uremic toxin	Chronic renal failure, Hemodialysis	-	Taurocyamine	-	-
Renal disease, Uremic toxin	Nephrotoxicity	-	p-Aminophenol	-	-
Major Category	Minor Category	ID	Compound name	Comparative Analysis
				Treated vs Control
				Ratio ¶	p-value ||
Salvage pathway	Salvage pathway	A_0042	AMP	0.936511	0.91887
Salvage pathway	Salvage pathway	C_0053	Adenine	1.33443	0.01934	*
Salvage pathway	Salvage pathway	A_0021	GMP	0.860633	0.80489
Salvage pathway	Salvage pathway	C_0072	Guanine	1.35076	0.028082	*
Salvage pathway	Salvage pathway	C_0054	Hypoxanthine	1.19623	0.3195
Salvage pathway	Salvage pathway	-	IMP	-	-
Major Category	Minor Category	ID	Compound name	Comparative Analysis
				Treated vs Control
				Ratio ¶	p-value ||
Sugar metabolism	Glycolysis, Glyconeogenesis	A_0007	2-Phosphoglyceric acid	1.0124	0.85594
Sugar metabolism	Glycolysis	A_0038	3-Phosphoglyceric acid	1.04659	0.46406
Sugar metabolism	Energy	A_0028	ATP	1.31375	0.057446
Sugar metabolism	Glycogenic amino acid	C_0010	Ala	1.14283	0.10309
Sugar metabolism	Glycogenic amino acid	C_0052	Asp	1.02918	0.71741
Sugar metabolism	Anti-glycation	C_0108	Carnosine	1.08416	0.46093
Sugar metabolism	Glycolysis	A_0035	Dihydroxyacetone phosphate	1.0631	0.74698
Sugar metabolism	Glycolysis	A_0018	Fructose 1,6-diphosphate	1.03586	0.67332
Sugar metabolism	Carbohydrate metabolism, Gluconeogenesis	A_0012	Fructose 6-phosphate	1.17057	0.090294
Sugar metabolism	Hypoglycemic effect	C_0015	GABA	1.19973	0.094546
Sugar metabolism	Glycogenic amino acid	C_0068	Glu	1.18086	0.076447
Sugar metabolism	Hyperglycemia	A_0068	Glucosamine 6-phosphate	1.37168	0.14321
Sugar metabolism	Glycogen	A_0013	Glucose 1-phosphate	1.1344	0.56719
Sugar metabolism	Carbohydrate metabolism, Glycogen, Glycolysis	A_0011	Glucose 6-phosphate	1.11282	0.52737
Sugar metabolism	Glycolysis, Glyconeogenesis	A_0142	Glyceraldehyde 3-phosphate	1.03026	0.73834
Sugar metabolism	Glycolysis	A_0036	Glycerol 3-phosphate	1.11999	0.48726
Sugar metabolism	Carbohydrate metabolism	C_0047	Ile	1.21654	0.049415	*
Sugar metabolism	Glycogenic amino acid	C_0070	Met	1.23335	0.020709	*
Sugar metabolism	Aminosugar metabolism	A_0118	N-Acetylglucosamine 1-phosphate	1.25246	0.31536
Sugar metabolism	Aminosugar metabolism	A_0119	N-Acetylglucosamine 6-phosphate	1.305	0.039669	*
Sugar metabolism	Glycolipids, Glycoproteins	A_0081	N-Acetylneuraminic acid	1.32824	0.0054711	**
Sugar metabolism	Carbohydrate metabolism	A_0087	Pantothenic acid	1.31306	0.00029961	***
Sugar metabolism	High-energy reservoir	A_0090	Phosphocreatine	1.00907	0.9642
Sugar metabolism	Glycolysis, Gluconeogenesis	A_0034	Phosphoenolpyruvic acid	1.16356	0.26357
Sugar metabolism	Carbohydrate metabolism	A_0140	Pyruvic acid	1.29646	0.062945
Sugar metabolism	Carbohydrate metabolism	C_0153	Riboflavin	1.11514	0.29738
Sugar metabolism	Carbohydrate metabolism	C_0132	Thiamine	1.28211	0.032533	*
Sugar metabolism	Glycogenic amino acid	C_0029	Thr	1.17585	0.063232
Sugar metabolism	Carbohydrate metabolism, Glycogen	A_0127	UDP-glucose	1.06243	0.18479
Sugar metabolism	Carbohydrate metabolism	A_0127	UDP-galactose	1.06243	0.18479
Sugar metabolism	Energy	A_0048	UTP	1.16224	0.25906
Sugar metabolism	Carbohydrate metabolism, Glycogenic amino acid	C_0028	Val	1.21318	0.020473	*
Sugar metabolism	Carbohydrate metabolism	-	Dodecanedioic acid	-	-
Sugar metabolism	Galactose metabolism	-	Galactose 1-phosphate	-	-
Sugar metabolism	Glycolysis, Glyconeogenesis	-	Lipoamide	-	-
Sugar metabolism	Glycemic control, Hypoglycemic agent	-	Metformin	-	-
Sugar metabolism	Glycolipids, Glycoproteins	-	N-Acetylglucosamine	-	-
Sugar metabolism	Glycosylation, Diabetes	-	O-Phosphoserine	-	-
Sugar metabolism	Anti-glycation	-	S-Methylcysteine	-	-
Sugar metabolism	Carbohydrate metabolism, Glycolysis	-	Xylulose 5-phosphate	-	-
Major Category	Minor Category	ID	Compound name	Comparative Analysis
				Treated vs Control
				Ratio ¶	p-value ||
Transmethyration	Methylated compounds	C_0060	1-Methyl-4-imidazoleacetic acid	1.50727	N.A.
Transmethyration	Methylated compounds	C_0084	3-Methylhistidine	1.19194	0.02004	*
Transmethyration	Methylated compounds	C_0084	1-Methylhistidine	1.19194	0.02004	*
Transmethyration	Methylated compounds	C_0115	5-Methyl-2'-deoxycytidine	1.30546	0.033882	*
Transmethyration	Methyl acceptor, Methylated compounds	C_0098	ADMA	1.30353	0.07361
Transmethyration	Methyl donor	C_0027	Betaine	1.26238	0.023531	*
Transmethyration	Methyl donor	C_0018	Choline	1.18943	0.13901
Transmethyration	Methyl acceptor, Methyl donor	C_0070	Met	1.23335	0.020709	*
Transmethyration	Methylated compounds	C_0016	N,N-Dimethylglycine	1.22858	0.32882
Transmethyration	Methyl donor	A_0080	N-Acetylmethionine	1.25325	0.19581
Transmethyration	Methylated compounds	C_0095	N6,N6,N6-Trimethyllysine	1.27996	0.0088723	**
Transmethyration	Methyl acceptor, Methylated compounds	C_0076	N6-Methyllysine	1.09136	0.27383
Transmethyration	Methyl donor	C_0155	S-Adenosylhomocysteine	1.16244	0.30584
Transmethyration	Methyl donor	C_0156	S-Adenosylmethionine	1.39901	0.028755	*
Transmethyration	Methylated compounds	C_0099	SDMA	1.12005	0.18107
Transmethyration	Methylated compounds	C_0009	Sarcosine	1.03247	0.90223
Transmethyration	Betaine analog	C_0062	Stachydrine	1.24808	0.0093142	**
Transmethyration	Methylated compounds	-	1-Methyladenosine	-	-
Transmethyration	Methylated compounds	-	1-Methylhydantoin	-	-
Transmethyration	Methylated compounds	-	3-Methoxy-4-hydroxyphenylethyleneglycol	-	-
Transmethyration	O-Methylated compounds	-	3-Methoxytyramine	-	-
Transmethyration	Methylated compounds	-	3-Methyladenine	-	-
Transmethyration	Methylated compounds	-	3-Methylguanine	-	-
Transmethyration	Methylated compounds	-	5-Methylcytosine	-	-
Transmethyration	Methyl donor	-	5-Methyltetrahydrofolic acid	-	-
Transmethyration	Methylated compounds	-	7-Methylguanine	-	-
Transmethyration	Methyl donor	-	Anserine	-	-
Transmethyration	Methylated compounds	-	N-Methylnicotinamide	-	-
Transmethyration	Methylated compounds	-	N-Methylputrescine	-	-
Transmethyration	Methyl donor, Methylated compounds	-	N6-Methyladenine	-	-
Major Category	Minor Category	ID	Compound name	Comparative Analysis
				Treated vs Control
				Ratio ¶	p-value ||
Tumor	Tumorigenesis	A_0002	Lactic acid	1.20063	0.058466
Tumor	Tumorigenesis	C_0007	Putrescine	0.767958	0.20285
Tumor	Malignant tumor	-	1-Methyladenosine	-	-
Tumor	Prevent tumor	-	3-Indoleacetonitrile	-	-
Tumor	Tumor	-	3-Methylguanine	-	-
Tumor	Glial tumor	-	Homocarnosine	-	-
Tumor	Adrenal gland tumor	-	Vanillylmandelic acid	-	-
Major Category	Minor Category	ID	Compound name	Comparative Analysis
				Treated vs Control
				Ratio ¶	p-value ||
Vascular	Endothelial injury	C_0098	ADMA	1.30353	0.07361
Vascular	Vasodilatation-effect	C_0134	Adenosine	1.17513	0.42719
Vascular	Vasodilatation-effect	A_0060	Ascorbic acid	1.0139	0.96823
Vascular	Atherosclerosis	A_0111	GDP-fucose	1.16522	0.70135
Vascular	NOS inhibitor, Endothelial cell	A_0068	Glucosamine 6-phosphate	1.37168	0.14321
Vascular	Vasodilatation-effect	C_0074	His	1.14206	0.080428
Vascular	NOS inhibitor, Vascular disease	C_0099	SDMA	1.12005	0.18107
Vascular	Hypertension	C_0037	Taurine	1.22377	0.038689	*
Vascular	Endothelial dysfunction	-	3-Indoxylsulfuric acid	-	-
Vascular	NOS	-	5,6,7,8-Tetrahydrobiopterin	-	-
Vascular	Vascular endothelial function	-	5-Methyltetrahydrofolic acid	-	-
Vascular	NOS	-	7,8-Dihydrobiopterin	-	-
Vascular	NOS inhibitor	-	Agmatine	-	-
Vascular	Vascular damage, Atherosclerosis	-	Homocysteine	-	-
Vascular	iNOS inhibitor	-	Methylguanidine	-	-
Vascular	Vascular smooth muscle cell, Vasodilatation-effect, Atherogenesis	-	P1, P4-Di(adenosine-5') tetraphosphate_divalent	-	-
Vascular	NOS, Nitric oxide donor, Nitric oxide reservoir	-	S-Nitrosoglutathione	-	-
Vascular	Hypertension	-	Synephrine	-	-
Vascular	Atherosclerosis	-	Syringic acid	-	-
Vascular	Vasodilator	-	Theobromine	-	-
Major Category	Minor Category	ID	Compound name	Comparative Analysis
				Treated vs Control
				Ratio ¶	p-value ||
Vitamin	Vitamin C	A_0060	Ascorbic acid	1.0139	0.96823
Vitamin	Vitamin B family	C_0158	Folic acid	1.09512	0.30784
Vitamin	Vitamin B family	C_0035	Nicotinamide	1.29586	0.13531
Vitamin	Vitamin B family	C_0036	Nicotinic acid	1.24049	0.22157
Vitamin	Vitamin B family	A_0087	Pantothenic acid	1.31306	0.00029961	***
Vitamin	Vitamin B family	C_0082	Pyridoxal	1.18793	0.01549	*
Vitamin	Vitamin B family	C_0122	Pyridoxamine 5'-phosphate	1.26977	0.21551
Vitamin	Vitamin B family	C_0083	Pyridoxine	1.06934	0.3703
Vitamin	Vitamin B family	C_0153	Riboflavin	1.11514	0.29738
Vitamin	Vitamin B family	C_0132	Thiamine	1.28211	0.032533	*
Vitamin	Vitamin B family	-	4-Pyridoxic acid	-	-
Vitamin	Vitamin B family	-	5-Methyltetrahydrofolic acid	-	-
Vitamin	Vitamin B6 metabolism	-	Erythrose 4-phosphate	-	-
Vitamin	Vitamin deficiency	-	Homocysteine	-	-
Vitamin	Vitamin B family	-	Orotic acid	-	-
Vitamin	Vitamin B12 biosynthesis	-	Porphobilinogen	-	-
Vitamin	Vitamin B family	-	Pyridoxal 5-phosphate	-	-
Vitamin	Vitamin B family	-	Pyridoxamine	-	-
Vitamin	Vitamin B family	-	p-Aminobenzoic acid	-	-
¶ The ratio is of computed by using averaged detection values. The latter was used as denominator.
|| The p-value is computed by Welch's t-test. (*<0.05, **<0.01, ***<0.001)
